# Supplementary material for: Metabolic and Immunological Subtypes of Esophageal Cancer Reveal Potential Therapeutic Opportunities
Source: Front Cell Dev Biol. 2021 Jul 8;9:667852. doi: 10.3389/fcell.2021.667852 (PMC8295652; doi:10.3389/fcell.2021.667852)
Supplement: Supplementary file 2 [file Table_1.XLSX]

## Sheet: Sheet1
Gene	Adenocarcinoma p-val	Squamous p-val	Combined p-values
COQ3	6e-06	0.5	0.02
HAAO	0.003	0.6	0.2
PTGES3	0.003	0.4	0.002
PGK1	0.004	0.6	0.003
MGAT4A	0.005	0.2	0.5
CHKB	0.005	0.8	0.01
ANPEP	0.006	0.5	0.1
RRM2	0.006	0.4	0.06
ALDH3B1	0.006	0.9	0.03
ALDH1A2	0.007	0.3	0.05
NADSYN1	0.009	0.05	NA
INPP5A	0.009	0.9	0.2
FOLH1	0.009	0.4	0.005
KLF15	0.01	0.5	0.3
NME3	0.01	0.3	0.3
GCLM	0.01	0.9	0.2
PDHA1	0.01	0.8	0.2
AHCY	0.01	0.8	0.2
ALG6	0.01	0.4	0.2
PLA2G16	0.01	0.4	0.2
ALAD	0.01	0.6	0.1
MGAT4C	0.01	0.6	0.07
RRM1	0.01	0.03	0.06
POLA1	0.01	0.3	0.03
HYAL1	0.01	0.2	0.002
POLR3F	0.01	0.005	0.002
ATP6V0D2	0.02	0.01	0.0005
GFPT1	0.02	0.5	0.8
AMD1	0.02	0.4	0.7
XYLB	0.02	0.3	0.7
NME7	0.02	0.05	0.6
POLE	0.02	0.3	0.4
LPCAT4	0.02	0.1	0.4
DHRS4	0.02	0.6	0.3
ATP5B	0.02	0.002	0.2
PAFAH1B3	0.02	0.7	0.1
DCTD	0.02	0.2	0.1
FASN	0.02	0.04	0.07
DHFR	0.02	0.7	0.03
DNMT3B	0.02	0.4	0.008
EXT2	0.02	0.2	0.001
POLR1A	0.03	0.001	NA
ATP6V1F	0.03	0.3	0.7
PLCG2	0.03	0.6	0.6
PRIM1	0.03	0.2	0.5
CTPS2	0.03	0.9	0.3
UGT1A7	0.03	0.4	0.1
ACOX3	0.03	0.2	0.1
UROD	0.03	NA	0.09
ATP6V1C1	0.03	NA	0.07
MAN1B1	0.03	0.7	0.06
TAF9	0.03	0.9	0.04
GANC	0.03	0.7	0.04
B3GNT2	0.03	0.5	0.03
MTHFD2	0.03	0.3	0.03
CCBL2	0.03	0.2	0.003
AGMAT	0.04	0.3	NA
PNLIPRP2	0.04	NA	0.7
ATP6V0E1	0.04	0.2	0.6
DHRS3	0.04	0.3	0.4
GK	0.04	0.2	0.3
GUK1	0.04	0.9	0.2
RPN2	0.04	0.4	0.2
FPGS	0.04	0.2	0.2
PLA2G10	0.04	0.8	0.1
HEXA	0.04	0.3	0.1
B4GALNT1	0.04	0.06	0.1
PIGU	0.04	0.03	0.02
PIGA	0.04	0.06	0.004
PIGK	0.05	0.6	0.6
RIMKLA	0.05	0.5	0.5
BPGM	0.05	0.2	0.5
ACSM1	0.05	0.7	0.3
AASS	0.05	0.6	0.2
DHRS4L2	0.05	0.6	0.2
ST6GALNAC4	0.05	0.6	0.1
TYMS	0.05	0.5	0.1
PMVK	0.05	0.2	0.1
PTDSS2	0.05	0.7	0.06
MDH1	0.05	0.7	0.03
POLR3B	0.06	0.1	0.8
C1GALT1C1	0.06	0.1	0.8
NAGS	0.06	0.6	0.5
MTHFD1L	0.06	0.2	0.5
ACER2	0.06	0.1	0.3
LAP3	0.06	0.9	0.1
ARSB	0.06	0.09	0.1
NDUFA9	0.06	0.5	0.08
HSD17B8	0.06	0.0006	0.01
PECR	0.07	0.01	0.7
PRIM2	0.07	0.3	0.5
POLR3GL	0.07	0.04	0.4
DNMT1	0.07	0.9	0.3
UCKL1	0.07	0.7	0.2
FUT1	0.07	0.5	0.2
P4HA2	0.07	0.5	0.1
ADH1B	0.07	0.5	0.09
INPP4B	0.07	0.9	0.03
DSE	0.08	0.5	NA
ACAA2	0.08	0.3	0.8
ADI1	0.08	0.08	0.8
ACADL	0.08	0.08	0.8
EHHADH	0.08	0.7	0.7
GLCE	0.08	0.6	0.7
PFAS	0.08	0.07	0.6
TH	0.08	0.7	0.4
DHRS4L1	0.08	0.3	0.4
ABAT	0.08	0.8	0.2
SMS	0.08	0.2	0.2
NDUFS8	0.08	0.07	0.07
NOS2	0.09	0.7	NA
B3GALT2	0.09	0.4	0.5
PI4K2B	0.09	NA	0.4
POLR2D	0.09	0.9	0.4
PAH	0.09	0.4	0.4
NADK	0.09	0.2	0.4
CYP11A1	0.09	0.8	0.3
POLE2	0.09	0.6	0.3
PIGY	0.09	0.3	0.1
RPIA	0.1	0.5	NA
STT3B	0.1	0.5	NA
CHPT1	0.1	0.6	0.9
PLCB4	0.1	0.1	0.9
CCBL1	0.1	0.8	0.8
IMPA1	0.1	0.9	0.7
AMY1A	0.1	0.4	0.7
ALPL	0.1	0.3	0.7
SCLY	0.1	0.9	0.6
SDHB	0.1	0.5	0.6
GLUD2	0.1	0.5	0.6
AHCYL2	0.1	0.4	0.6
AADAT	0.1	0.8	0.5
CMPK2	0.1	0.7	0.5
PLA2G6	0.1	0.6	0.5
INPP5E	0.1	0.4	0.5
PLCD1	0.1	0.9	0.4
PI4KB	0.1	0.8	0.4
SEPHS1	0.1	0.7	0.4
GCNT1	0.1	0.5	0.4
SLC27A5	0.1	0.5	0.4
MUT	0.1	0.4	0.4
SDS	0.1	0.3	0.4
TSTA3	0.1	0.8	0.3
PHGDH	0.1	0.6	0.3
EXTL3	0.1	0.3	0.3
CS	0.1	0.2	0.3
PKLR	0.1	NA	0.2
DGKA	0.1	0.9	0.2
TK1	0.1	0.8	0.2
SPTLC1	0.1	0.7	0.2
PGS1	0.1	0.4	0.2
ACSS2	0.1	0.4	0.2
TPO	0.1	0.3	0.2
GGT5	0.1	0.2	0.2
UQCRC2	0.1	0.06	0.2
GGT7	0.1	0.3	0.09
LIAS	0.1	0.3	0.09
ARG1	0.1	0.6	0.08
PSPH	0.1	0.4	0.08
CYP2R1	0.1	0.05	0.07
GALNT5	0.1	0.6	0.06
POLR2C	0.1	0.3	0.02
AKR1A1	0.1	0.002	0.003
INPP5K	0.2	0.9	NA
ALOX5	0.2	0.7	NA
ATP6V1C2	0.2	0.1	NA
OLAH	0.2	0.006	NA
CDS2	0.2	0.001	0.0007
PNLIPRP3	0.2	0.8	0.9
PLA2G4D	0.2	0.6	0.9
FAHD1	0.2	0.6	0.9
ACOT4	0.2	0.5	0.9
ST3GAL2	0.2	0.5	0.9
NDUFA6	0.2	0.5	0.9
CHSY3	0.2	0.4	0.9
MGAM	0.2	0.4	0.9
MCCC2	0.2	0.3	0.9
FH	0.2	0.2	0.9
POLR3D	0.2	0.2	0.9
ATP6V0A4	0.2	0.04	0.9
ATP6V1E2	0.2	NA	0.8
COX8C	0.2	NA	0.8
GALM	0.2	0.9	0.8
CYP2B6	0.2	0.8	0.8
SCP2	0.2	0.5	0.8
ACOX2	0.2	0.4	0.8
MLYCD	0.2	0.3	0.8
MVD	0.2	0.3	0.8
ALDH3A1	0.2	NA	0.7
DDOST	0.2	NA	0.7
PIP5KL1	0.2	0.6	0.7
HPSE2	0.2	0.5	0.7
PLCB1	0.2	0.2	0.7
EXTL2	0.2	0.1	0.7
POLR3G	0.2	0.01	0.7
CYP51A1	0.2	0.9	0.6
ASAH2	0.2	0.9	0.6
BCKDHA	0.2	0.9	0.6
INPP5J	0.2	0.8	0.6
FUT5	0.2	0.8	0.6
NT5C1B	0.2	0.5	0.6
HSD17B1	0.2	0.4	0.6
ATP6V0E2	0.2	0.3	0.6
AK1	0.2	0.02	0.6
PIGC	0.2	NA	0.5
DPM2	0.2	NA	0.5
QRSL1	0.2	0.9	0.5
GALNT12	0.2	0.8	0.5
JMJD7-PLA2G4B	0.2	0.8	0.5
POLR2A	0.2	0.7	0.5
ASPA	0.2	0.7	0.5
BCKDHB	0.2	0.7	0.5
ME3	0.2	0.6	0.5
ACSS1	0.2	0.5	0.5
LIPG	0.2	0.5	0.5
HYAL2	0.2	0.5	0.5
SI	0.2	0.4	0.5
NDUFC1	0.2	0.4	0.5
AFMID	0.2	0.2	0.5
NDUFA12	0.2	0.1	0.5
DTYMK	0.2	NA	0.4
ODC1	0.2	0.8	0.4
THTPA	0.2	0.8	0.4
IDUA	0.2	0.7	0.4
COX6C	0.2	0.6	0.4
ALG5	0.2	0.5	0.4
ALG9	0.2	0.4	0.4
B3GALT1	0.2	0.4	0.4
POLD1	0.2	0.3	0.4
DGKQ	0.2	0.3	0.4
AUH	0.2	0.005	0.4
PPOX	0.2	NA	0.3
G6PC2	0.2	NA	0.3
GCH1	0.2	0.8	0.3
PIGS	0.2	0.7	0.3
CRYL1	0.2	0.7	0.3
EPT1	0.2	0.7	0.3
B3GALT4	0.2	0.7	0.3
PLA2G1B	0.2	0.5	0.3
ALDH5A1	0.2	0.5	0.3
TUSC3	0.2	0.4	0.3
COQ2	0.2	0.3	0.3
PCYT1A	0.2	0.3	0.3
NDUFB11	0.2	0.2	0.3
DEGS1	0.2	0.06	0.3
GAL3ST1	0.2	0.02	0.3
POLR2K	0.2	NA	0.2
PNLIPRP1	0.2	NA	0.2
ASNS	0.2	0.9	0.2
AGPAT2	0.2	0.8	0.2
PLA2G2F	0.2	0.7	0.2
TK2	0.2	0.7	0.2
ACADS	0.2	0.6	0.2
B3GNT4	0.2	0.6	0.2
PTDSS1	0.2	0.6	0.2
HSD17B12	0.2	0.6	0.2
NDST2	0.2	0.4	0.2
PIGB	0.2	0.4	0.2
RRM2B	0.2	0.4	0.2
GMPPA	0.2	0.4	0.2
HEXB	0.2	0.3	0.2
BDH2	0.2	0.2	0.2
TCIRG1	0.2	0.9	0.1
SUCLG2	0.2	0.9	0.1
PIGQ	0.2	0.8	0.1
ACOX1	0.2	0.8	0.1
NFS1	0.2	0.7	0.1
TWISTNB	0.2	0.6	0.1
COX7B	0.2	0.5	0.1
INPP1	0.2	0.4	0.1
GDA	0.2	0.4	0.1
PIGX	0.2	0.06	0.1
DGKI	0.2	0.03	0.1
HSD3B7	0.2	0.4	0.09
TDO2	0.2	0.4	0.07
PPCS	0.2	0.08	0.07
ALG10	0.2	0.6	0.06
IDO1	0.2	0.6	0.06
GALNS	0.2	0.007	0.06
CYP2J2	0.2	0.2	0.05
TREH	0.2	0.3	0.04
NANS	0.2	0.2	0.04
PGM1	0.2	0.2	0.04
COX6B2	0.2	0.02	0.04
IMPAD1	0.2	NA	0.03
PPAP2A	0.2	0.7	0.03
ADAM29	0.2	0.5	0.02
ATP6V1A	0.2	0.2	0.02
ACADM	0.2	0.04	0.02
IDH3B	0.2	0.05	0.01
PLCD3	0.2	0.02	0.01
B3GNT6	0.2	0.006	0.007
ENO2	0.2	0.03	0.006
DPM1	0.2	0.02	0.005
UGT2B11	0.3	NA	NA
ACSL1	0.3	0.5	NA
UGT1A9	0.3	0.3	NA
ACSS3	0.3	0.3	NA
PYCRL	0.3	NA	0.9
RDH16	0.3	NA	0.9
ST6GALNAC5	0.3	0.9	0.9
DGKB	0.3	0.8	0.9
EXTL1	0.3	0.7	0.9
CYP2A6	0.3	0.5	0.9
PANK4	0.3	0.4	0.9
MAN1A2	0.3	0.3	0.9
LIPT2	0.3	0.2	0.9
TBXAS1	0.3	0.2	0.9
ATP5A1	0.3	0.2	0.9
UGT2A1	0.3	0.04	0.9
SMPD2	0.3	0.03	0.9
CYCS	0.3	NA	0.8
NDUFA11	0.3	0.8	0.8
RDH12	0.3	0.6	0.8
IMPDH1	0.3	0.6	0.8
HAO2	0.3	0.5	0.8
DHCR24	0.3	0.3	0.8
GPAM	0.3	0.3	0.8
ALDH1B1	0.3	0.2	0.8
AGL	0.3	0.2	0.8
NMNAT2	0.3	0.1	0.8
PDXK	0.3	0.003	0.8
PON2	0.3	0.9	0.7
POLR2E	0.3	0.9	0.7
LCT	0.3	0.9	0.7
PTGS2	0.3	0.9	0.7
PYCR1	0.3	0.8	0.7
AGXT	0.3	0.8	0.7
GCNT2	0.3	0.8	0.7
ST6GAL1	0.3	0.7	0.7
GLB1	0.3	0.7	0.7
HSD17B2	0.3	0.3	0.7
NDUFA7	0.3	0.2	0.7
NME6	0.3	0.09	0.7
PRDX6	0.3	NA	0.6
PDHX	0.3	0.9	0.6
UGCG	0.3	0.8	0.6
UGT1A5	0.3	0.4	0.6
GALNT8	0.3	0.4	0.6
ACSM5	0.3	0.4	0.6
UMPS	0.3	0.3	0.6
ALAS1	0.3	0.3	0.6
ACADVL	0.3	0.3	0.6
DDC	0.3	0.2	0.6
GSS	0.3	NA	0.5
PTGIS	0.3	0.9	0.5
ALLC	0.3	0.9	0.5
SAT2	0.3	0.5	0.5
MCEE	0.3	0.5	0.5
ATP6V0C	0.3	0.3	0.5
GRHPR	0.3	0.2	0.5
PNPO	0.3	NA	0.4
AGPAT4	0.3	0.9	0.4
PIK3C2B	0.3	0.8	0.4
NAGLU	0.3	0.8	0.4
ACSM3	0.3	0.8	0.4
DAD1	0.3	0.8	0.4
GPT	0.3	0.7	0.4
LDHA	0.3	0.7	0.4
COX5A	0.3	0.7	0.4
LSS	0.3	0.7	0.4
ATP5G1	0.3	0.6	0.4
PANK1	0.3	0.5	0.4
MAN2A2	0.3	0.5	0.4
PAICS	0.3	0.3	0.4
POLD2	0.3	0.06	0.4
AK2	0.3	0.9	0.3
CKB	0.3	0.7	0.3
ALDH3A2	0.3	0.7	0.3
NDUFA1	0.3	0.4	0.3
COQ7	0.3	0.4	0.3
GLS	0.3	0.2	0.3
DBT	0.3	0.1	0.3
ADO	0.3	0.8	0.2
COMT	0.3	0.7	0.2
POLD4	0.3	0.6	0.2
SMPD3	0.3	0.5	0.2
DNMT3A	0.3	0.5	0.2
FBP2	0.3	0.3	0.2
MGLL	0.3	0.3	0.2
CYP4A11	0.3	0.3	0.2
ZNRD1	0.3	0.2	0.2
ATP5D	0.3	0.2	0.2
UPRT	0.3	0.04	0.2
UXS1	0.3	NA	0.1
KL	0.3	0.9	0.1
HSD17B10	0.3	0.8	0.1
AMT	0.3	0.4	0.1
PRPS2	0.3	0.3	0.1
ALDH6A1	0.3	0.1	0.1
NME2	0.3	0.09	0.1
DGKG	0.3	0.003	0.1
HYAL4	0.3	0.2	0.08
GALE	0.3	0.1	0.08
PPT1	0.3	NA	0.07
POLR1D	0.3	0.7	0.07
GALNT3	0.3	0.3	0.07
IDH3A	0.3	0.2	0.07
NANP	0.3	0.2	0.07
ACMSD	0.3	0.05	0.07
ACAA1	0.3	0.5	0.05
PON3	0.3	0.1	0.05
COX15	0.3	0.3	0.04
MAOB	0.3	0.09	0.04
PANK2	0.3	0.2	0.003
SPAM1	0.4	NA	NA
HLCS	0.4	0.9	NA
UCK1	0.4	0.7	NA
PHOSPHO2	0.4	0.7	NA
B3GALNT1	0.4	0.5	NA
ALDH1A3	0.4	0.5	NA
PNP	0.4	0.2	NA
REV3L	0.4	0.2	NA
ATP5F1	0.4	0.002	NA
UGP2	0.4	0.9	0.9
UGT1A10	0.4	0.9	0.9
FECH	0.4	0.8	0.9
AMPD3	0.4	0.8	0.9
GALNT11	0.4	0.8	0.9
GPAA1	0.4	0.8	0.9
CYP4F2	0.4	0.8	0.9
GANAB	0.4	0.7	0.9
PRODH	0.4	0.6	0.9
ALPPL2	0.4	0.6	0.9
PPAP2C	0.4	0.4	0.9
APIP	0.4	0.2	0.9
FBP1	0.4	0.2	0.9
CNDP2	0.4	0.2	0.9
ATP6V1B2	0.4	0.9	0.8
MGAT1	0.4	0.9	0.8
ATIC	0.4	0.8	0.8
ENPP1	0.4	0.8	0.8
RPE	0.4	0.8	0.8
PIGT	0.4	0.7	0.8
MVK	0.4	0.4	0.8
NDST4	0.4	0.3	0.8
FAH	0.4	0.2	0.8
ISYNA1	0.4	0.1	0.8
ST6GALNAC6	0.4	NA	0.7
PGLS	0.4	0.9	0.7
LTC4S	0.4	0.9	0.7
NDUFA8	0.4	0.8	0.7
DLD	0.4	0.7	0.7
ST8SIA5	0.4	0.6	0.7
PLA2G2D	0.4	0.5	0.7
PTGDS	0.4	0.5	0.7
HYAL3	0.4	0.4	0.7
PI4K2A	0.4	0.3	0.7
ENPP3	0.4	0.2	0.7
NNT	0.4	0.8	0.6
TKTL1	0.4	0.8	0.6
DAO	0.4	0.7	0.6
UROC1	0.4	0.6	0.6
PAPSS1	0.4	0.6	0.6
PLA2G4E	0.4	0.6	0.6
GLS2	0.4	0.4	0.6
PYCR2	0.4	0.4	0.6
PLCE1	0.4	0.3	0.6
SORD	0.4	0.3	0.6
CAD	0.4	0.2	0.6
TAT	0.4	0.2	0.6
CHPF2	0.4	0.009	0.6
PDXP	0.4	NA	0.5
QPRT	0.4	0.9	0.5
B4GALT7	0.4	0.9	0.5
POLG	0.4	0.9	0.5
TPH1	0.4	0.7	0.5
LIPF	0.4	0.7	0.5
ATP5G2	0.4	0.6	0.5
DGKZ	0.4	0.6	0.5
FDFT1	0.4	0.6	0.5
AKR1C4	0.4	0.6	0.5
MOCS2	0.4	0.5	0.5
SHMT2	0.4	0.5	0.5
ALDH1A1	0.4	0.4	0.5
MTHFD1	0.4	0.4	0.5
HSD17B6	0.4	0.2	0.5
NDUFB1	0.4	0.2	0.5
HK1	0.4	0.1	0.5
ATP5H	0.4	0.1	0.5
NDUFV3	0.4	0.03	0.5
MOGAT3	0.4	NA	0.4
MAT2A	0.4	0.9	0.4
DCT	0.4	0.8	0.4
IDH2	0.4	0.6	0.4
BAAT	0.4	0.4	0.4
ALG13	0.4	0.3	0.4
AGPAT6	0.4	0.2	0.4
AKR1C3	0.4	0.2	0.4
SPTLC2	0.4	0.2	0.4
POLE4	0.4	0.1	0.4
LIPT1	0.4	0.1	0.4
G6PC3	0.4	0.09	0.4
ACSM2A	0.4	NA	0.3
CYP21A2	0.4	0.8	0.3
C1GALT1	0.4	0.6	0.3
ACSL6	0.4	0.6	0.3
GMPS	0.4	0.6	0.3
HPD	0.4	0.5	0.3
G6PD	0.4	0.5	0.3
CDA	0.4	0.4	0.3
SLC33A1	0.4	0.3	0.3
HMGCS1	0.4	0.2	0.3
ATP5I	0.4	NA	0.2
OCRL	0.4	0.8	0.2
CYP26A1	0.4	0.7	0.2
ETNK2	0.4	0.6	0.2
COX17	0.4	0.6	0.2
IDH1	0.4	0.5	0.2
COX11	0.4	0.2	0.2
LIPC	0.4	0.1	0.2
COASY	0.4	0.1	0.2
OXSM	0.4	0.04	0.2
PPCDC	0.4	0.02	0.2
PRPS1	0.4	0.9	0.1
SPHK1	0.4	0.9	0.1
HMGCL	0.4	0.8	0.1
CYP19A1	0.4	0.6	0.1
PLCG1	0.4	0.4	0.1
PTGES2	0.4	0.1	0.1
ST3GAL4	0.4	0.03	0.1
LTA4H	0.4	0.004	0.1
GLYCTK	0.4	0.07	0.05
GALNT7	0.4	0.8	0.04
HPRT1	0.4	0.3	0.04
GMPPB	0.4	0.01	0.04
PLA2G4A	0.4	0.4	0.03
PAFAH2	0.4	0.2	0.03
LCLAT1	0.4	0.4	0.02
POLG2	0.4	0.1	0.003
ST3GAL5	0.5	0.9	NA
GNPDA2	0.5	0.8	NA
PIGH	0.5	0.7	NA
ST8SIA1	0.5	0.6	NA
UQCRFS1	0.5	0.6	NA
HADHA	0.5	0.5	NA
ACAT2	0.5	0.4	NA
AMDHD1	0.5	0.4	NA
LDHC	0.5	0.2	NA
NT5C1A	0.5	NA	0.9
MTAP	0.5	0.8	0.9
CYP4F8	0.5	0.5	0.9
HSD17B3	0.5	0.4	0.9
AMY2A	0.5	0.4	0.9
HADH	0.5	0.3	0.9
COX6B1	0.5	0.3	0.9
ALDH7A1	0.5	0.2	0.9
PGD	0.5	NA	0.8
UGT2B10	0.5	NA	0.8
ALOX12B	0.5	0.9	0.8
NME1	0.5	0.9	0.8
NT5E	0.5	0.9	0.8
UQCR10	0.5	0.9	0.8
DHRS9	0.5	0.8	0.8
UGT1A4	0.5	0.7	0.8
BPNT1	0.5	0.7	0.8
CBR1	0.5	0.5	0.8
SPHK2	0.5	0.5	0.8
PGAM4	0.5	0.4	0.8
BST1	0.5	0.4	0.8
MCAT	0.5	0.3	0.8
RDH10	0.5	0.02	0.8
EPHX2	0.5	0.9	0.7
B4GALT6	0.5	0.8	0.7
HGSNAT	0.5	0.8	0.7
NT5C	0.5	0.7	0.7
ALG12	0.5	0.7	0.7
TYRP1	0.5	0.6	0.7
HIBCH	0.5	0.5	0.7
PEMT	0.5	0.5	0.7
ATP6V0B	0.5	0.4	0.7
ENOPH1	0.5	0.4	0.7
MTHFD2L	0.5	0.3	0.7
ALOX15B	0.5	0.2	0.7
GAPDHS	0.5	0.2	0.7
UQCRHL	0.5	0.04	0.7
DGAT2	0.5	NA	0.6
NDUFB10	0.5	0.9	0.6
B3GALT5	0.5	0.8	0.6
GLUL	0.5	0.7	0.6
PIGM	0.5	0.6	0.6
KYNU	0.5	0.4	0.6
UGDH	0.5	0.3	0.6
SDHD	0.5	0.2	0.6
ALDOA	0.5	0.1	0.6
PIGO	0.5	0.05	0.6
CBR3	0.5	0.9	0.5
ALPP	0.5	0.9	0.5
GOT1	0.5	0.8	0.5
INPP4A	0.5	0.8	0.5
IDI2	0.5	0.6	0.5
ALDH4A1	0.5	0.3	0.5
GALNT2	0.5	0.2	0.5
POLR2L	0.5	0.2	0.5
NDUFC2	0.5	0.1	0.5
ATP5L	0.5	0.05	0.5
P4HA1	0.5	0.8	0.4
MTM1	0.5	0.7	0.4
ACOT8	0.5	0.4	0.4
TGDS	0.5	0.4	0.4
BCAT2	0.5	0.4	0.4
PIP5K1B	0.5	0.3	0.4
HAL	0.5	0.1	0.4
NDST1	0.5	0.03	0.4
XYLT1	0.5	0.9	0.3
IDH3G	0.5	0.9	0.3
PLCB3	0.5	0.6	0.3
ME1	0.5	0.4	0.3
LDHAL6B	0.5	0.2	0.3
ATP6AP1	0.5	0.2	0.3
ACOT2	0.5	0.2	0.3
CEL	0.5	0.1	0.3
UQCR11	0.5	0.1	0.3
IDO2	0.5	0.1	0.3
GLUD1	0.5	0.1	0.3
MTHFR	0.5	0.08	0.3
DUT	0.5	0.9	0.2
SMPD4	0.5	0.9	0.2
OGDHL	0.5	0.8	0.2
NDUFS4	0.5	0.8	0.2
ACOT1	0.5	0.8	0.2
HYI	0.5	0.4	0.2
POLR3C	0.5	0.3	0.2
NT5C2	0.5	0.2	0.2
PLA2G7	0.5	0.2	0.2
MAN1C1	0.5	0.04	0.2
PIGF	0.5	0.5	0.1
GCNT3	0.5	0.2	0.1
PAPSS2	0.5	0.3	0.08
PIGL	0.5	0.03	0.08
ITPK1	0.5	0.5	0.05
GAMT	0.5	0.5	0.04
PMM2	0.5	0.3	0.02
CYP3A5	0.5	0.1	0.02
PLA2G3	0.6	0.9	NA
ADSSL1	0.6	0.9	NA
NDUFA2	0.6	0.8	NA
MAT1A	0.6	0.6	NA
POLR2G	0.6	0.4	NA
GAD1	0.6	0.4	NA
PI4KA	0.6	0.4	NA
NDUFB8	0.6	0.3	NA
BDH1	0.6	0.2	NA
POLR2J	0.6	NA	0.9
NDUFS7	0.6	0.9	0.9
UPP1	0.6	0.9	0.9
GBE1	0.6	0.9	0.9
SDHA	0.6	0.9	0.9
UQCRB	0.6	0.6	0.9
PNPLA2	0.6	0.6	0.9
POLR2H	0.6	0.6	0.9
RFK	0.6	0.5	0.9
RDH11	0.6	0.5	0.9
NT5M	0.6	0.5	0.9
CYP2E1	0.6	0.4	0.9
G6PC	0.6	0.3	0.9
ATP6V1G1	0.6	0.2	0.9
ATP6V1E1	0.6	0.2	0.9
PIGP	0.6	0.9	0.8
GLDC	0.6	0.8	0.8
WBSCR17	0.6	0.8	0.8
ATP5J2	0.6	0.8	0.8
HMGCR	0.6	0.6	0.8
KMO	0.6	0.6	0.8
GALNT13	0.6	0.6	0.8
AANAT	0.6	0.4	0.8
PANK3	0.6	0.4	0.8
PLCD4	0.6	0.4	0.8
ST3GAL3	0.6	0.2	0.8
AOC3	0.6	0.1	0.8
BCAT1	0.6	0.1	0.8
FUT9	0.6	NA	0.7
ST6GAL2	0.6	0.9	0.7
PTGES	0.6	0.8	0.7
A4GALT	0.6	0.8	0.7
MINPP1	0.6	0.8	0.7
UGT2B7	0.6	0.7	0.7
LDHAL6A	0.6	0.7	0.7
OAT	0.6	0.6	0.7
GPI	0.6	0.6	0.7
PLB1	0.6	0.5	0.7
NDUFB2	0.6	0.5	0.7
FTCD	0.6	0.3	0.7
IDI1	0.6	0.2	0.7
COQ6	0.6	0.2	0.7
ACACA	0.6	0.1	0.7
B4GALT2	0.6	0.03	0.7
ALAS2	0.6	NA	0.6
LPCAT1	0.6	0.9	0.6
MGAT5	0.6	0.8	0.6
IVD	0.6	0.7	0.6
ETNK1	0.6	0.6	0.6
AGPAT1	0.6	0.6	0.6
NDUFA13	0.6	0.2	0.6
NDUFB9	0.6	0.2	0.6
GART	0.6	0.04	0.6
NDUFS6	0.6	0.9	0.5
MOGS	0.6	0.9	0.5
ALDH3B2	0.6	0.8	0.5
DHODH	0.6	0.8	0.5
AGK	0.6	0.7	0.5
NDUFS1	0.6	0.5	0.5
GNS	0.6	0.3	0.5
PIP5K1C	0.6	NA	0.4
DCK	0.6	0.8	0.4
GALK1	0.6	0.7	0.4
PLCZ1	0.6	0.7	0.4
B4GALT1	0.6	0.6	0.4
SPTLC3	0.6	0.6	0.4
ALOX12	0.6	0.5	0.4
PAFAH1B2	0.6	0.2	0.4
INPP5B	0.6	0.2	0.4
CES1	0.6	0.1	0.4
PFKL	0.6	0.08	0.4
DHCR7	0.6	0.04	0.4
UGT2B4	0.6	0.7	0.3
RDH8	0.6	0.5	0.3
HDC	0.6	0.5	0.3
MCCC1	0.6	0.5	0.3
LPIN1	0.6	0.4	0.3
PYGL	0.6	0.4	0.3
CMBL	0.6	0.3	0.3
ATP6V0D1	0.6	0.2	0.3
POLR1B	0.6	0.06	0.3
COX10	0.6	0.01	0.3
ACO1	0.6	0.9	0.2
MGAT4B	0.6	0.5	0.2
ARG2	0.6	0.4	0.2
PLCB2	0.6	0.4	0.2
MOCS1	0.6	0.3	0.2
PFKP	0.6	0.2	0.2
PTS	0.6	0.9	0.1
CPS1	0.6	0.3	0.1
CMPK1	0.6	0.3	0.1
ATP5O	0.6	0.005	0.1
GMDS	0.6	0.007	0.03
ADH6	0.6	0.6	0.003
GAD2	0.7	NA	NA
CKMT1B	0.7	NA	NA
AMPD1	0.7	0.8	NA
ST3GAL6	0.7	0.6	NA
HIBADH	0.7	0.4	NA
ADH7	0.7	0.4	NA
NDUFA4	0.7	0.08	NA
ALPI	0.7	NA	0.9
NDUFV2	0.7	0.7	0.9
PCCB	0.7	0.7	0.9
B4GALT3	0.7	0.6	0.9
UGT1A1	0.7	0.5	0.9
AMPD2	0.7	0.5	0.9
GBA	0.7	0.4	0.9
CDIPT	0.7	0.3	0.9
POLR3H	0.7	0.001	0.9
HSD3B1	0.7	NA	0.8
LDHB	0.7	0.9	0.8
ADSS	0.7	0.8	0.8
EARS2	0.7	0.8	0.8
GSTZ1	0.7	0.7	0.8
FPGT	0.7	0.5	0.8
DCXR	0.7	0.5	0.8
SDHC	0.7	0.3	0.8
ADH1A	0.7	0.2	0.8
NDUFS5	0.7	0.1	0.8
GALNT1	0.7	0.02	0.8
MTR	0.7	NA	0.7
AKR1B10	0.7	0.9	0.7
GALNT9	0.7	0.8	0.7
ACSL3	0.7	0.8	0.7
GCDH	0.7	0.8	0.7
CYP3A7	0.7	0.8	0.7
AMACR	0.7	0.7	0.7
PYGB	0.7	0.5	0.7
POLR2I	0.7	0.5	0.7
ENO1	0.7	0.4	0.7
ALOX15	0.7	0.4	0.7
POLR2J2	0.7	0.3	0.7
PGAM2	0.7	0.3	0.7
UGT1A3	0.7	0.2	0.7
QARS	0.7	0.0002	0.7
CYP2C8	0.7	0.9	0.6
H6PD	0.7	0.8	0.6
GALNT6	0.7	0.8	0.6
FUT8	0.7	0.7	0.6
EBP	0.7	0.6	0.6
APRT	0.7	0.5	0.6
PIK3C2A	0.7	0.4	0.6
SEPHS2	0.7	0.3	0.6
SQLE	0.7	0.3	0.6
SYNJ1	0.7	0.1	0.6
ACAT1	0.7	0.04	0.6
PTGS1	0.7	NA	0.5
ATP6V0A1	0.7	0.8	0.5
TRAK2	0.7	0.6	0.5
ACSL5	0.7	0.5	0.5
NNMT	0.7	0.4	0.5
PCK1	0.7	0.4	0.5
NAT8L	0.7	0.4	0.5
LPIN2	0.7	0.3	0.5
PCK2	0.7	0.3	0.5
CEPT1	0.7	0.2	0.5
UCK2	0.7	0.2	0.5
B3GNT5	0.7	0.2	0.5
COX4I1	0.7	0.7	0.4
MGAT3	0.7	0.7	0.4
TYMP	0.7	0.6	0.4
CHSY1	0.7	0.5	0.4
UAP1	0.7	0.5	0.4
TECR	0.7	0.4	0.4
SUCLG1	0.7	0.4	0.4
IMPA2	0.7	0.3	0.4
TST	0.7	0.1	0.4
IL4I1	0.7	0.1	0.4
DLAT	0.7	0.07	0.4
ASMT	0.7	0.06	0.4
TPK1	0.7	0.9	0.3
MMAB	0.7	0.9	0.3
GUSB	0.7	0.9	0.3
ADSL	0.7	0.8	0.3
DGKD	0.7	0.8	0.3
ASL	0.7	0.7	0.3
PGAP1	0.7	0.6	0.3
FDPS	0.7	0.6	0.3
ADH5	0.7	0.5	0.3
CYC1	0.7	0.3	0.3
NDUFB5	0.7	0.2	0.3
SYNJ2	0.7	0.1	0.3
MECR	0.7	0.1	0.3
ACLY	0.7	0.1	0.3
IDS	0.7	0.03	0.3
NMNAT1	0.7	0.6	0.2
NDUFB3	0.7	0.6	0.2
ALDOB	0.7	0.5	0.2
DGAT1	0.7	0.4	0.2
SGMS2	0.7	0.4	0.2
RPN1	0.7	0.3	0.2
ATP5E	0.7	0.2	0.2
MGAT5B	0.7	0.2	0.2
UGT2B15	0.7	0.1	0.2
TRIT1	0.7	0.6	0.1
SAT1	0.7	0.5	0.1
CRLS1	0.7	0.3	0.1
PTPLB	0.7	0.3	0.09
B3GAT3	0.7	0.09	0.08
CNDP1	0.7	NA	0.04
GBA2	0.7	0.1	0.02
PRODH2	0.8	NA	NA
PLA2G4F	0.8	0.9	NA
PC	0.8	0.8	NA
COX8A	0.8	0.7	NA
PLA2G5	0.8	0.6	NA
NDST3	0.8	0.6	NA
GGPS1	0.8	NA	0.9
EXT1	0.8	0.9	0.9
MRI1	0.8	0.8	0.9
AGPAT3	0.8	0.8	0.9
PMM1	0.8	0.8	0.9
CYP27B1	0.8	0.7	0.9
FLAD1	0.8	0.7	0.9
PPAT	0.8	0.6	0.9
CYP26C1	0.8	0.6	0.9
FUT7	0.8	0.6	0.9
PISD	0.8	0.5	0.9
DCTPP1	0.8	0.5	0.9
CYP27A1	0.8	0.4	0.9
DBH	0.8	0.4	0.9
SRM	0.8	0.08	0.9
COX7C	0.8	0.008	0.9
AGPS	0.8	0.9	0.8
SHMT1	0.8	0.9	0.8
PIGW	0.8	0.8	0.8
GATM	0.8	0.7	0.8
UQCRQ	0.8	0.7	0.8
PIK3C3	0.8	0.7	0.8
PGP	0.8	0.6	0.8
MAT2B	0.8	0.6	0.8
B3GALT6	0.8	0.4	0.8
LPCAT2	0.8	0.3	0.8
KDSR	0.8	0.3	0.8
PNPLA3	0.8	0.3	0.8
HPSE	0.8	0.2	0.8
POLR3A	0.8	0.1	0.8
ALG11	0.8	0.1	0.8
HADHB	0.8	0.1	0.8
MDH2	0.8	0.04	0.8
POLR3K	0.8	NA	0.7
ENO3	0.8	NA	0.7
SARDH	0.8	0.9	0.7
UAP1L1	0.8	0.9	0.7
ITPKB	0.8	0.8	0.7
ALDH9A1	0.8	0.6	0.7
TALDO1	0.8	0.6	0.7
SPR	0.8	0.6	0.7
NMNAT3	0.8	0.5	0.7
PGK2	0.8	0.2	0.7
QDPR	0.8	0.2	0.7
CYP1A1	0.8	0.2	0.7
NDUFB7	0.8	0.1	0.7
ATP6V0A2	0.8	0.9	0.6
GNPDA1	0.8	0.9	0.6
NAT2	0.8	0.9	0.6
POLR2B	0.8	0.8	0.6
CSGALNACT1	0.8	0.8	0.6
HSD3B2	0.8	0.7	0.6
CYP2C19	0.8	0.5	0.6
NDUFS2	0.8	0.4	0.6
NME5	0.8	0.4	0.6
NOS3	0.8	0.07	0.6
GALNT10	0.8	0.9	0.5
ACO2	0.8	0.8	0.5
NDUFA10	0.8	0.8	0.5
GGT6	0.8	0.7	0.5
HKDC1	0.8	0.5	0.5
B4GALT4	0.8	0.4	0.5
CDO1	0.8	0.3	0.5
GCK	0.8	0.3	0.5
MTHFS	0.8	0.2	0.5
POLR1E	0.8	0.01	0.5
PTPLA	0.8	0.006	0.5
NDUFB4	0.8	NA	0.4
UPB1	0.8	0.9	0.4
COX6A1	0.8	0.6	0.4
PSAT1	0.8	0.6	0.4
BHMT	0.8	0.5	0.4
IPPK	0.8	0.5	0.4
POLD3	0.8	0.3	0.4
CYP2C18	0.8	0.2	0.4
MAOA	0.8	0.2	0.4
CYP26B1	0.8	0.2	0.4
PIPOX	0.8	0.04	0.4
NSDHL	0.8	0.9	0.3
UROS	0.8	0.8	0.3
CYP3A4	0.8	0.8	0.3
MAN1A1	0.8	0.6	0.3
NDUFB6	0.8	0.5	0.3
POLR2F	0.8	0.5	0.3
FUT3	0.8	0.5	0.3
PIP5K1A	0.8	0.3	0.3
STT3A	0.8	0.1	0.3
PLD3	0.8	0.09	0.3
PGAM1	0.8	0.05	0.3
FUT4	0.8	0.05	0.3
OTC	0.8	NA	0.2
ST6GALNAC1	0.8	NA	0.2
CYP17A1	0.8	NA	0.2
GAPDH	0.8	0.9	0.2
PLA2G12A	0.8	0.9	0.2
PLA2G2A	0.8	0.6	0.2
MBOAT1	0.8	0.2	0.2
PPT2	0.8	0.1	0.2
PLD1	0.8	0.08	0.2
CD38	0.8	0.07	0.2
DPAGT1	0.8	0.06	0.2
PLA2G4C	0.8	0.01	0.2
TKTL2	0.8	0.4	0.1
FUT6	0.8	0.2	0.09
ATP6V1H	0.8	0.7	0.05
ACAD8	0.8	0.09	0.05
AKR1B1	0.8	0.2	0.01
ST6GALNAC3	0.9	0.9	NA
SGPL1	0.9	0.9	NA
AKR1D1	0.9	0.9	NA
DOLK	0.9	0.7	NA
CYP7A1	0.9	0.6	NA
CKM	0.9	0.6	NA
ACER1	0.9	0.4	NA
NDUFA3	0.9	0.4	NA
PIGN	0.9	0.3	NA
AOX1	0.9	0.2	NA
TPI1	0.9	0.2	0.0006
ACADSB	0.9	NA	0.9
XDH	0.9	0.9	0.9
DPM3	0.9	0.9	0.9
PIK3C2G	0.9	0.8	0.9
PAFAH1B1	0.9	0.7	0.9
DPYS	0.9	0.7	0.9
CYP2S1	0.9	0.7	0.9
DGUOK	0.9	0.6	0.9
GATC	0.9	0.6	0.9
GPAT2	0.9	0.5	0.9
CBS	0.9	0.4	0.9
KHK	0.9	0.4	0.9
HSD17B4	0.9	0.4	0.9
NDUFAB1	0.9	0.2	0.9
CHDH	0.9	0.2	0.9
CKMT1A	0.9	0.04	0.9
CSAD	0.9	NA	0.8
COX5B	0.9	NA	0.8
ECHS1	0.9	0.9	0.8
ADPGK	0.9	0.9	0.8
CDS1	0.9	0.9	0.8
ACSBG1	0.9	0.8	0.8
DPYD	0.9	0.8	0.8
PCYT2	0.9	0.7	0.8
FUT2	0.9	0.6	0.8
P4HA3	0.9	0.4	0.8
NDUFV1	0.9	0.4	0.8
FUK	0.9	0.4	0.8
DLST	0.9	0.06	0.8
TM7SF2	0.9	NA	0.7
AGPAT9	0.9	NA	0.7
UGT1A8	0.9	0.9	0.7
ATP6V1G2	0.9	0.8	0.7
AHCYL1	0.9	0.7	0.7
HMGCS2	0.9	0.7	0.7
SGMS1	0.9	0.7	0.7
PGM2	0.9	0.7	0.7
UGT2A3	0.9	0.6	0.7
CMAS	0.9	0.6	0.7
ALDH2	0.9	0.6	0.7
HSD11B1	0.9	0.5	0.7
ADH4	0.9	0.4	0.7
DAK	0.9	0.3	0.7
ALDOC	0.9	0.2	0.7
DGKH	0.9	0.1	0.7
ABO	0.9	0.008	0.7
ACSBG2	0.9	NA	0.6
AOC2	0.9	0.9	0.6
POLR2J3	0.9	0.8	0.6
CTH	0.9	0.7	0.6
DEGS2	0.9	0.7	0.6
ASAH1	0.9	0.6	0.6
UPP2	0.9	0.5	0.6
ALG1	0.9	0.4	0.6
UGT1A6	0.9	0.4	0.6
MAN2A1	0.9	0.4	0.6
NAT1	0.9	0.4	0.6
NME1-NME2	0.9	0.4	0.6
GALC	0.9	0.3	0.6
ATP5G3	0.9	0.3	0.6
NDUFS3	0.9	0.3	0.6
DMGDH	0.9	0.2	0.6
COQ5	0.9	0.2	0.6
COX4I2	0.9	0.06	0.6
ITPKC	0.9	0.9	0.5
RIMKLB	0.9	0.8	0.5
SDSL	0.9	0.8	0.5
ALG2	0.9	0.7	0.5
GGT1	0.9	0.7	0.5
HGD	0.9	0.5	0.5
GALT	0.9	0.4	0.5
ELOVL6	0.9	0.3	0.5
UQCRH	0.9	0.008	0.5
CYP4F3	0.9	0.9	0.4
PHOSPHO1	0.9	0.6	0.4
GALNT4	0.9	0.6	0.4
DGKE	0.9	0.4	0.4
PIGV	0.9	0.4	0.4
GAA	0.9	0.3	0.4
TKT	0.9	0.2	0.4
ST3GAL1	0.9	0.06	0.4
ALDH18A1	0.9	0.8	0.3
NAMPT	0.9	0.7	0.3
GALNT14	0.9	0.7	0.3
CPOX	0.9	0.6	0.3
GCLC	0.9	0.6	0.3
SGSH	0.9	0.6	0.3
MGAT2	0.9	0.3	0.3
SUCLA2	0.9	0.09	0.3
CHPF	0.9	0.09	0.3
POLR1C	0.9	0.009	0.3
NDUFA4L2	0.9	NA	0.2
ADH1C	0.9	0.9	0.2
PCYT1B	0.9	0.7	0.2
ATP6V1D	0.9	0.5	0.2
B3GNT3	0.9	0.5	0.2
POLE3	0.9	0.4	0.2
ACACB	0.9	0.4	0.2
CHKA	0.9	0.3	0.2
CYP2C9	0.9	0.2	0.2
GBA3	0.9	0.4	0.1
AK7	0.9	0.8	0.07
ALG14	0.9	0.02	0.07
ITPKA	0.9	0.5	0.06
ADA	0.9	0.2	0.03
CTB-180A7.8	NA	NA	NA
HOGA1	NA	NA	NA
NT5C3B	NA	NA	NA
PLA2G2E	NA	NA	NA
MT-CYB	NA	NA	NA
LALBA	NA	NA	NA
ND5	NA	NA	NA
MT-ND2	NA	NA	NA
URAD	NA	NA	NA
PDHA2	NA	NA	NA
FAM213B	NA	NA	NA
NMRK2	NA	NA	NA
MGAT4D	NA	NA	NA
MT-ND3	NA	NA	NA
HAO1	NA	NA	NA
GATB	NA	NA	NA
RPEL1	NA	NA	NA
NTPCR	NA	NA	NA
SC5D	NA	NA	NA
NT5C1B-RDH14	NA	NA	NA
ST20-MTHFS	NA	NA	NA
NDUFC2-KCTD14	NA	NA	NA
GALNTL5	NA	NA	NA
MT-ND1	NA	NA	NA
CTPS1	NA	NA	NA
UGT2A2	NA	NA	NA
LOC100507855	NA	NA	NA
ND2	NA	NA	NA
B4GAT1	NA	NA	NA
CERS5	NA	NA	NA
ND3	NA	NA	NA
AK9	NA	NA	NA
MSMO1	NA	NA	NA
AK6	NA	NA	NA
PLA2G2C	NA	NA	NA
MT-ND4L	NA	NA	NA
PLA2G4B	NA	NA	NA
CERS4	NA	NA	NA
CERS6	NA	NA	NA
AZIN2	NA	NA	NA
ND6	NA	NA	NA
TPH2	NA	NA	NA
CERS1	NA	NA	NA
ND4	NA	NA	NA
BCO1	NA	NA	NA
GALNT18	NA	NA	NA
PHYKPL	NA	NA	NA
GALNT15	NA	NA	NA
NMRK1	NA	NA	NA
CERS3	NA	NA	NA
NT5C3A	NA	NA	NA
ND4L	NA	NA	NA
AK8	NA	NA	NA
AGXT2	NA	NA	NA
COX1	NA	NA	NA
HYKK	NA	NA	NA
LOC102724788	NA	NA	NA
MT-ND5	NA	NA	NA
POC1B-GALNT4	NA	NA	NA
LOC390877	NA	NA	NA
UGT2B17	NA	NA	NA
COX2	NA	NA	NA
PNLIP	NA	NA	NA
CYP11B2	NA	NA	NA
COX6A2	NA	NA	NA
COX3	NA	NA	NA
MT-CO3	NA	NA	NA
MT-ATP6	NA	NA	NA
AK4	NA	NA	NA
MT-CO1	NA	NA	NA
ATP6V1G3	NA	NA	NA
GK2	NA	NA	NA
ETNPPL	NA	NA	NA
MT-CO2	NA	NA	NA
CERS2	NA	NA	NA
MT-ATP8	NA	NA	NA
CYTB	NA	NA	NA
MT-ND6	NA	NA	NA
MT-ND4	NA	NA	NA
LOC102724560	NA	NA	NA
NAPRT	NA	NA	NA
AMY1C	NA	NA	NA
ATP8	NA	NA	NA
ND1	NA	NA	NA
AMY1B	NA	NA	NA
GALNT16	NA	NA	NA
ATP6	NA	NA	NA
FAXDC2	NA	NA	NA
ACSM2B	NA	NA	NA
ACSM4	NA	NA	NA
PKM	NA	NA	NA
PLA2G12B	NA	0.9	NA
HSD17B7	NA	0.6	NA
COX7B2	NA	0.6	NA
UGT2B28	NA	0.6	NA
TYR	NA	0.6	NA
PCCA	NA	0.5	NA
AK5	NA	0.1	NA
ADK	NA	0.9	0.9
CKMT2	NA	0.8	0.9
ALG10B	NA	0.1	0.9
GALNTL6	NA	0.8	0.8
MPI	NA	0.7	0.8
PYGM	NA	0.6	0.8
UQCRC1	NA	0.4	0.8
XYLT2	NA	0.3	0.8
ENPP7	NA	0.2	0.8
HK2	NA	NA	0.7
MBOAT2	NA	0.9	0.7
DHFRL1	NA	0.8	0.7
EPRS	NA	0.7	0.7
CYP2U1	NA	0.6	0.7
BTD	NA	0.5	0.7
ALG3	NA	0.4	0.7
PLD2	NA	0.4	0.7
PLD4	NA	0.4	0.7
HMBS	NA	0.2	0.7
GFPT2	NA	0.1	0.7
ATP5C1	NA	0.06	0.7
HPGDS	NA	0.03	0.7
NDUFA5	NA	NA	0.6
ACSL4	NA	0.8	0.6
CYP24A1	NA	0.7	0.6
ATP5J	NA	0.5	0.6
PPAP2B	NA	0.4	0.6
PFKM	NA	0.2	0.6
GBGT1	NA	0.2	0.6
CYP8B1	NA	NA	0.5
PON1	NA	0.7	0.5
CYP11B1	NA	0.5	0.5
GPT2	NA	0.4	0.5
LPIN3	NA	0.6	0.4
CYP1A2	NA	0.4	0.4
RGN	NA	0.3	0.4
ATP6V1B1	NA	0.3	0.4
OGDH	NA	0.1	0.4
IMPDH2	NA	0.01	0.4
POLA2	NA	0.5	0.3
PNMT	NA	0.5	0.3
NME4	NA	0.5	0.3
ITPA	NA	0.4	0.3
NOS1	NA	0.2	0.3
GNE	NA	0.05	0.3
ALG8	NA	0.03	0.3
SMPD1	NA	0.03	0.3
HK3	NA	0.02	0.3
GCNT4	NA	0.02	0.3
ACY1	NA	0.004	0.3
GOT2	NA	0.9	0.2
PDHB	NA	0.8	0.2
PRPS1L1	NA	0.7	0.2
MPST	NA	0.4	0.2
CSGALNACT2	NA	0.0004	0.2
ASS1	NA	0.9	0.1
UGT8	NA	0.9	0.1
AMY2B	NA	0.6	0.1
