# Supplementary material for: Metabolic and Immunological Subtypes of Esophageal Cancer Reveal Potential Therapeutic Opportunities
Source: Front Cell Dev Biol. 2021 Jul 8;9:667852. doi: 10.3389/fcell.2021.667852 (PMC8295652; doi:10.3389/fcell.2021.667852)
Supplement: Supplementary file 3 [file Table_2.csv]

Gene	Adenocarcinoma p-val	Squamous p-val	Combined p-values
COQ3	0.000006	0.5	0.02
POTEG	0.00005	0.6	0.02
GXYLT1	0.00009	0.9	0.08
TMED2	0.0001	0.9	0.02
UNC93B1	0.0001	0.8	0.1
BMP8B	0.0002	0.8	0.01
HDAC2	0.0002	0.4	0.02
C15orf60	0.0003	0.2	0.00005
KIAA1539	0.0003	0.8	0.007
KIF4A	0.0003	0.3	0.01
KPNB1	0.0003	0.3	0.02
TRIM34	0.0004	0.5	0.01
KIAA1919	0.0004	0.9	0.04
FSD1	0.0005	0.1	0.0008
KCP	0.0005	0.7	0.002
ANKRD32	0.0005	0.09	0.03
CRHR2	0.0007	0.2	0.1
CDK5R2	0.0008	0.6	0.003
CCT6A	0.0009	0.9	0.01
EHBP1L1	0.0009	0.2	0.3
ESM1	0.001	0.06	0.0009
ZSCAN4	0.001	0.5	0.004
ESF1	0.001	0.6	0.004
SFRS7	0.001	0.7	0.007
PLEKHM1P	0.001	0.7	0.06
CHST6	0.001	0.5	0.09
ZBTB33	0.001	0.7	0.1
ABLIM2	0.001	0.3	0.4
SLC19A3	0.001	0.4	0.4
C20orf3	0.002	0.03	0.0001
OXCT2	0.002	0.5	0.0007
GABPB1	0.002	0.8	0.001
KIAA0101	0.002	0.3	0.002
KIF23	0.002	0.4	0.004
HMGB1	0.002	0.5	0.004
MCM6	0.002	0.8	0.01
ENDOD1	0.002	0.3	0.02
UPF3B	0.002	0.3	0.02
KLHL15	0.002	0.5	0.02
STK16	0.002	0.8	0.02
ZNF326	0.002	NA	0.02
FBXL5	0.002	0.3	0.05
GAS2L2	0.002	0.5	0.05
OR8D1	0.002	0.5	0.05
CCL20	0.002	0.9	0.05
CXCL5	0.002	0.9	0.06
INGX	0.002	0.5	0.07
CHRNA5	0.002	0.7	0.07
SYAP1	0.002	0.9	0.07
4-Mar	0.002	0.9	0.09
PTPN5	0.002	0.4	0.1
HSP90B1	0.002	0.7	0.1
TBX6	0.002	0.7	0.1
G0S2	0.002	0.8	0.2
TRADD	0.002	0.7	0.3
IRF5	0.002	0.06	0.4
CAPG	0.002	0.5	0.5
TLE4	0.002	0.3	0.7
SNX1	0.002	0.004	0.8
CRNKL1	0.003	0.02	0.001
PTGES3	0.003	0.4	0.002
FAM102A	0.003	0.5	0.005
OTUD6B	0.003	0.4	0.008
HNRNPM	0.003	NA	0.009
KIF4B	0.003	0.4	0.01
TIPIN	0.003	0.9	0.01
PARP3	0.003	0.9	0.01
DHX58	0.003	0.2	0.02
SCYL3	0.003	0.3	0.02
FAM189A2	0.003	0.4	0.02
DTX1	0.003	0.5	0.02
IL24	0.003	0.7	0.02
HELLS	0.003	0.7	0.02
SFRS3	0.003	0.8	0.02
DENR	0.003	0.09	0.03
HIST1H3F	0.003	0.7	0.03
HIST1H3G	0.003	0.1	0.07
LAMC3	0.003	0.8	0.09
ZNF697	0.003	0.4	0.2
HAAO	0.003	0.6	0.2
RGS14	0.003	0.9	0.2
TARSL2	0.003	0.05	0.3
CYB5R1	0.003	0.8	0.3
XPOT	0.003	0.3	0.4
HCCS	0.003	0.7	0.4
ZNF195	0.003	0.1	NA
RAE1	0.004	0.6	0.0005
ENPEP	0.004	0.3	0.0006
TLR3	0.004	0.6	0.0009
MMP12	0.004	0.2	0.003
PGK1	0.004	0.6	0.003
NBL1	0.004	0.3	0.007
FAM122A	0.004	0.6	0.008
LANCL2	0.004	0.8	0.01
ADD1	0.004	0.9	0.02
NOP58	0.004	NA	0.02
CDCA2	0.004	0.09	0.06
SEMA3B	0.004	0.7	0.07
PRRG3	0.004	0.2	0.1
SERPINH1	0.004	0.8	0.1
LIN28B	0.004	0.02	0.4
NEUROG3	0.004	NA	0.4
GINS1	0.005	0.6	0.002
PAPD5	0.005	0.4	0.003
GNAQ	0.005	0.7	0.003
MT3	0.005	0.3	0.004
GBAS	0.005	0.2	0.01
CHKB	0.005	0.8	0.01
CAMK2D	0.005	0.9	0.01
C10orf116	0.005	0.005	0.02
TH1L	0.005	0.6	0.02
NONO	0.005	0.8	0.02
GMEB2	0.005	0.9	0.02
UTP14A	0.005	0.5	0.04
DAPK1	0.005	0.05	0.06
PRDX4	0.005	0.9	0.06
ARL5B	0.005	0.2	0.07
HIST1H1B	0.005	0.3	0.07
SMARCC1	0.005	NA	0.07
TNIP3	0.005	0.08	0.09
MGC87042	0.005	0.8	0.1
SNX3	0.005	NA	0.1
ZNF714	0.005	0.07	0.2
DLGAP5	0.005	0.4	0.3
MGAT4A	0.005	0.2	0.5
CNTNAP3	0.005	0.5	0.8
RXFP3	0.006	0.1	0.003
WBP11	0.006	0.9	0.006
KCNQ4	0.006	0.5	0.01
UNC13D	0.006	0.08	0.02
PSMA2	0.006	0.8	0.02
PLIN1	0.006	0.3	0.03
NCAPD2	0.006	0.6	0.03
ALDH3B1	0.006	0.9	0.03
PKD2L1	0.006	0.7	0.04
HSPD1	0.006	0.4	0.05
HMMR	0.006	0.5	0.05
RRM2	0.006	0.4	0.06
ZNF438	0.006	0.6	0.06
FRG2B	0.006	0.3	0.1
ANPEP	0.006	0.5	0.1
F5	0.006	0.3	0.2
LOC653501	0.006	0.9	0.2
LPHN1	0.006	0.04	0.3
KRT71	0.006	0.3	0.3
FGL1	0.006	0.7	0.3
MR1	0.006	0.1	0.9
CHORDC1	0.007	0.6	0.009
ARL6IP5	0.007	0.3	0.02
UBE2N	0.007	0.4	0.02
UBA7	0.007	0.5	0.02
STEAP3	0.007	NA	0.02
CABLES2	0.007	NA	0.02
FAM114A1	0.007	0.2	0.03
ALDH1A2	0.007	0.3	0.05
LRCH4	0.007	0.6	0.05
DCP2	0.007	0.6	0.06
TSPO	0.007	0.5	0.07
PIF1	0.007	0.2	0.08
MSH2	0.007	0.5	0.08
SPATA5L1	0.007	0.1	0.09
G3BP1	0.007	0.5	0.1
LBR	0.007	0.7	0.1
TMPO	0.007	0.7	0.1
TIMELESS	0.007	0.07	0.2
GINS4	0.007	0.08	0.2
PARP9	0.007	0.6	0.2
TROAP	0.007	NA	0.2
FGFBP2	0.007	0.6	0.4
CHD7	0.007	0.5	0.8
NAALAD2	0.008	0.06	0.004
EML2	0.008	0.4	0.01
PHYHIP	0.008	0.5	0.01
MSH6	0.008	0.3	0.02
ATP2B3	0.008	0.4	0.04
RBM27	0.008	NA	0.06
MYOC	0.008	0.1	0.07
OR2B2	0.008	0.6	0.07
CTBP1	0.008	NA	0.1
GADL1	0.008	0.1	0.2
TMTC3	0.008	0.9	0.2
MYO3A	0.008	0.9	0.3
SSFA2	0.008	0.4	0.5
WIZ	0.008	0.5	0.5
ELAVL2	0.008	0.2	0.6
STIL	0.008	0.08	0.8
KCNJ11	0.008	0.9	0.8
GNG12	0.009	0.05	0.0007
STC2	0.009	0.09	0.001
OBFC1	0.009	0.2	0.003
FOLH1	0.009	0.4	0.005
TRIB3	0.009	0.8	0.008
NDRG3	0.009	0.9	0.02
MRPL34	0.009	NA	0.03
CEP250	0.009	0.6	0.04
LOC402377	0.009	0.9	0.05
PLIN2	0.009	0.04	0.06
RNGTT	0.009	0.8	0.06
FAM81B	0.009	0.05	0.07
KHSRP	0.009	0.6	0.07
ZBTB39	0.009	0.7	0.07
FIGNL1	0.009	0.2	0.1
HIST1H4I	0.009	0.2	0.1
DBF4	0.009	0.1	0.2
OTX1	0.009	0.2	0.2
KLHL36	0.009	0.2	0.2
CKAP2L	0.009	0.5	0.2
CDK2	0.009	0.9	0.2
INPP5A	0.009	0.9	0.2
EXO1	0.009	0.07	0.3
PRL	0.009	0.1	0.4
RPL23AP82	0.009	0.4	0.4
LEPROTL1	0.009	0.9	0.4
ENTPD3	0.009	0.9	0.6
ZNF620	0.009	0.7	0.9
NADSYN1	0.009	0.05	NA
CCT4	0.01	0.1	0.0002
ST13	0.01	0.08	0.0008
POLR3F	0.01	0.005	0.002
HYAL1	0.01	0.2	0.002
GMFB	0.01	0.01	0.003
RGS16	0.01	0.03	0.003
LAS1L	0.01	0.2	0.003
XRN2	0.01	0.1	0.004
CBX3	0.01	0.2	0.004
STAG2	0.01	0.6	0.004
AMMECR1	0.01	0.6	0.005
RABGAP1L	0.01	0.8	0.005
MAGOHB	0.01	0.9	0.006
NKRF	0.01	0.2	0.007
MATR3	0.01	0.006	0.008
RBM12	0.01	0.4	0.008
LRFN2	0.01	0.1	0.009
PHF1	0.01	0.8	0.009
CCNE2	0.01	0.1	0.01
M6PR	0.01	0.3	0.01
H2BFM	0.01	0.5	0.01
GLA	0.01	NA	0.01
RGS4	0.01	0.02	0.02
IBSP	0.01	0.06	0.02
H2BFWT	0.01	0.2	0.02
SNRPG	0.01	0.2	0.02
ARHGEF5	0.01	0.5	0.02
RBBP7	0.01	0.5	0.02
TBR1	0.01	0.5	0.02
C18orf2	0.01	0.6	0.02
TIMM8A	0.01	0.8	0.02
CUEDC1	0.01	0.8	0.02
CDKN3	0.01	0.8	0.02
AP1G2	0.01	0.9	0.02
ABCB7	0.01	0.9	0.02
CCDC42B	0.01	NA	0.02
CAPN5	0.01	0.2	0.03
POLA1	0.01	0.3	0.03
BARX2	0.01	0.3	0.03
DSCR6	0.01	0.3	0.03
NRARP	0.01	0.4	0.03
C4orf46	0.01	0.5	0.03
SYNCRIP	0.01	0.6	0.03
CA10	0.01	0.8	0.03
APOM	0.01	0.9	0.03
TRIM47	0.01	0.9	0.03
HSPH1	0.01	0.2	0.04
ELK1	0.01	0.3	0.04
E2F3	0.01	0.6	0.04
C20orf173	0.01	0.9	0.04
LGSN	0.01	0.5	0.05
LIME1	0.01	0.9	0.05
RRM1	0.01	0.03	0.06
RAD54B	0.01	0.4	0.06
CRAT	0.01	0.4	0.06
NOP56	0.01	0.6	0.06
C7orf16	0.01	0.8	0.06
CHRDL1	0.01	0.2	0.07
LRP6	0.01	0.2	0.07
PICK1	0.01	0.6	0.07
TBP	0.01	0.6	0.07
MGAT4C	0.01	0.6	0.07
CAPN2	0.01	0.9	0.07
LDHD	0.01	0.1	0.08
CHD1	0.01	0.8	0.08
ARHGAP11A	0.01	0.9	0.08
ORC4L	0.01	0.7	0.09
DDX3X	0.01	0.8	0.09
MICB	0.01	0.9	0.09
ATL3	0.01	0.3	0.1
IPO11	0.01	0.4	0.1
NUP153	0.01	0.5	0.1
CT45A1	0.01	0.6	0.1
PNO1	0.01	0.6	0.1
ALAD	0.01	0.6	0.1
TCP1	0.01	0.7	0.1
PMAIP1	0.01	0.7	0.1
MRPL24	0.01	0.8	0.1
ANKFN1	0.01	0.8	0.1
C11orf88	0.01	0.9	0.1
PLAU	0.01	0.9	0.1
C12orf50	0.01	NA	0.1
NUDCD1	0.01	0.2	0.2
CDK4	0.01	0.3	0.2
DHRS12	0.01	0.3	0.2
ZFYVE21	0.01	0.3	0.2
H2AFV	0.01	0.3	0.2
ALG6	0.01	0.4	0.2
NXF1	0.01	0.4	0.2
PLA2G16	0.01	0.4	0.2
IGF2BP3	0.01	0.5	0.2
CYTH1	0.01	0.5	0.2
AGTR1	0.01	0.6	0.2
TUBB1	0.01	0.6	0.2
C20orf165	0.01	0.7	0.2
NXPH4	0.01	0.7	0.2
FOXE3	0.01	0.8	0.2
PDHA1	0.01	0.8	0.2
FAM136A	0.01	0.8	0.2
AHCY	0.01	0.8	0.2
GCLM	0.01	0.9	0.2
CASC5	0.01	0.1	0.3
OSBPL7	0.01	0.2	0.3
SNRPA	0.01	0.2	0.3
IFNB1	0.01	0.3	0.3
NME3	0.01	0.3	0.3
ZBTB24	0.01	0.3	0.3
ESCO2	0.01	0.3	0.3
CNOT7	0.01	0.4	0.3
KLF15	0.01	0.5	0.3
MIR17HG	0.01	0.5	0.3
MED14	0.01	0.8	0.3
ZNF473	0.01	0.9	0.3
CCDC136	0.01	0.1	0.4
SLC25A28	0.01	0.6	0.4
MT1X	0.01	0.9	0.4
NASP	0.01	0.2	0.5
IL17A	0.01	0.7	0.5
CDX1	0.01	0.2	0.6
ANKRD43	0.01	0.7	0.6
HESRG	0.01	0.9	0.6
LPAR1	0.01	0.08	0.7
TBC1D10A	0.01	0.6	0.7
BEND3	0.01	0.1	0.8
LGALS9	0.01	0.1	0.8
AKAP3	0.01	0.8	0.8
DMXL2	0.01	0.3	0.9
ProSAPiP1	0.01	0.4	0.9
FOXA2	0.01	0.5	0.9
DPP4	0.01	0.6	0.9
DPH3	0.01	0.8	0.9
PRICKLE4	0.02	0.01	0.0002
ATP6V0D2	0.02	0.01	0.0005
IGF2AS	0.02	0.02	0.0006
ADAM12	0.02	0.3	0.0009
EXT2	0.02	0.2	0.001
STRAP	0.02	0.8	0.001
MAPRE1	0.02	0.003	0.002
ALS2CL	0.02	0.03	0.002
CCL4L2	0.02	0.07	0.003
LOC221710	0.02	0.8	0.004
DEK	0.02	0.9	0.005
MYBL2	0.02	0.6	0.006
LCNL1	0.02	0.6	0.006
GOLGA8DP	0.02	0.7	0.007
DNMT3B	0.02	0.4	0.008
CPA2	0.02	0.04	0.009
RBBP9	0.02	0.2	0.009
MSI1	0.02	0.1	0.01
RHBDL2	0.02	0.2	0.01
B3GALTL	0.02	0.2	0.01
SMN2	0.02	0.2	0.01
SNORA84	0.02	0.4	0.01
DMC1	0.02	0.6	0.01
SCRG1	0.02	0.7	0.01
CAPN12	0.02	0.8	0.01
GGA3	0.02	0.2	0.02
PHLPP2	0.02	0.2	0.02
ANGPT2	0.02	0.2	0.02
RFC5	0.02	0.2	0.02
SETD7	0.02	0.3	0.02
ZCWPW1	0.02	0.3	0.02
C14orf45	0.02	0.3	0.02
NCRNA00052	0.02	0.4	0.02
LOC646999	0.02	0.4	0.02
QSOX1	0.02	0.4	0.02
SLC25A5	0.02	0.5	0.02
ZNF500	0.02	0.6	0.02
CRYZL1	0.02	0.6	0.02
NYX	0.02	0.7	0.02
C1orf96	0.02	0.8	0.02
CDC37L1	0.02	0.2	0.03
YAF2	0.02	0.3	0.03
FOXD4L6	0.02	0.3	0.03
MRPS17	0.02	0.4	0.03
DAP	0.02	0.5	0.03
LOC144438	0.02	0.6	0.03
DHFR	0.02	0.7	0.03
HIST1H2BM	0.02	0.7	0.03
CDT1	0.02	0.9	0.03
KCNJ6	0.02	NA	0.03
SATL1	0.02	0.1	0.04
ANP32A	0.02	0.5	0.04
FTSJD2	0.02	0.6	0.04
CTDSP1	0.02	0.7	0.04
TRIM8	0.02	0.9	0.04
GARNL3	0.02	0.9	0.04
CSF2	0.02	0.5	0.05
ZNF711	0.02	0.8	0.05
FLNC	0.02	0.8	0.05
LRP11	0.02	0.9	0.05
STK35	0.02	0.9	0.05
PSMB1	0.02	0.9	0.05
BEND7	0.02	0.07	0.06
MEIG1	0.02	0.4	0.06
BCAR3	0.02	0.4	0.06
DEF6	0.02	0.5	0.06
D2HGDH	0.02	0.6	0.06
TET1	0.02	0.7	0.06
DDX42	0.02	0.9	0.06
ANKRD20A4	0.02	NA	0.06
FASN	0.02	0.04	0.07
ZBTB7C	0.02	0.2	0.07
FANCB	0.02	0.3	0.07
ACVR2B	0.02	0.5	0.07
BOLL	0.02	0.8	0.07
TARDBP	0.02	0.8	0.07
NUDT19	0.02	0.9	0.07
HTR2B	0.02	0.9	0.07
CCNF	0.02	0.1	0.08
C11orf93	0.02	0.5	0.08
SCARNA12	0.02	0.8	0.08
EXOC4	0.02	0.9	0.08
STMN1	0.02	0.2	0.09
CCDC111	0.02	0.3	0.09
ADAM15	0.02	0.3	0.09
HHIPL2	0.02	0.7	0.09
NUSAP1	0.02	0.9	0.09
HIST1H3B	0.02	0.05	0.1
UBA1	0.02	0.09	0.1
ANXA10	0.02	0.2	0.1
KISS1R	0.02	0.2	0.1
RAMP1	0.02	0.2	0.1
CDK8	0.02	0.2	0.1
DCTD	0.02	0.2	0.1
MGC16275	0.02	0.3	0.1
SPATS2	0.02	0.3	0.1
PTTG1	0.02	0.3	0.1
PACS2	0.02	0.4	0.1
CHKB-CPT1B	0.02	0.4	0.1
MTDH	0.02	0.5	0.1
TNK2	0.02	0.5	0.1
COX18	0.02	0.5	0.1
DHX9	0.02	0.6	0.1
LEO1	0.02	0.6	0.1
TMEM20	0.02	0.6	0.1
PAFAH1B3	0.02	0.7	0.1
CTF1	0.02	0.7	0.1
RBM14	0.02	0.7	0.1
SFPQ	0.02	0.7	0.1
RFC3	0.02	0.8	0.1
CEBPZ	0.02	0.8	0.1
RIF1	0.02	0.8	0.1
LMNB1	0.02	0.8	0.1
GRPEL2	0.02	0.8	0.1
TTC16	0.02	0.9	0.1
SYTL4	0.02	NA	0.1
ATP5B	0.02	0.002	0.2
LHB	0.02	0.1	0.2
CDK16	0.02	0.1	0.2
BCL2L13	0.02	0.2	0.2
LEMD3	0.02	0.2	0.2
LOC100128191	0.02	0.2	0.2
TM4SF1	0.02	0.2	0.2
PRDM7	0.02	0.2	0.2
POU3F2	0.02	0.3	0.2
KIF21A	0.02	0.3	0.2
ARHGAP11B	0.02	0.3	0.2
EIF4EBP3	0.02	0.5	0.2
VAT1	0.02	0.6	0.2
DNAJC4	0.02	0.6	0.2
HELB	0.02	0.6	0.2
USP25	0.02	0.7	0.2
C6orf182	0.02	0.7	0.2
GTF3C6	0.02	0.7	0.2
CAND1	0.02	0.8	0.2
IPO7	0.02	0.8	0.2
C12orf4	0.02	0.8	0.2
MIER3	0.02	0.8	0.2
RP9	0.02	0.8	0.2
STOX1	0.02	0.9	0.2
TREX1	0.02	0.9	0.2
FAM107A	0.02	0.9	0.2
VPREB3	0.02	0.9	0.2
ARMC2	0.02	0.9	0.2
HNRNPC	0.02	NA	0.2
FAM71A	0.02	0.1	0.3
RAB8A	0.02	0.1	0.3
CBWD6	0.02	0.3	0.3
KIF25	0.02	0.3	0.3
TXLNG	0.02	0.6	0.3
DHRS4	0.02	0.6	0.3
NCRNA00219	0.02	0.6	0.3
THOC2	0.02	0.7	0.3
FKBP15	0.02	0.7	0.3
PLEKHA9	0.02	0.7	0.3
SKA1	0.02	0.08	0.4
LPCAT4	0.02	0.1	0.4
LOC100128788	0.02	0.1	0.4
CNGA1	0.02	0.2	0.4
BUB1B	0.02	0.2	0.4
C2orf27A	0.02	0.2	0.4
H2AFX	0.02	0.2	0.4
C12orf48	0.02	0.3	0.4
POLE	0.02	0.3	0.4
CLDN3	0.02	0.6	0.4
SLC25A33	0.02	0.7	0.4
PPFIBP2	0.02	0.9	0.4
CCL25	0.02	0.9	0.4
VAMP4	0.02	0.04	0.5
BCL7A	0.02	0.1	0.5
TERT	0.02	0.4	0.5
SATB2	0.02	0.4	0.5
IKBIP	0.02	0.5	0.5
KIF18A	0.02	0.7	0.5
SEC63	0.02	0.7	0.5
FRMD8	0.02	0.8	0.5
IL22	0.02	0.8	0.5
NME7	0.02	0.05	0.6
CCNB1	0.02	0.2	0.6
IAH1	0.02	0.4	0.6
CDK19	0.02	0.4	0.6
PDLIM7	0.02	0.4	0.6
C3orf34	0.02	0.6	0.6
DRD5	0.02	0.6	0.6
ZNF35	0.02	0.7	0.6
TTBK1	0.02	0.2	0.7
XYLB	0.02	0.3	0.7
LMNA	0.02	0.3	0.7
AMD1	0.02	0.4	0.7
TNS3	0.02	0.5	0.7
TRA2A	0.02	0.6	0.7
TSSK1B	0.02	0.9	0.7
PLEC	0.02	NA	0.7
SDCCAG8	0.02	0.002	0.8
VHL	0.02	0.4	0.8
GFPT1	0.02	0.5	0.8
ZNF432	0.02	0.8	0.8
LOC727896	0.02	0.3	0.9
GAS2L3	0.02	0.5	0.9
ZDHHC8	0.02	0.9	0.9
POM121C	0.02	0.09	NA
ZNF395	0.02	0.09	NA
RFPL4A	0.02	NA	NA
KRTAP10-4	0.02	NA	NA
RAD51AP1	0.03	0.7	0.0004
SGSM3	0.03	0.5	0.001
DPF1	0.03	0.2	0.002
UBE2A	0.03	0.4	0.002
C1QL4	0.03	0.7	0.002
MLF2	0.03	0.2	0.003
CCBL2	0.03	0.2	0.003
IMMP1L	0.03	0.3	0.003
NEURL	0.03	0.4	0.006
DYNC1LI1	0.03	0.9	0.006
OSM	0.03	0.06	0.007
ERBB2	0.03	0.2	0.007
HLA-G	0.03	NA	0.007
FAM170A	0.03	0.1	0.009
GRIA3	0.03	0.5	0.009
GNL3L	0.03	0.1	0.01
RCN2	0.03	0.1	0.01
PRSS12	0.03	0.2	0.01
EML5	0.03	0.3	0.01
UBE2B	0.03	0.5	0.01
PRG1	0.03	0.5	0.01
FAM98B	0.03	NA	0.01
MAPK7	0.03	0.2	0.02
EGFL6	0.03	0.3	0.02
XKR5	0.03	0.3	0.02
RASAL1	0.03	0.4	0.02
FANCA	0.03	0.4	0.02
ANKS3	0.03	0.5	0.02
DLEU2	0.03	0.5	0.02
C8orf41	0.03	0.5	0.02
KHDRBS1	0.03	0.5	0.02
CRYBA2	0.03	0.6	0.02
GAS5	0.03	0.8	0.02
BHLHE41	0.03	0.9	0.02
VPS37B	0.03	0.0001	0.03
SLC23A2	0.03	0.1	0.03
MTHFD2	0.03	0.3	0.03
SMOC1	0.03	0.3	0.03
DSCC1	0.03	0.4	0.03
RBMX	0.03	0.4	0.03
NAT8	0.03	0.4	0.03
B3GNT2	0.03	0.5	0.03
LRRC58	0.03	0.9	0.03
PAPOLG	0.03	0.04	0.04
AKAP13	0.03	0.09	0.04
S100Z	0.03	0.3	0.04
ERCC6L	0.03	0.5	0.04
APOO	0.03	0.5	0.04
YIPF6	0.03	0.6	0.04
GANC	0.03	0.7	0.04
CTDSPL2	0.03	0.8	0.04
GPR50	0.03	0.8	0.04
ATRX	0.03	0.9	0.04
TAF9	0.03	0.9	0.04
GPR26	0.03	0.4	0.05
HIST1H2AD	0.03	0.4	0.05
GSTM1	0.03	0.5	0.05
STRADA	0.03	0.5	0.05
CBX2	0.03	0.6	0.05
HIST1H4D	0.03	0.2	0.06
CENPK	0.03	0.3	0.06
C6orf47	0.03	0.6	0.06
MAN1B1	0.03	0.7	0.06
C9orf156	0.03	0.8	0.06
HSP90AB1	0.03	0.9	0.06
C5orf15	0.03	0.9	0.06
DSCR8	0.03	NA	0.06
LOC146880	0.03	0.2	0.07
ORC1L	0.03	0.2	0.07
SRL	0.03	0.6	0.07
UBE2C	0.03	0.8	0.07
ATP6V1C1	0.03	NA	0.07
CCL3	0.03	NA	0.07
CACNG3	0.03	NA	0.07
SLC16A10	0.03	0.4	0.08
MMP10	0.03	0.6	0.08
CDK9	0.03	0.8	0.08
LOC93622	0.03	0.8	0.08
IL1B	0.03	0.3	0.09
PACSIN2	0.03	0.6	0.09
TPX2	0.03	0.9	0.09
UROD	0.03	NA	0.09
LEMD1	0.03	NA	0.09
RBM12B	0.03	0.02	0.1
SLC26A9	0.03	0.1	0.1
IL17F	0.03	0.1	0.1
CA5BP	0.03	0.2	0.1
ACOX3	0.03	0.2	0.1
FOXC1	0.03	0.3	0.1
TRIM14	0.03	0.3	0.1
SF4	0.03	0.4	0.1
UGT1A7	0.03	0.4	0.1
WT1	0.03	0.4	0.1
SFRS1	0.03	0.5	0.1
BTC	0.03	0.5	0.1
PELO	0.03	0.6	0.1
CCT2	0.03	0.7	0.1
HAND1	0.03	0.7	0.1
DKC1	0.03	0.7	0.1
HERC3	0.03	0.7	0.1
MGC16142	0.03	0.8	0.1
ZNF276	0.03	0.8	0.1
TSSC1	0.03	0.8	0.1
SLC6A1	0.03	0.8	0.1
ATG12	0.03	0.8	0.1
ZBTB16	0.03	0.9	0.1
RAB13	0.03	0.9	0.1
SYK	0.03	0.9	0.1
MAK16	0.03	NA	0.1
GNPTG	0.03	0.003	0.2
LOC643387	0.03	0.01	0.2
C7orf44	0.03	0.09	0.2
TTK	0.03	0.1	0.2
GRAMD1B	0.03	0.1	0.2
ABCC3	0.03	0.2	0.2
PGPEP1L	0.03	0.2	0.2
CNOT10	0.03	0.2	0.2
NPDC1	0.03	0.3	0.2
USP42	0.03	0.3	0.2
C4orf41	0.03	0.3	0.2
KPNA7	0.03	0.3	0.2
ATAD5	0.03	0.4	0.2
PARP10	0.03	0.4	0.2
SNCA	0.03	0.5	0.2
GTSF1	0.03	0.5	0.2
SEC61G	0.03	0.5	0.2
AXIN1	0.03	0.7	0.2
USP1	0.03	0.7	0.2
USP47	0.03	0.7	0.2
LOC440905	0.03	0.7	0.2
ACTN3	0.03	0.8	0.2
TWF2	0.03	0.8	0.2
UBB	0.03	0.8	0.2
MYL12A	0.03	0.8	0.2
SSX6	0.03	0.8	0.2
MAPKAP1	0.03	0.8	0.2
OR2A7	0.03	0.9	0.2
BTN3A2	0.03	0.9	0.2
SOHLH1	0.03	0.9	0.2
TNFRSF10D	0.03	0.03	0.3
TXNRD3IT1	0.03	0.06	0.3
C1orf69	0.03	0.09	0.3
PRKRIR	0.03	0.1	0.3
LOC728024	0.03	0.2	0.3
RHBDD3	0.03	0.5	0.3
FAM129B	0.03	0.5	0.3
C9orf89	0.03	0.6	0.3
GCAT	0.03	0.6	0.3
MAVS	0.03	0.6	0.3
FXR2	0.03	0.6	0.3
VWA5B2	0.03	0.6	0.3
ARL14	0.03	0.6	0.3
CNR2	0.03	0.7	0.3
E2F7	0.03	0.7	0.3
ARHGAP1	0.03	0.7	0.3
C15orf17	0.03	0.8	0.3
CTPS2	0.03	0.9	0.3
RBM17	0.03	0.9	0.3
CLSPN	0.03	0.9	0.3
MEST	0.03	NA	0.3
ARL8A	0.03	0.0004	0.4
AAAS	0.03	0.004	0.4
RGS6	0.03	0.01	0.4
MTF2	0.03	0.09	0.4
PRELID2	0.03	0.1	0.4
NXT2	0.03	0.1	0.4
EIF2S3	0.03	0.1	0.4
MEX3A	0.03	0.3	0.4
NRG2	0.03	0.3	0.4
C22orf32	0.03	0.4	0.4
ESYT1	0.03	0.4	0.4
FBXO8	0.03	0.7	0.4
RELA	0.03	0.8	0.4
TTPAL	0.03	0.8	0.4
SEMA4D	0.03	0.9	0.4
SLC22A11	0.03	0.9	0.4
AACSL	0.03	0.006	0.5
PRIM1	0.03	0.2	0.5
PART1	0.03	0.5	0.5
C21orf58	0.03	0.5	0.5
C10orf54	0.03	0.5	0.5
MOBKL2C	0.03	0.6	0.5
TTLL1	0.03	0.6	0.5
PDIA6	0.03	0.6	0.5
NOTCH2NL	0.03	0.7	0.5
XKR7	0.03	0.8	0.5
NEK6	0.03	0.9	0.5
STUB1	0.03	0.9	0.5
MAGEB6	0.03	0.002	0.6
C17orf28	0.03	0.2	0.6
ASRGL1	0.03	0.4	0.6
HIST3H2BB	0.03	0.5	0.6
RNF157	0.03	0.6	0.6
PLCG2	0.03	0.6	0.6
LOC641367	0.03	0.02	0.7
SLC44A5	0.03	0.07	0.7
ITPRIPL1	0.03	0.1	0.7
PSG5	0.03	0.2	0.7
ACCN1	0.03	0.3	0.7
ATP6V1F	0.03	0.3	0.7
LOC389332	0.03	0.9	0.7
FBXW4	0.03	0.05	0.8
PHF3	0.03	0.09	0.8
FMNL3	0.03	0.1	0.8
SCARNA9L	0.03	0.5	0.8
LRRC40	0.03	0.9	0.8
ZNF708	0.03	NA	0.8
AGPAT5	0.03	0.1	0.9
CENPH	0.03	0.4	0.9
SLC6A19	0.03	0.5	0.9
LOC154761	0.03	0.5	0.9
TRIM74	0.03	0.5	0.9
EPCAM	0.03	0.5	0.9
KRBA1	0.03	0.7	0.9
LOC147804	0.03	0.7	0.9
POLR1A	0.03	0.001	NA
GIPC2	0.03	0.3	NA
RIPK2	0.03	0.4	NA
C9orf71	0.03	NA	NA
C20orf111	0.04	0.02	0.002
HIST1H2AH	0.04	0.2	0.002
PIGA	0.04	0.06	0.004
NDOR1	0.04	0.1	0.004
DDX60L	0.04	0.7	0.005
GZF1	0.04	0.03	0.006
CRIP1	0.04	0.5	0.007
ANXA3	0.04	0.8	0.007
RLIM	0.04	0.1	0.008
LIG1	0.04	0.1	0.009
TBRG1	0.04	0.3	0.009
MMEL1	0.04	0.1	0.01
CIB2	0.04	0.2	0.01
BDNFOS	0.04	0.4	0.01
PIGU	0.04	0.03	0.02
RPL12	0.04	0.07	0.02
MSLNL	0.04	0.1	0.02
TOP1P1	0.04	0.1	0.02
CAPN13	0.04	0.1	0.02
PAX2	0.04	0.3	0.02
SSX1	0.04	0.5	0.02
USP20	0.04	0.8	0.02
SAAL1	0.04	0.8	0.02
SNRPB2	0.04	0.05	0.03
SLC29A4	0.04	0.09	0.03
RNF113A	0.04	0.2	0.03
DNAJC5G	0.04	0.3	0.03
CACNG7	0.04	0.4	0.03
LOC151174	0.04	0.5	0.03
HSPC072	0.04	0.6	0.03
C4orf33	0.04	0.8	0.03
CHCHD2	0.04	0.8	0.03
DARC	0.04	NA	0.03
C21orf63	0.04	0.05	0.04
CCL4	0.04	0.6	0.04
TAB1	0.04	0.6	0.04
SHISA3	0.04	0.7	0.04
C14orf28	0.04	0.8	0.04
NUDT7	0.04	0.004	0.05
HAT1	0.04	0.3	0.05
SOCS3	0.04	0.3	0.05
SFXN5	0.04	0.4	0.05
ACPT	0.04	0.4	0.05
BLNK	0.04	0.8	0.05
PDZD11	0.04	0.8	0.05
CDKN1B	0.04	0.8	0.05
ASCC1	0.04	0.9	0.05
DCAF8	0.04	0.9	0.05
CKAP2	0.04	0.3	0.06
DEPDC1B	0.04	0.5	0.06
BBS12	0.04	0.5	0.06
ZNF835	0.04	0.6	0.06
C18orf56	0.04	0.6	0.06
MITF	0.04	0.7	0.06
GTF2A2	0.04	0.9	0.06
ELMOD1	0.04	0.0003	0.07
C11orf66	0.04	0.05	0.07
C21orf130	0.04	0.4	0.07
CLTB	0.04	0.4	0.07
RHBDF1	0.04	0.8	0.07
PCGF6	0.04	0.9	0.07
ZNF382	0.04	0.9	0.07
SCARNA4	0.04	NA	0.07
LOC643677	0.04	0.5	0.08
SLC2A14	0.04	0.6	0.08
HCG4P6	0.04	0.9	0.08
FIS1	0.04	0.9	0.08
ALOXE3	0.04	0.9	0.08
TCOF1	0.04	NA	0.08
FFAR2	0.04	0.4	0.09
NFIX	0.04	0.5	0.09
GGA1	0.04	0.8	0.09
B4GALNT1	0.04	0.06	0.1
TMEM106C	0.04	0.2	0.1
OR52B2	0.04	0.2	0.1
COL5A2	0.04	0.3	0.1
C15orf26	0.04	0.3	0.1
HEXA	0.04	0.3	0.1
KAAG1	0.04	0.4	0.1
CD101	0.04	0.5	0.1
NUDT16	0.04	0.6	0.1
C15orf5	0.04	0.6	0.1
SRRT	0.04	0.7	0.1
COL22A1	0.04	0.7	0.1
HUWE1	0.04	0.8	0.1
MDS2	0.04	0.8	0.1
KLHDC10	0.04	0.8	0.1
NUP160	0.04	0.8	0.1
FASTKD5	0.04	0.8	0.1
PLA2G10	0.04	0.8	0.1
MAGEA9B	0.04	0.8	0.1
INHBE	0.04	0.9	0.1
SDAD1	0.04	0.9	0.1
TBK1	0.04	0.9	0.1
PCMT1	0.04	0.9	0.1
CENPE	0.04	0.9	0.1
C2orf40	0.04	NA	0.1
C9orf129	0.04	0.007	0.2
C2orf69	0.04	0.02	0.2
DPPA2	0.04	0.1	0.2
DYNLL1	0.04	0.1	0.2
XRCC2	0.04	0.2	0.2
FOXD4L2	0.04	0.2	0.2
MPHOSPH9	0.04	0.2	0.2
FPGS	0.04	0.2	0.2
LRIT2	0.04	0.2	0.2
CSTF2	0.04	0.3	0.2
XPO7	0.04	0.3	0.2
GOLGA1	0.04	0.3	0.2
LOC285074	0.04	0.3	0.2
MIB2	0.04	0.4	0.2
RPN2	0.04	0.4	0.2
EVI5L	0.04	0.4	0.2
SPSB3	0.04	0.4	0.2
ANKRD5	0.04	0.5	0.2
GOLGA6A	0.04	0.5	0.2
ABCA13	0.04	0.5	0.2
C6orf167	0.04	0.6	0.2
GABBR1	0.04	0.6	0.2
BRS3	0.04	0.6	0.2
TRPV1	0.04	0.6	0.2
BUB1	0.04	0.7	0.2
DCAF12L2	0.04	0.8	0.2
NFIC	0.04	0.8	0.2
RNPEPL1	0.04	0.9	0.2
GUK1	0.04	0.9	0.2
HMGXB3	0.04	0.9	0.2
PIBF1	0.04	NA	0.2
LMO7	0.04	0.06	0.3
LIPH	0.04	0.06	0.3
CCDC142	0.04	0.1	0.3
C20orf194	0.04	0.1	0.3
CEP120	0.04	0.1	0.3
MPP6	0.04	0.1	0.3
KIAA1324	0.04	0.2	0.3
FKBP1AP1	0.04	0.2	0.3
GK	0.04	0.2	0.3
CCDC144NL	0.04	0.2	0.3
BEAN	0.04	0.4	0.3
TP53TG5	0.04	0.4	0.3
GTF2H2B	0.04	0.4	0.3
MRPL32	0.04	0.5	0.3
GJB7	0.04	0.8	0.3
FASTK	0.04	0.8	0.3
FMO4	0.04	0.8	0.3
YTHDF3	0.04	0.9	0.3
TMEM125	0.04	0.9	0.3
TRABD	0.04	0.9	0.3
BTN2A1	0.04	NA	0.3
DNMT3L	0.04	NA	0.3
ITGA3	0.04	NA	0.3
ZNF826	0.04	0.1	0.4
SLC29A1	0.04	0.2	0.4
RETN	0.04	0.2	0.4
SKIV2L2	0.04	0.2	0.4
AEBP2	0.04	0.3	0.4
DHRS3	0.04	0.3	0.4
NUP88	0.04	0.4	0.4
SNRPF	0.04	0.5	0.4
ZDHHC21	0.04	0.5	0.4
EGFLAM	0.04	0.5	0.4
C3orf51	0.04	0.5	0.4
WDFY3	0.04	0.6	0.4
C10orf55	0.04	0.6	0.4
GNAI3	0.04	0.6	0.4
AIFM1	0.04	0.7	0.4
METTL6	0.04	0.8	0.4
SYN1	0.04	0.9	0.4
PSME4	0.04	0.9	0.4
ORAI3	0.04	0.9	0.4
KIAA1967	0.04	0.03	0.5
RTN4IP1	0.04	0.1	0.5
ORC5L	0.04	0.2	0.5
USP5	0.04	0.3	0.5
OCLN	0.04	0.3	0.5
FGF8	0.04	0.4	0.5
SIRT2	0.04	0.5	0.5
NRN1	0.04	0.7	0.5
GCNT7	0.04	0.8	0.5
ADCK2	0.04	0.1	0.6
ATP6V0E1	0.04	0.2	0.6
PBK	0.04	0.2	0.6
PHF5A	0.04	0.3	0.6
D4S234E	0.04	0.5	0.6
ZC3H12B	0.04	0.5	0.6
SERINC2	0.04	0.5	0.6
DCTN6	0.04	0.6	0.6
DLX2	0.04	0.8	0.6
CCDC41	0.04	0.8	0.6
CD40	0.04	0.9	0.6
LRRC16A	0.04	0.1	0.7
APC2	0.04	0.2	0.7
USP33	0.04	0.3	0.7
HDAC10	0.04	0.4	0.7
IGSF8	0.04	0.6	0.7
TMEM43	0.04	0.8	0.7
PNLIPRP2	0.04	NA	0.7
EPHX1	0.04	0.3	0.8
TP53TG1	0.04	0.7	0.8
MAGEC1	0.04	0.03	0.9
CHIC2	0.04	0.1	0.9
BECN1	0.04	0.1	0.9
SLAIN2	0.04	0.4	0.9
SLC29A2	0.04	0.4	0.9
NTRK2	0.04	0.5	0.9
GLI2	0.04	0.8	0.9
SLC27A2	0.04	NA	0.9
AGMAT	0.04	0.3	NA
C16orf42	0.04	0.5	NA
ZBTB22	0.04	0.7	NA
SLC17A1	0.04	NA	NA
PFDN4	0.05	0.2	0.002
DENND2D	0.05	0.03	0.003
VPS26B	0.05	0.1	0.003
GOLT1B	0.05	0.3	0.004
ABCA12	0.05	0.5	0.004
MORF4L2	0.05	0.1	0.005
KCTD2	0.05	0.3	0.005
FOLR3	0.05	0.5	0.005
WDR76	0.05	0.8	0.005
KIAA1841	0.05	0.1	0.006
TMEM175	0.05	NA	0.007
GOLGA8C	0.05	0.2	0.008
HMGB3	0.05	0.02	0.009
PPM1K	0.05	0.03	0.01
DIP2A	0.05	0.2	0.01
ERC2	0.05	0.2	0.01
PRKAB1	0.05	0.3	0.01
CSE1L	0.05	0.7	0.01
C6orf162	0.05	0.9	0.01
TMIGD2	0.05	0.01	0.02
SNORA27	0.05	0.2	0.02
C17orf77	0.05	0.3	0.02
C6orf115	0.05	0.4	0.02
MTERFD2	0.05	0.5	0.02
CNIH	0.05	0.6	0.02
PHF16	0.05	0.8	0.02
DUSP3	0.05	NA	0.02
GLTPD1	0.05	0.02	0.03
CCDC104	0.05	0.05	0.03
VWDE	0.05	0.4	0.03
PHKA2	0.05	0.4	0.03
TULP3	0.05	0.4	0.03
DNAJC28	0.05	0.4	0.03
IL6	0.05	0.5	0.03
GHRLOS	0.05	0.6	0.03
MDH1	0.05	0.7	0.03
RGS11	0.05	0.8	0.03
CXorf56	0.05	0.9	0.03
C7orf68	0.05	0.9	0.03
ACTR1B	0.05	0.9	0.03
NAA50	0.05	0.1	0.04
CCNB2	0.05	0.4	0.04
WDR20	0.05	0.5	0.04
THEG	0.05	0.6	0.04
KIAA1324L	0.05	0.9	0.04
C20orf195	0.05	NA	0.04
ABCA9	0.05	0.3	0.05
ITGA10	0.05	0.4	0.05
TMEM41B	0.05	0.5	0.05
CDC42BPB	0.05	0.5	0.05
TADA2B	0.05	0.5	0.05
C15orf50	0.05	0.6	0.05
DHRS2	0.05	0.9	0.05
CST4	0.05	0.2	0.06
TFRC	0.05	0.3	0.06
CCDC58	0.05	0.4	0.06
MCM10	0.05	0.7	0.06
PTDSS2	0.05	0.7	0.06
SNX19	0.05	0.9	0.06
ATCAY	0.05	NA	0.06
FAM84B	0.05	0.3	0.07
TMEM219	0.05	0.5	0.07
JAM2	0.05	0.5	0.07
FAM180B	0.05	0.7	0.07
TEAD4	0.05	0.8	0.07
COL4A1	0.05	0.4	0.08
CBX1	0.05	0.4	0.08
CDK10	0.05	0.5	0.08
TTC7A	0.05	0.5	0.08
CBX7	0.05	0.5	0.08
TGFBR2	0.05	0.5	0.08
C11orf9	0.05	0.6	0.08
CAPRIN1	0.05	0.9	0.08
EDF1	0.05	0.9	0.08
LOX	0.05	0.2	0.09
NKX2-5	0.05	0.3	0.09
SF3A3	0.05	0.9	0.09
VAMP5	0.05	0.9	0.09
DLL4	0.05	0.1	0.1
IL20	0.05	0.1	0.1
SLC2A3	0.05	0.2	0.1
PMVK	0.05	0.2	0.1
WNT11	0.05	0.3	0.1
FAM63A	0.05	0.3	0.1
FGF18	0.05	0.3	0.1
TYMS	0.05	0.5	0.1
ST6GALNAC4	0.05	0.6	0.1
MTMR7	0.05	0.6	0.1
NTN3	0.05	0.6	0.1
TTC27	0.05	0.7	0.1
ZNF561	0.05	0.7	0.1
CHRM4	0.05	0.8	0.1
CCDC37	0.05	0.8	0.1
CLK2P	0.05	0.9	0.1
FGF4	0.05	NA	0.1
CTRL	0.05	0.09	0.2
SFXN3	0.05	0.1	0.2
ADAMTSL2	0.05	0.2	0.2
TACR2	0.05	0.2	0.2
PRR14	0.05	0.2	0.2
FAM181B	0.05	0.3	0.2
SLC38A1	0.05	0.3	0.2
SMOX	0.05	0.3	0.2
DBX2	0.05	0.3	0.2
PRR19	0.05	0.5	0.2
POTEE	0.05	0.5	0.2
DHRS4L2	0.05	0.6	0.2
RAB3IP	0.05	0.6	0.2
SGOL2	0.05	0.6	0.2
AASS	0.05	0.6	0.2
PM20D2	0.05	0.7	0.2
TMEM129	0.05	0.7	0.2
IFI30	0.05	0.7	0.2
BLM	0.05	0.8	0.2
TNKS1BP1	0.05	0.9	0.2
FRMD4B	0.05	0.9	0.2
EMID1	0.05	0.9	0.2
PPP2R4	0.05	0.9	0.2
FANCI	0.05	0.9	0.2
ZNF773	0.05	0.9	0.2
MXD4	0.05	0.9	0.2
GBF1	0.05	0.9	0.2
LOC100132724	0.05	0.9	0.2
C12orf73	0.05	NA	0.2
TRIM50	0.05	NA	0.2
LCE3E	0.05	NA	0.2
FBXL18	0.05	0.1	0.3
LOC729603	0.05	0.1	0.3
ELF1	0.05	0.1	0.3
CDAN1	0.05	0.1	0.3
ICAM2	0.05	0.2	0.3
RPP40	0.05	0.2	0.3
TXNIP	0.05	0.2	0.3
GSG2	0.05	0.3	0.3
KIAA1429	0.05	0.3	0.3
C7orf34	0.05	0.4	0.3
C2CD4A	0.05	0.4	0.3
LRIT3	0.05	0.4	0.3
PELI1	0.05	0.4	0.3
C19orf63	0.05	0.5	0.3
C6orf58	0.05	0.5	0.3
FZD3	0.05	0.5	0.3
KRTAP5-5	0.05	0.6	0.3
BMPER	0.05	0.7	0.3
TM4SF18	0.05	0.7	0.3
MFAP2	0.05	0.7	0.3
ACSM1	0.05	0.7	0.3
ACTR5	0.05	0.8	0.3
SPAG5	0.05	0.9	0.3
PCSK9	0.05	0.9	0.3
GSTM2	0.05	NA	0.3
GABRG2	0.05	NA	0.3
VPS53	0.05	NA	0.3
TAL2	0.05	NA	0.3
ARHGEF18	0.05	0.04	0.4
SBNO1	0.05	0.05	0.4
TCEAL2	0.05	0.07	0.4
NLRP4	0.05	0.08	0.4
MBOAT4	0.05	0.3	0.4
INTS1	0.05	0.3	0.4
PVR	0.05	0.4	0.4
CHRM2	0.05	0.5	0.4
LOC285696	0.05	0.5	0.4
NUP43	0.05	0.8	0.4
CPO	0.05	0.002	0.5
CDKN2AIPNL	0.05	0.04	0.5
C19orf59	0.05	0.06	0.5
ARID3C	0.05	0.1	0.5
FBXO32	0.05	0.2	0.5
BPGM	0.05	0.2	0.5
MMP28	0.05	0.4	0.5
CDCA8	0.05	0.4	0.5
RIMKLA	0.05	0.5	0.5
OCIAD2	0.05	0.5	0.5
GAK	0.05	0.6	0.5
C16orf5	0.05	0.8	0.5
MT1M	0.05	NA	0.5
ZNF134	0.05	0.03	0.6
LIPA	0.05	0.03	0.6
NRSN2	0.05	0.06	0.6
NR1D1	0.05	0.2	0.6
MAEA	0.05	0.3	0.6
GALR1	0.05	0.4	0.6
SLC35D3	0.05	0.4	0.6
ACBD4	0.05	0.5	0.6
MYLIP	0.05	0.6	0.6
UBE2H	0.05	0.6	0.6
PIGK	0.05	0.6	0.6
KIF11	0.05	0.9	0.6
TMC7	0.05	0.9	0.6
PLAC2	0.05	0.04	0.7
NDUFAF4	0.05	0.2	0.7
APAF1	0.05	0.4	0.7
ZNF765	0.05	0.5	0.7
TMCO7	0.05	0.5	0.7
KRT19	0.05	0.6	0.7
MEP1B	0.05	0.8	0.7
ASB9	0.05	0.8	0.7
SRCIN1	0.05	NA	0.7
SSX4	0.05	NA	0.7
MAGEA3	0.05	0.003	0.8
ACRV1	0.05	0.02	0.8
ZNF124	0.05	0.3	0.8
FITM1	0.05	0.3	0.8
EXOC3L2	0.05	0.7	0.8
SOX7	0.05	0.8	0.8
FGFR1OP	0.05	0.08	0.9
TMEM167A	0.05	0.09	0.9
PCM1	0.05	0.7	0.9
ARF5	0.05	0.7	0.9
SH3BP4	0.05	0.07	NA
FAM46A	0.05	0.1	NA
C16orf7	0.05	0.8	NA
LCN15	0.05	NA	NA
ATF5	0.06	0.09	0.0004
C11orf41	0.06	0.3	0.003
FLT1	0.06	0.07	0.005
GMNN	0.06	0.4	0.007
PSMA1	0.06	0.8	0.008
MICALL2	0.06	0.9	0.008
HSD17B8	0.06	0.0006	0.01
PUS10	0.06	0.04	0.01
HECTD3	0.06	0.2	0.01
LOC150197	0.06	0.2	0.01
PPP3R1	0.06	0.4	0.01
CENPI	0.06	0.7	0.01
TMEM38B	0.06	0.9	0.01
VDR	0.06	0.04	0.02
MCM8	0.06	0.04	0.02
JMJD6	0.06	0.1	0.02
HRH3	0.06	0.2	0.02
DHX40P1	0.06	0.4	0.02
PSD4	0.06	0.9	0.02
ELOVL1	0.06	0.01	0.03
MAGT1	0.06	0.04	0.03
GPR137	0.06	0.9	0.03
C2orf47	0.06	0.9	0.03
DTD1	0.06	0.2	0.04
ELAVL4	0.06	0.5	0.04
AURKAPS1	0.06	0.7	0.04
SNAI1	0.06	0.8	0.04
TLR1	0.06	NA	0.04
GABARAPL3	0.06	0.3	0.05
GPR84	0.06	0.6	0.05
ESYT3	0.06	0.9	0.05
LRRTM4	0.06	0.4	0.06
CCL19	0.06	0.5	0.06
RPL34	0.06	0.5	0.06
LOC643763	0.06	0.6	0.06
TEX261	0.06	0.6	0.06
ASB8	0.06	0.7	0.06
MME	0.06	0.8	0.06
GPX1	0.06	0.03	0.07
PTCH2	0.06	0.5	0.07
FAM116B	0.06	0.7	0.07
TRIOBP	0.06	0.7	0.07
VAMP7	0.06	0.8	0.07
HNRNPU	0.06	NA	0.07
ANO2	0.06	0.3	0.08
FGD4	0.06	0.3	0.08
NDUFA9	0.06	0.5	0.08
PI16	0.06	0.6	0.08
VIP	0.06	0.7	0.08
C2orf83	0.06	0.7	0.08
C14orf50	0.06	0.4	0.09
LOH12CR1	0.06	0.6	0.09
FAM9C	0.06	0.6	0.09
HAUS2	0.06	0.7	0.09
LHX2	0.06	0.8	0.09
WNT5B	0.06	0.9	0.09
TTLL12	0.06	0.03	0.1
ARSB	0.06	0.09	0.1
DDX27	0.06	0.1	0.1
SCO1	0.06	0.3	0.1
LOC387646	0.06	0.5	0.1
EPB41L4A	0.06	0.6	0.1
KIR3DL1	0.06	0.6	0.1
C1orf116	0.06	0.6	0.1
CT45A2	0.06	0.6	0.1
FNIP1	0.06	0.6	0.1
CLCN3	0.06	0.7	0.1
C17orf63	0.06	0.7	0.1
MUSK	0.06	0.8	0.1
MPHOSPH10	0.06	0.9	0.1
GLYR1	0.06	0.9	0.1
SCRN1	0.06	0.9	0.1
LAP3	0.06	0.9	0.1
PHC2	0.06	NA	0.1
C14orf148	0.06	NA	0.1
RBM39	0.06	0.009	0.2
TMEM81	0.06	0.03	0.2
RFX7	0.06	0.08	0.2
FAM27C	0.06	0.09	0.2
C7orf26	0.06	0.2	0.2
RBM8A	0.06	0.2	0.2
C6orf120	0.06	0.2	0.2
TUBB4Q	0.06	0.3	0.2
SEH1L	0.06	0.3	0.2
IL33	0.06	0.3	0.2
ZNF549	0.06	0.4	0.2
ZNF286A	0.06	0.4	0.2
TBPL1	0.06	0.4	0.2
CCDC149	0.06	0.5	0.2
NUPL1	0.06	0.5	0.2
TCFL5	0.06	0.5	0.2
C1orf123	0.06	0.5	0.2
ZFAND2B	0.06	0.6	0.2
SLCO1B1	0.06	0.6	0.2
OXER1	0.06	0.6	0.2
KLF5	0.06	0.6	0.2
NEAT1	0.06	0.6	0.2
HIST2H3C	0.06	0.7	0.2
PURB	0.06	0.7	0.2
SNORA57	0.06	0.7	0.2
DFNB31	0.06	0.8	0.2
CYB5R3	0.06	0.8	0.2
ZNF618	0.06	0.9	0.2
FAM21B	0.06	NA	0.2
OSTF1	0.06	NA	0.2
TNS4	0.06	NA	0.2
THAP1	0.06	0.05	0.3
ACER2	0.06	0.1	0.3
TDRG1	0.06	0.1	0.3
KIF20A	0.06	0.1	0.3
ABCC6P1	0.06	0.2	0.3
CBLN2	0.06	0.3	0.3
CHID1	0.06	0.3	0.3
ARSH	0.06	0.4	0.3
TRAF7	0.06	0.4	0.3
C13orf23	0.06	0.5	0.3
C1orf212	0.06	0.5	0.3
OSGIN2	0.06	0.5	0.3
BCAR1	0.06	0.6	0.3
RABGAP1	0.06	0.6	0.3
DCAF13	0.06	0.6	0.3
USP13	0.06	0.6	0.3
TCERG1	0.06	0.6	0.3
VIL1	0.06	0.7	0.3
C1orf61	0.06	0.7	0.3
VTA1	0.06	0.9	0.3
DENND1B	0.06	0.9	0.3
CTNNA3	0.06	0.9	0.3
SUFU	0.06	0.9	0.3
CACYBP	0.06	0.9	0.3
LINGO1	0.06	0.07	0.4
PKD2L2	0.06	0.1	0.4
MAP2K4	0.06	0.1	0.4
SNAP47	0.06	0.1	0.4
METAP2	0.06	0.1	0.4
SNTN	0.06	0.2	0.4
PPARD	0.06	0.2	0.4
PRKCZ	0.06	0.3	0.4
TRIM26	0.06	0.4	0.4
HOOK1	0.06	0.5	0.4
SLC4A5	0.06	0.5	0.4
C1orf182	0.06	0.7	0.4
STK4	0.06	0.8	0.4
ROGDI	0.06	NA	0.4
IFI27L2	0.06	0.1	0.5
ZNF695	0.06	0.2	0.5
ARHGEF1	0.06	0.2	0.5
CCDC27	0.06	0.2	0.5
MTHFD1L	0.06	0.2	0.5
LOC144486	0.06	0.3	0.5
IFI6	0.06	0.3	0.5
MLEC	0.06	0.4	0.5
ZNF560	0.06	0.5	0.5
STARD3NL	0.06	0.5	0.5
C14orf64	0.06	0.6	0.5
AMZ2	0.06	0.6	0.5
NAGS	0.06	0.6	0.5
RASSF5	0.06	0.7	0.5
FOXP2	0.06	0.8	0.5
ZNF445	0.06	0.8	0.5
DIDO1	0.06	0.9	0.5
CLPS	0.06	NA	0.5
PAX4	0.06	NA	0.5
TSPYL1	0.06	NA	0.5
SPOCK3	0.06	0.1	0.6
SLC29A3	0.06	0.1	0.6
SCARB1	0.06	0.2	0.6
SKA3	0.06	0.2	0.6
CHODL	0.06	0.6	0.6
MYOF	0.06	0.7	0.6
KLB	0.06	0.8	0.6
AMBP	0.06	0.8	0.6
SS18L1	0.06	0.9	0.6
HEPACAM2	0.06	0.9	0.6
MPP3	0.06	0.9	0.6
SHISA2	0.06	NA	0.6
GPR45	0.06	0.2	0.7
RIMS4	0.06	0.4	0.7
HNF4A	0.06	0.6	0.7
SLC25A12	0.06	0.6	0.7
SNX24	0.06	NA	0.7
GLYATL2	0.06	0.03	0.8
ARSE	0.06	0.09	0.8
POLR3B	0.06	0.1	0.8
RNF26	0.06	0.1	0.8
TCEB3B	0.06	0.1	0.8
C1GALT1C1	0.06	0.1	0.8
GPR63	0.06	0.4	0.8
ADAM23	0.06	0.4	0.8
MARCKSL1	0.06	0.1	0.9
TARBP2	0.06	0.2	0.9
BSDC1	0.06	0.3	0.9
JRK	0.06	0.3	0.9
NCRNA00094	0.06	0.5	0.9
BLVRA	0.06	0.7	0.9
C6orf1	0.06	0.3	NA
CRMP1	0.07	0.06	0.0006
LOC100130987	0.07	0.5	0.008
CASP4	0.07	0.1	0.01
RBM42	0.07	0.4	0.01
RORC	0.07	0.6	0.01
SLMAP	0.07	0.8	0.01
URB1	0.07	0.02	0.02
COL25A1	0.07	0.05	0.02
CCDC85A	0.07	0.3	0.02
RACGAP1P	0.07	0.5	0.02
THBS3	0.07	0.2	0.03
HPGD	0.07	0.3	0.03
GSG1	0.07	0.6	0.03
FAM75A3	0.07	0.8	0.03
HOXC13	0.07	0.9	0.03
INPP4B	0.07	0.9	0.03
LOC401588	0.07	0.08	0.04
HGFAC	0.07	0.4	0.04
CASQ2	0.07	0.5	0.04
TMC3	0.07	0.6	0.04
TPSD1	0.07	0.6	0.04
LGR6	0.07	0.9	0.04
OSTM1	0.07	0.04	0.05
PCBP2	0.07	0.3	0.05
EIF1B	0.07	0.5	0.05
RBAK	0.07	0.6	0.05
CDRT15	0.07	0.7	0.05
LOC440173	0.07	0.05	0.06
SLC22A3	0.07	0.1	0.06
S1PR5	0.07	0.4	0.06
NECAB2	0.07	0.5	0.06
LOC400696	0.07	0.6	0.06
DSPP	0.07	0.6	0.06
SELP	0.07	0.9	0.06
EGF	0.07	0.2	0.07
MCM2	0.07	0.5	0.07
KRT40	0.07	0.6	0.07
TNXB	0.07	0.8	0.07
C11orf58	0.07	0.9	0.07
USE1	0.07	0.01	0.08
C13orf27	0.07	0.2	0.08
TBC1D3C	0.07	0.6	0.08
ANKRD22	0.07	0.7	0.08
ECT2	0.07	0.7	0.08
GPR22	0.07	0.8	0.08
ADH1B	0.07	0.5	0.09
PNPT1	0.07	0.7	0.09
ARID3A	0.07	0.7	0.09
DPY19L4	0.07	NA	0.09
ZNF837	0.07	NA	0.09
SNTB2	0.07	0.008	0.1
PUS7	0.07	0.05	0.1
ERN2	0.07	0.2	0.1
HDDC2	0.07	0.2	0.1
MSLN	0.07	0.3	0.1
LOC339524	0.07	0.3	0.1
CLDN15	0.07	0.3	0.1
P4HA2	0.07	0.5	0.1
CASKIN1	0.07	0.6	0.1
SFRS2	0.07	0.6	0.1
HNRNPA2B1	0.07	0.6	0.1
TSN	0.07	0.7	0.1
C19orf34	0.07	0.8	0.1
GRM3	0.07	0.8	0.1
PDE4C	0.07	0.8	0.1
SPC25	0.07	0.8	0.1
PASK	0.07	0.8	0.1
VASH2	0.07	0.9	0.1
NOV	0.07	0.3	0.2
DPH3B	0.07	0.3	0.2
DNAJA1	0.07	0.3	0.2
IFT27	0.07	0.4	0.2
ARPC2	0.07	0.4	0.2
DHX34	0.07	0.5	0.2
FUT1	0.07	0.5	0.2
AHNAK	0.07	0.5	0.2
MAFG	0.07	0.5	0.2
ZBTB7A	0.07	0.6	0.2
RAD51	0.07	0.6	0.2
SYCE2	0.07	0.6	0.2
TCEB2	0.07	0.7	0.2
UCKL1	0.07	0.7	0.2
MNAT1	0.07	0.8	0.2
LOC100240735	0.07	0.8	0.2
SHB	0.07	0.9	0.2
GPR88	0.07	0.9	0.2
PTOV1	0.07	0.9	0.2
C15orf53	0.07	0.9	0.2
C7orf11	0.07	NA	0.2
HTRA4	0.07	0.006	0.3
KGFLP2	0.07	0.02	0.3
SNHG3-RCC1	0.07	0.03	0.3
BDP1	0.07	0.06	0.3
C17orf58	0.07	0.1	0.3
UBE4A	0.07	0.1	0.3
ITGB3BP	0.07	0.3	0.3
10-Mar	0.07	0.3	0.3
STON1-GTF2A1L	0.07	0.4	0.3
GGCT	0.07	0.4	0.3
IL1A	0.07	0.6	0.3
LYVE1	0.07	0.6	0.3
CABP4	0.07	0.6	0.3
KIF2C	0.07	0.6	0.3
ATG5	0.07	0.6	0.3
GJC1	0.07	0.7	0.3
TAF3	0.07	0.7	0.3
UNG	0.07	0.8	0.3
UBE2O	0.07	0.8	0.3
AXIN2	0.07	0.8	0.3
DNMT1	0.07	0.9	0.3
KRTAP5-4	0.07	NA	0.3
CSAG3	0.07	0.001	0.4
POLR3GL	0.07	0.04	0.4
GPR172B	0.07	0.05	0.4
SUV39H2	0.07	0.07	0.4
SASS6	0.07	0.1	0.4
PARK2	0.07	0.2	0.4
SPDYE7P	0.07	0.3	0.4
FAM18B2	0.07	0.4	0.4
SEL1L3	0.07	0.5	0.4
FUT10	0.07	0.6	0.4
TNFAIP1	0.07	0.6	0.4
C6orf141	0.07	0.6	0.4
FAM117A	0.07	0.6	0.4
FUS	0.07	0.6	0.4
WDR49	0.07	0.7	0.4
TRPM1	0.07	0.7	0.4
TBX2	0.07	0.8	0.4
CGB8	0.07	0.8	0.4
TAS2R19	0.07	0.9	0.4
CELA3B	0.07	NA	0.4
ZER1	0.07	NA	0.4
MYCBP2	0.07	0.06	0.5
BEGAIN	0.07	0.09	0.5
MAPRE3	0.07	0.1	0.5
GUCY1B3	0.07	0.3	0.5
MTERF	0.07	0.3	0.5
PRIM2	0.07	0.3	0.5
ASCC3	0.07	0.4	0.5
KLHL20	0.07	0.5	0.5
TOP3A	0.07	0.5	0.5
LOC100132707	0.07	0.8	0.5
C7orf49	0.07	0.9	0.5
EPB41L4B	0.07	0.9	0.5
IL27RA	0.07	NA	0.5
LXN	0.07	0.02	0.6
HES7	0.07	0.1	0.6
CASP8AP2	0.07	0.1	0.6
FBRSL1	0.07	0.2	0.6
VNN2	0.07	0.3	0.6
RFC2	0.07	0.5	0.6
MT1A	0.07	0.5	0.6
RNF148	0.07	0.5	0.6
SLC12A6	0.07	0.6	0.6
ZG16	0.07	NA	0.6
PECR	0.07	0.01	0.7
C19orf12	0.07	0.09	0.7
POTEF	0.07	0.1	0.7
SMYD4	0.07	0.3	0.7
HOXB6	0.07	0.6	0.7
PDZD7	0.07	0.6	0.7
MVP	0.07	0.8	0.7
F2	0.07	0.9	0.7
GBP2	0.07	0.01	0.8
RHBG	0.07	0.02	0.8
FLJ43860	0.07	0.03	0.8
NRIP1	0.07	0.1	0.8
MCPH1	0.07	0.3	0.8
WDR6	0.07	0.4	0.8
KCNQ1OT1	0.07	0.9	0.8
KRT15	0.07	0.9	0.8
CALM3	0.07	0.04	0.9
C2orf65	0.07	0.07	0.9
CDC25A	0.07	0.1	0.9
CCDC59	0.07	0.3	0.9
KIN	0.07	0.7	0.9
LOC100216001	0.07	0.7	NA
ELP2P	0.07	0.8	NA
PRHOXNB	0.07	NA	NA
GOLGA8G	0.08	0.5	0.004
DYSFIP1	0.08	NA	0.004
PKN3	0.08	0.2	0.008
C20orf72	0.08	0.004	0.02
C1QL1	0.08	0.01	0.02
PTPLAD1	0.08	0.9	0.02
MMP3	0.08	NA	0.02
TBC1D3B	0.08	NA	0.02
CCNI	0.08	0.009	0.03
KDM5A	0.08	0.06	0.03
TTLL5	0.08	0.8	0.03
BTG2	0.08	0.1	0.04
NKAP	0.08	0.2	0.04
PCDHGA9	0.08	0.5	0.04
NCRNA00093	0.08	0.6	0.04
C18orf34	0.08	0.7	0.04
HIST1H3A	0.08	0.8	0.04
ATP2A3	0.08	0.8	0.04
CEACAM7	0.08	0.001	0.05
MEX3B	0.08	0.1	0.05
TMEM50B	0.08	0.4	0.05
RPS16	0.08	0.02	0.06
ATAD2B	0.08	0.3	0.06
NDUFS8	0.08	0.07	0.07
QTRTD1	0.08	0.3	0.07
MRPL42	0.08	0.3	0.07
DVL1	0.08	0.4	0.07
PRKDC	0.08	0.5	0.07
NOP2	0.08	0.5	0.07
CDC25B	0.08	0.5	0.07
C2orf85	0.08	0.6	0.07
RPAP3	0.08	0.7	0.07
FAM158A	0.08	0.8	0.07
YWHAQ	0.08	0.9	0.07
DCHS2	0.08	0.2	0.08
HIST1H3C	0.08	0.3	0.08
ANP32E	0.08	0.6	0.08
SAMD7	0.08	0.8	0.08
FOXRED2	0.08	0.9	0.08
SYTL5	0.08	0.9	0.08
APOA4	0.08	NA	0.08
CARD6	0.08	0.3	0.09
CHN1	0.08	0.6	0.09
LRSAM1	0.08	0.1	0.1
CARNS1	0.08	0.2	0.1
FAM95B1	0.08	0.2	0.1
SNORA2B	0.08	0.2	0.1
BAHD1	0.08	0.2	0.1
LPL	0.08	0.4	0.1
TBC1D3G	0.08	0.5	0.1
RFC4	0.08	0.6	0.1
CCDC99	0.08	0.7	0.1
CXorf42	0.08	0.7	0.1
C1orf21	0.08	0.7	0.1
ABLIM1	0.08	0.8	0.1
MMP21	0.08	0.8	0.1
LSM5	0.08	0.8	0.1
NHEDC2	0.08	0.9	0.1
PAQR3	0.08	0.9	0.1
CPN1	0.08	0.9	0.1
CHEK2	0.08	0.9	0.1
WDR93	0.08	NA	0.1
FLII	0.08	0.02	0.2
XPO6	0.08	0.02	0.2
LCN2	0.08	0.06	0.2
SMS	0.08	0.2	0.2
ZDHHC7	0.08	0.3	0.2
NLGN4X	0.08	0.3	0.2
ARHGAP27	0.08	0.3	0.2
XK	0.08	0.3	0.2
FAM171B	0.08	0.4	0.2
GYS1	0.08	0.4	0.2
TERC	0.08	0.4	0.2
KLHL2	0.08	0.4	0.2
C12orf47	0.08	0.4	0.2
ULK4	0.08	0.4	0.2
STX12	0.08	0.5	0.2
DYDC1	0.08	0.5	0.2
C9orf142	0.08	0.6	0.2
HDAC7	0.08	0.7	0.2
INPP5D	0.08	0.7	0.2
KIAA1524	0.08	0.7	0.2
ESPN	0.08	0.7	0.2
KCND3	0.08	0.7	0.2
ABAT	0.08	0.8	0.2
TOP2A	0.08	0.8	0.2
PGAP3	0.08	0.8	0.2
SAA2	0.08	0.8	0.2
FLJ35390	0.08	0.9	0.2
RUNDC2A	0.08	0.9	0.2
LARP4	0.08	0.9	0.2
UBP1	0.08	0.9	0.2
FBXL15	0.08	0.9	0.2
NETO2	0.08	0.9	0.2
SYT17	0.08	0.9	0.2
LYG2	0.08	NA	0.2
WDR25	0.08	NA	0.2
ZNF425	0.08	NA	0.2
SPATS2L	0.08	0.1	0.3
SPEG	0.08	0.2	0.3
MYBPC3	0.08	0.2	0.3
BBS1	0.08	0.2	0.3
SBF1P1	0.08	0.3	0.3
DNTTIP2	0.08	0.3	0.3
SMG5	0.08	0.4	0.3
MYH16	0.08	0.4	0.3
RNF208	0.08	0.5	0.3
PCDH7	0.08	0.5	0.3
DRD4	0.08	0.6	0.3
FBXO44	0.08	0.6	0.3
MCOLN3	0.08	0.6	0.3
BCLAF1	0.08	0.6	0.3
KREMEN2	0.08	0.7	0.3
ORC3L	0.08	0.7	0.3
IL17RD	0.08	0.9	0.3
PMS2L3	0.08	0.9	0.3
C2orf56	0.08	0.9	0.3
VCPIP1	0.08	0.9	0.3
DMRTA1	0.08	NA	0.3
DEPDC1	0.08	0.06	0.4
KLHL33	0.08	0.1	0.4
MKRN3	0.08	0.2	0.4
DHRS4L1	0.08	0.3	0.4
NR1H3	0.08	0.3	0.4
NOTUM	0.08	0.3	0.4
CDC14A	0.08	0.4	0.4
SLC7A6	0.08	0.5	0.4
FDPSL2A	0.08	0.6	0.4
CERCAM	0.08	0.7	0.4
ZNF790	0.08	0.7	0.4
HJURP	0.08	0.7	0.4
CCDC13	0.08	0.7	0.4
MSL3	0.08	0.7	0.4
PA2G4	0.08	0.7	0.4
TH	0.08	0.7	0.4
AFF1	0.08	0.7	0.4
PSMA3	0.08	0.8	0.4
LOC100133957	0.08	0.8	0.4
CCDC64	0.08	0.9	0.4
UBE2CBP	0.08	0.002	0.5
PHF6	0.08	0.07	0.5
HSPB7	0.08	0.1	0.5
GLCCI1	0.08	0.2	0.5
KRR1	0.08	0.2	0.5
THRSP	0.08	0.2	0.5
PINX1	0.08	0.3	0.5
PRR16	0.08	0.5	0.5
C9orf9	0.08	0.7	0.5
C2orf81	0.08	0.8	0.5
CAPN1	0.08	0.8	0.5
GATSL3	0.08	0.8	0.5
ZDHHC23	0.08	0.9	0.5
PRSS1	0.08	0.02	0.6
PFAS	0.08	0.07	0.6
RNF13	0.08	0.07	0.6
C2orf44	0.08	0.2	0.6
POU4F3	0.08	0.2	0.6
DDN	0.08	0.3	0.6
MTPAP	0.08	0.4	0.6
RPA4	0.08	0.4	0.6
LATS1	0.08	0.4	0.6
KPNA2	0.08	0.6	0.6
CIZ1	0.08	0.6	0.6
UCN2	0.08	0.8	0.6
LOXL4	0.08	0.8	0.6
ZNF823	0.08	0.9	0.6
IL17RB	0.08	0.9	0.6
MANBA	0.08	0.02	0.7
ABTB1	0.08	0.02	0.7
WRN	0.08	0.3	0.7
LRCH1	0.08	0.3	0.7
NUP98	0.08	0.3	0.7
C1orf226	0.08	0.4	0.7
RPS6KA6	0.08	0.6	0.7
GLCE	0.08	0.6	0.7
ZNF468	0.08	0.7	0.7
KIAA0226	0.08	0.7	0.7
EHHADH	0.08	0.7	0.7
TMEM67	0.08	0.7	0.7
HEPH	0.08	0.8	0.7
DCBLD1	0.08	0.8	0.7
FBXL3	0.08	0.01	0.8
ACADL	0.08	0.08	0.8
ADI1	0.08	0.08	0.8
PHF23	0.08	0.1	0.8
KIAA2022	0.08	0.2	0.8
ACAA2	0.08	0.3	0.8
GDPD5	0.08	0.5	0.8
SLC43A1	0.08	0.5	0.8
IFT88	0.08	0.6	0.8
CA8	0.08	0.7	0.8
RABEP1	0.08	0.8	0.8
MAGEA2	0.08	0.01	0.9
ISOC1	0.08	0.02	0.9
DLEU2L	0.08	0.2	0.9
LOC441208	0.08	0.2	0.9
MKL1	0.08	0.4	0.9
SEC24B	0.08	0.7	0.9
LRRC8B	0.08	0.7	0.9
ADCY6	0.08	0.8	0.9
DSE	0.08	0.5	NA
LOC550112	0.08	0.8	NA
TRYX3	0.08	NA	NA
TAS2R1	0.08	NA	NA
GUCY2GP	0.08	NA	NA
SLC1A4	0.09	0.1	0.002
EMID2	0.09	0.7	0.002
KIAA0319L	0.09	0.2	0.003
HSD17B13	0.09	0.1	0.006
LCN1	0.09	0.2	0.006
CTNNBL1	0.09	0.01	0.007
APOOL	0.09	0.02	0.01
C15orf23	0.09	0.3	0.01
VIT	0.09	0.4	0.01
LAMP2	0.09	0.3	0.02
KIAA0415	0.09	0.3	0.02
SERF1A	0.09	0.4	0.02
TASP1	0.09	0.01	0.03
C19orf76	0.09	0.7	0.03
BOK	0.09	0.05	0.04
CXorf49B	0.09	0.6	0.04
C10orf26	0.09	0.8	0.04
SLC7A11	0.09	0.9	0.04
GJC2	0.09	NA	0.04
CDNF	0.09	0.04	0.05
HSDL1	0.09	0.05	0.05
GRAMD4	0.09	0.2	0.05
C15orf52	0.09	0.2	0.05
CUL9	0.09	0.1	0.06
TUBA3E	0.09	0.5	0.06
FBXO30	0.09	0.3	0.07
FAM114A2	0.09	0.4	0.07
EZH2	0.09	0.5	0.07
OR10Q1	0.09	NA	0.07
ATP6AP2	0.09	0.02	0.08
C10orf119	0.09	0.3	0.08
ALMS1P	0.09	0.3	0.08
LOC388152	0.09	0.8	0.08
RBM45	0.09	NA	0.08
BLMH	0.09	0.1	0.09
PMS2CL	0.09	0.2	0.09
ATF3	0.09	0.2	0.09
UFSP2	0.09	0.5	0.09
OSTCL	0.09	0.7	0.09
PTTG3P	0.09	NA	0.09
NCAPH	0.09	0.06	0.1
KCNC3	0.09	0.07	0.1
ARHGEF3	0.09	0.1	0.1
TMEM194A	0.09	0.2	0.1
PIGY	0.09	0.3	0.1
MS4A15	0.09	0.4	0.1
DGCR10	0.09	0.4	0.1
E2F6	0.09	0.4	0.1
ZSCAN2	0.09	0.5	0.1
TMPRSS9	0.09	0.5	0.1
KDM2B	0.09	0.5	0.1
ADAMTS14	0.09	0.6	0.1
KLHL7	0.09	0.8	0.1
PLAGL2	0.09	0.8	0.1
FOXK2	0.09	0.8	0.1
BCL2L10	0.09	0.9	0.1
DRG1	0.09	0.9	0.1
KCTD3	0.09	0.9	0.1
IRF2	0.09	0.9	0.1
TXNDC11	0.09	0.9	0.1
RRAS	0.09	NA	0.1
ATP9A	0.09	0.008	0.2
ANLN	0.09	0.1	0.2
CDC6	0.09	0.3	0.2
AGAP11	0.09	0.3	0.2
DSP	0.09	0.3	0.2
RP9P	0.09	0.3	0.2
PRPF38B	0.09	0.4	0.2
XPO1	0.09	0.4	0.2
MUS81	0.09	0.4	0.2
GSTK1	0.09	0.4	0.2
KLHL38	0.09	0.7	0.2
CSRP1	0.09	0.7	0.2
IL26	0.09	0.7	0.2
COQ4	0.09	0.7	0.2
ATP11C	0.09	0.7	0.2
RXRA	0.09	0.8	0.2
RAB11FIP5	0.09	0.8	0.2
CCNJL	0.09	0.9	0.2
LOC729609	0.09	0.9	0.2
C4orf10	0.09	0.9	0.2
BTN3A3	0.09	0.9	0.2
TRPM3	0.09	0.9	0.2
C3P1	0.09	NA	0.2
ZNF14	0.09	NA	0.2
TAS2R14	0.09	NA	0.2
FERMT2	0.09	0.1	0.3
ZNF772	0.09	0.2	0.3
OR51E1	0.09	0.2	0.3
POLM	0.09	0.2	0.3
UBQLNL	0.09	0.2	0.3
WBP2	0.09	0.3	0.3
TSPAN1	0.09	0.3	0.3
NBEA	0.09	0.4	0.3
RPL38	0.09	0.4	0.3
NOL7	0.09	0.4	0.3
CPNE8	0.09	0.5	0.3
RELL1	0.09	0.5	0.3
LEPR	0.09	0.5	0.3
FLJ40852	0.09	0.5	0.3
SFRS13A	0.09	0.5	0.3
CLCN1	0.09	0.6	0.3
C6orf124	0.09	0.6	0.3
POLE2	0.09	0.6	0.3
ZNF320	0.09	0.6	0.3
HOXC12	0.09	0.7	0.3
DNM1L	0.09	0.8	0.3
CYP11A1	0.09	0.8	0.3
TOP2B	0.09	0.8	0.3
RNF212	0.09	0.8	0.3
C4BPB	0.09	0.8	0.3
LOC100132288	0.09	0.9	0.3
USF1	0.09	NA	0.3
DNAJC2	0.09	NA	0.3
MAGEB2	0.09	0.04	0.4
SEPSECS	0.09	0.1	0.4
MGRN1	0.09	0.1	0.4
ZAK	0.09	0.1	0.4
CAMKV	0.09	0.2	0.4
NADK	0.09	0.2	0.4
ZFP36L2	0.09	0.3	0.4
BIN1	0.09	0.3	0.4
ALKBH5	0.09	0.3	0.4
SECISBP2	0.09	0.3	0.4
SLC25A29	0.09	0.4	0.4
HIST1H1A	0.09	0.4	0.4
PAH	0.09	0.4	0.4
SFRS12	0.09	0.4	0.4
LOC284798	0.09	0.5	0.4
C5orf58	0.09	0.6	0.4
ZNF609	0.09	0.8	0.4
FOXM1	0.09	0.8	0.4
POLR2D	0.09	0.9	0.4
PI4K2B	0.09	NA	0.4
MAPK8IP3	0.09	0.1	0.5
FRG2C	0.09	0.1	0.5
PHB2	0.09	0.3	0.5
KIAA1045	0.09	0.3	0.5
TCEA1	0.09	0.4	0.5
B3GALT2	0.09	0.4	0.5
CECR4	0.09	0.5	0.5
IL17B	0.09	0.6	0.5
CCDC130	0.09	0.7	0.5
C1orf101	0.09	0.7	0.5
TMEM116	0.09	0.8	0.5
ZNF658	0.09	0.9	0.5
LOC100131691	0.09	0.9	0.5
C4orf3	0.09	0.9	0.5
ABCF3	0.09	0.08	0.6
KIAA1009	0.09	0.1	0.6
PCGF5	0.09	0.2	0.6
CHML	0.09	0.5	0.6
STARD10	0.09	0.6	0.6
RAC2	0.09	0.7	0.6
FAM64A	0.09	0.8	0.6
CYB561	0.09	0.8	0.6
IL1F8	0.09	0.8	0.6
NCRNA00161	0.09	0.9	0.6
CLN6	0.09	NA	0.6
CTAG2	0.09	0.02	0.7
SLFN5	0.09	0.08	0.7
CBL	0.09	0.1	0.7
C2orf14	0.09	0.1	0.7
ATP2B4	0.09	0.2	0.7
FAM115C	0.09	0.4	0.7
CCNA2	0.09	0.5	0.7
ZNF100	0.09	0.5	0.7
CDH6	0.09	0.7	0.7
PRIMA1	0.09	0.7	0.7
BAI1	0.09	0.9	0.7
POU6F2	0.09	0.06	0.8
PEA15	0.09	0.3	0.8
GABRA2	0.09	0.3	0.8
TMEM191A	0.09	0.3	0.8
LPAR4	0.09	0.5	0.8
CHFR	0.09	0.002	0.9
MRTO4	0.09	0.03	0.9
MGC21881	0.09	0.08	0.9
RBP4	0.09	0.09	0.9
INSR	0.09	0.1	0.9
LOC285033	0.09	0.2	0.9
VEGFB	0.09	0.8	0.9
GPR114	0.09	0.8	0.9
CDX2	0.09	0.9	0.9
IGF2BP1	0.09	0.007	NA
GPM6A	0.09	0.1	NA
CMYA5	0.09	0.2	NA
ZNF280D	0.09	0.2	NA
NOS2	0.09	0.7	NA
LOC339788	0.09	NA	NA
SPP1	0.1	0.009	0.0004
KIF16B	0.1	0.05	0.0006
PTPRA	0.1	0.003	0.0008
TOP1	0.1	0.1	0.001
TDG	0.1	0.4	0.001
TDP2	0.1	0.5	0.001
PTH2R	0.1	0.03	0.002
AKR1A1	0.1	0.002	0.003
NAPB	0.1	0.09	0.003
HIST1H1E	0.1	0.3	0.003
ACTR6	0.1	0.9	0.003
XIRP1	0.1	0.001	0.004
IGFL3	0.1	0.2	0.004
TRNP1	0.1	0.02	0.005
KIF5A	0.1	0.04	0.005
FABP3	0.1	0.05	0.006
SH3D19	0.1	0.4	0.006
LIG3	0.1	0.6	0.006
CDCA3	0.1	0.3	0.007
PTK6	0.1	0.001	0.009
FN3KRP	0.1	0.4	0.009
HIST1H3J	0.1	0.7	0.009
LOC347376	0.1	0.006	0.01
SHROOM3	0.1	0.06	0.01
C19orf33	0.1	0.09	0.01
C20orf141	0.1	0.1	0.01
KIF3A	0.1	0.1	0.01
MC5R	0.1	0.1	0.01
PSMC6	0.1	0.2	0.01
RELT	0.1	0.4	0.01
SLC30A3	0.1	0.5	0.01
DDX47	0.1	0.6	0.01
CHRNA3	0.1	0.8	0.01
SNX10	0.1	0.001	0.02
[truncated: 18,502 more rows]
