# Supplementary material for: Metabolic and Immunological Subtypes of Esophageal Cancer Reveal Potential Therapeutic Opportunities
Source: Front Cell Dev Biol. 2021 Jul 8;9:667852. doi: 10.3389/fcell.2021.667852 (PMC8295652; doi:10.3389/fcell.2021.667852)
Supplement: Supplementary file 4 [file Table_3.XLSX]

## Sheet: Sheet1
Category	p-value (student's T-test)	q-value (BH corrected student's T-test)		Z-score p-val (student's T-test)	Z-score q-val (BH corrected student's T-test)	Mann-Whittney p-val	Mann-Whittney q-val (BH corrected Mann-Whittney)	Squamous average	Adeno average	Adeno divided by squamous	Squamous divided by Adeno fold change	|Squamous divided by Adeno Fold change|
GO_ACUTE_PHASE_RESPONSE	1.65e-12	1.2e-11		1.65e-12	1.2e-11	5.97e-14	5.4e-13	-1.30452	-0.00898378	145.209	145.209	145.209
GO_STRIATED_MUSCLE_ADAPTATION	2.01e-10	1.05e-09		2.01e-10	1.05e-09	9.31e-09	4.07e-08	-0.754073	-0.018253	41.3123	41.3123	41.3123
GO_REGULATION_OF_ACUTE_INFLAMMATORY_RESPONSE	1.73e-10	9.1e-10		1.73e-10	9.1e-10	4.62e-07	1.59e-06	-1.11429	-0.0309051	36.0551	36.0551	36.0551
GO_SULFATION	1.62e-12	1.2e-11		1.62e-12	1.2e-11	2.2e-16	3.1e-15	-1.1812	-0.042157	28.0191	28.0191	28.0191
GO_SULFUR_COMPOUND_TRANSPORT	1.33e-07	4.82e-07		1.33e-07	4.82e-07	0.0002055	0.000470567	-0.720157	-0.0314197	22.9206	22.9206	22.9206
GO_ANION_TRANSPORT	1.62e-12	1.2e-11		1.62e-12	1.2e-11	2.2e-16	3.1e-15	-1.69793	-0.0769404	22.0682	22.0682	22.0682
GO_EPIDERMIS_MORPHOGENESIS	0	0		0	0	2.2e-16	3.1e-15	1.33959	0.0659734	20.305	20.305	20.305
GO_SYNCYTIUM_FORMATION	1.62e-12	1.2e-11		1.62e-12	1.2e-11	2.2e-16	3.1e-15	1.18687	0.0629586	18.8516	18.8516	18.8516
GO_PRIMITIVE_STREAK_FORMATION	1.49e-08	6.18e-08		1.49e-08	6.18e-08	8.97e-12	5.91e-11	-0.710681	-0.0379917	18.7062	18.7062	18.7062
GO_POSITIVE_REGULATION_OF_PEPTIDE_SECRETION	1.96e-12	1.35e-11		1.96e-12	1.35e-11	5.15e-16	6.62e-15	-0.837883	-0.0525776	15.9361	15.9361	15.9361
GO_REGULATION_OF_CARDIAC_MUSCLE_CELL_PROLIFERATION	5.95e-05	0.00014932		5.95e-05	0.00014932	0.000422	0.000909479	0.501242	0.0417672	12.0008	12.0008	12.0008
GO_NEGATIVE_REGULATION_OF_OSTEOCLAST_DIFFERENTIATION	0.058456	0.0845232		0.058456	0.0845232	0.1866	0.237032	-0.302376	-0.0258058	11.7174	11.7174	11.7174
GO_MORPHOGENESIS_OF_AN_EPITHELIAL_FOLD	1.62e-12	1.2e-11		1.62e-12	1.2e-11	2.2e-16	3.1e-15	1.07406	0.0980509	10.9541	10.9541	10.9541
GO_AMIDE_TRANSPORT	0	0		1.11e-16	1.7e-15	2.2e-16	3.1e-15	-1.23787	-0.132304	9.35627	9.35627	9.35627
GO_CHOLESTEROL_EFFLUX	0.0005953	0.00127705		0.0005953	0.00127705	0.003003	0.00560038	-0.507488	-0.0551429	9.20314	9.20314	9.20314
GO_BROWN_FAT_CELL_DIFFERENTIATION	0.6459	0.70101		0.6459	0.70101	0.2615	0.319695	-0.0608699	-0.00698888	8.70953	8.70953	8.70953
GO_REGULATION_OF_MACROPHAGE_CHEMOTAXIS	3.21e-06	9.52e-06		3.21e-06	9.52e-06	5.37e-07	1.83e-06	0.810121	0.0957451	8.46123	8.46123	8.46123
GO_NEGATIVE_REGULATION_OF_BONE_REMODELING	4.33e-06	1.25e-05		4.33e-06	1.25e-05	0.0002702	0.000604733	-0.608967	-0.0748761	8.133	8.133	8.133
GO_REGULATION_OF_SYSTEMIC_ARTERIAL_BLOOD_PRESSURE_BY_RENIN_ANGIOTENSIN	3.55e-15	4.53e-14		3.55e-15	4.54e-14	4.91e-16	6.32e-15	-1.11777	-0.137726	8.11586	8.11586	8.11586
GO_ENDOCRINE_SYSTEM_DEVELOPMENT	0.000142886	0.000339545		0.000142886	0.000339545	3.02e-05	7.87e-05	-0.702834	-0.087304	8.05043	8.05043	8.05043
GO_REGULATION_OF_CYTOKINE_SECRETION_INVOLVED_IN_IMMUNE_RESPONSE	3.96e-06	1.15e-05		3.96e-06	1.15e-05	0.001132	0.00227034	-0.588708	-0.0736128	7.99736	7.99736	7.99736
GO_SENSORY_ORGAN_MORPHOGENESIS	7.61e-12	4.79e-11		7.61e-12	4.79e-11	3.17e-15	3.44e-14	1.44984	0.187493	7.73276	7.73276	7.73276
GO_CALCIUM_INDEPENDENT_CELL_CELL_ADHESION_VIA_PLASMA_MEMBRANE_CELL_ADHESION_MOLECULES	0	0		0	0	2.2e-16	3.1e-15	-1.66196	-0.223328	7.4418	7.4418	7.4418
GO_SKELETAL_MUSCLE_ORGAN_DEVELOPMENT	2.86e-11	1.68e-10		2.86e-11	1.68e-10	2.51e-06	7.82e-06	1.10223	0.154746	7.12285	7.12285	7.12285
GO_MULTICELLULAR_ORGANISMAL_WATER_HOMEOSTASIS	1.65e-12	1.2e-11		1.65e-12	1.2e-11	6.66e-15	6.93e-14	1.20023	0.201166	5.96637	5.96637	5.96637
GO_REGULATION_OF_ANION_TRANSPORT	1.5e-11	9.04e-11		1.5e-11	9.04e-11	1.01e-11	6.6e-11	-1.08908	-0.186723	5.83258	5.83258	5.83258
GO_RESPONSE_TO_XENOBIOTIC_STIMULUS	0	0		0	0	2.2e-16	3.1e-15	-1.74687	-0.302131	5.78182	5.78182	5.78182
GO_GROWTH_PLATE_CARTILAGE_DEVELOPMENT	5.99e-07	1.98e-06		5.99e-07	1.98e-06	9.08e-08	3.44e-07	0.670812	0.124919	5.36997	5.36997	5.36997
GO_REGULATION_OF_IMMUNE_RESPONSE_TO_TUMOR_CELL	5.97e-05	0.000149432		5.97e-05	0.000149432	0.01538	0.0250747	-0.732021	-0.138724	5.2768	5.2768	5.2768
GO_NEGATIVE_REGULATION_OF_EPIDERMIS_DEVELOPMENT	3.87e-13	3.79e-12		3.87e-13	3.79e-12	1.13e-13	9.96e-13	0.93544	0.177411	5.27272	5.27272	5.27272
GO_CARDIAC_MUSCLE_CELL_CONTRACTION	0.164517	0.214786		0.164517	0.214786	0.1935	0.244529	-0.306275	-0.0583504	5.24888	5.24888	5.24888
GO_REGULATION_OF_RESPONSE_TO_TUMOR_CELL	6.06e-05	0.000151682		6.06e-05	0.000151682	0.01679	0.0271641	-0.733078	-0.140559	5.21544	5.21544	5.21544
GO_LIPOXYGENASE_PATHWAY	0.038901	0.0586016		0.038901	0.0586016	0.01064	0.01786	0.414099	0.082641	5.01081	5.01081	5.01081
GO_THYROID_HORMONE_GENERATION	0.0186358	0.0301503		0.0186358	0.0301503	0.03752	0.0564986	-0.377434	-0.0774973	4.87029	4.87029	4.87029
GO_OLFACTORY_LOBE_DEVELOPMENT	0.0151812	0.0251292		0.0151812	0.0251292	0.01205	0.0200603	0.359425	0.0747434	4.80878	4.80878	4.80878
GO_ORGANIC_HYDROXY_COMPOUND_TRANSPORT	4.11e-15	5.17e-14		4.22e-15	5.31e-14	2.2e-16	3.1e-15	-1.6624	-0.348998	4.76334	4.76334	4.76334
GO_MELANOCYTE_DIFFERENTIATION	0.00039916	0.000879992		0.00039916	0.000879992	0.1905	0.241262	0.674883	0.141884	4.75658	4.75658	4.75658
GO_ACIDIC_AMINO_ACID_TRANSPORT	3.71e-06	1.08e-05		3.71e-06	1.08e-05	1.17e-07	4.37e-07	-0.588063	-0.126486	4.64924	4.64924	4.64924
GO_NEGATIVE_REGULATION_OF_INTERLEUKIN_17_PRODUCTION	0.027778	0.0433515		0.027778	0.0433515	0.03321	0.0507475	-0.352305	-0.0772068	4.56313	4.56313	4.56313
GO_REGULATION_OF_G_PROTEIN_COUPLED_RECEPTOR_PROTEIN_SIGNALING_PATHWAY	1.54e-05	4.37e-05		1.54e-05	4.37e-05	3.25e-07	1.14e-06	0.750747	0.167794	4.47422	4.47422	4.47422
GO_NEGATIVE_REGULATION_OF_MAST_CELL_ACTIVATION	0.0037601	0.00699474		0.0037601	0.00699474	0.01719	0.0277437	-0.506412	-0.116801	4.3357	4.3357	4.3357
GO_REGULATION_OF_T_CELL_CHEMOTAXIS	7.47e-11	4.13e-10		7.47e-11	4.13e-10	4.57e-09	2.06e-08	0.995519	0.232088	4.28941	4.28941	4.28941
GO_MUSCLE_ORGAN_DEVELOPMENT	6.26e-12	4.02e-11		6.26e-12	4.02e-11	7.33e-11	4.16e-10	1.45955	0.347818	4.19631	4.19631	4.19631
GO_CYTOKINE_PRODUCTION_INVOLVED_IN_IMMUNE_RESPONSE	7.44e-09	3.21e-08		7.44e-09	3.21e-08	1.22e-06	3.94e-06	0.853549	0.207175	4.11994	4.11994	4.11994
GO_RENAL_SYSTEM_PROCESS_INVOLVED_IN_REGULATION_OF_SYSTEMIC_ARTERIAL_BLOOD_PRESSURE	4.03e-12	2.65e-11		4.03e-12	2.65e-11	2.2e-16	3.1e-15	-0.989323	-0.245299	4.03313	4.03313	4.03313
GO_CELLULAR_RESPONSE_TO_LEPTIN_STIMULUS	0.027796	0.0433573		0.027796	0.0433573	0.04319	0.0640622	-0.290815	-0.0726397	4.00352	4.00352	4.00352
GO_LIPOPROTEIN_LOCALIZATION	2.38e-08	9.59e-08		2.38e-08	9.59e-08	0.0001852	0.000427236	-0.784527	-0.196433	3.99386	3.99386	3.99386
GO_LIPOPROTEIN_TRANSPORT	2.89e-08	1.15e-07		2.89e-08	1.15e-07	0.0003575	0.000778768	-0.784437	-0.197151	3.97885	3.97885	3.97885
GO_RESPONSE_TO_ZINC_ION	3.55e-09	1.6e-08		3.55e-09	1.6e-08	1.76e-05	4.74e-05	-0.940472	-0.240353	3.91288	3.91288	3.91288
GO_POSITIVE_REGULATION_OF_SYNAPSE_MATURATION	4.32e-05	0.000111009		4.32e-05	0.000111009	3.39e-05	8.75e-05	0.596998	0.154866	3.85493	3.85493	3.85493
GO_REGULATION_OF_SYNAPTIC_PLASTICITY	2.51e-07	8.73e-07		2.51e-07	8.73e-07	8.3e-07	2.76e-06	1.14232	0.298612	3.82544	3.82544	3.82544
GO_POSITIVE_REGULATION_OF_MESONEPHROS_DEVELOPMENT	0.015099	0.0250162		0.015099	0.0250162	0.1856	0.235955	0.40426	0.106325	3.80211	3.80211	3.80211
GO_NEPHRIC_DUCT_DEVELOPMENT	0.00092491	0.00191868		0.00092491	0.00191868	0.0003344	0.000732218	-0.5258	-0.138496	3.79649	3.79649	3.79649
GO_THYROID_HORMONE_METABOLIC_PROCESS	4.74e-06	1.36e-05		4.74e-06	1.36e-05	7.33e-05	0.000179462	-0.801797	-0.211208	3.79624	3.79624	3.79624
GO_CELL_MIGRATION_INVOLVED_IN_HEART_DEVELOPMENT	5.71e-11	3.19e-10		5.71e-11	3.19e-10	6.45e-10	3.25e-09	1.05732	0.282922	3.73712	3.73712	3.73712
GO_CARDIAC_MYOFIBRIL_ASSEMBLY	2.32e-05	6.19e-05		2.32e-05	6.19e-05	4.82e-05	0.000121715	0.669054	0.179609	3.72507	3.72507	3.72507
GO_PHOSPHATIDYLGLYCEROL_ACYL_CHAIN_REMODELING	1.08e-10	5.83e-10		1.08e-10	5.83e-10	5.07e-11	2.96e-10	-0.888694	-0.240586	3.69387	3.69387	3.69387
GO_FEMALE_GENITALIA_DEVELOPMENT	7.5e-09	3.23e-08		7.5e-09	3.23e-08	3.8e-05	9.73e-05	0.904312	0.246817	3.66389	3.66389	3.66389
GO_REGULATION_OF_FEVER_GENERATION	0.0003017	0.000679811		0.0003017	0.000679811	0.0003994	0.000864778	-0.846035	-0.234957	3.60081	3.60081	3.60081
GO_GLUCOSE_TRANSMEMBRANE_TRANSPORT	5.08e-13	4.84e-12		5.08e-13	4.84e-12	1.09e-12	8.23e-12	-1.25238	-0.352259	3.55527	3.55527	3.55527
GO_HEXOSE_TRANSMEMBRANE_TRANSPORT	5.7e-13	5.4e-12		5.7e-13	5.4e-12	1.32e-12	9.77e-12	-1.25412	-0.355246	3.5303	3.5303	3.5303
GO_NEGATIVE_REGULATION_OF_EPIDERMAL_CELL_DIFFERENTIATION	2.33e-08	9.4e-08		2.33e-08	9.4e-08	6.33e-05	0.000156501	0.815925	0.234599	3.47796	3.47796	3.47796
GO_POSITIVE_REGULATION_OF_RESPONSE_TO_WOUNDING	0.00034401	0.000766608		0.00034401	0.000766608	0.01501	0.0244972	-1.09308	-0.316718	3.45125	3.45125	3.45125
GO_POSITIVE_REGULATION_OF_POTASSIUM_ION_TRANSPORT	3.72e-08	1.46e-07		3.72e-08	1.46e-07	9.8e-11	5.44e-10	-1.07591	-0.313362	3.43343	3.43343	3.43343
GO_REGULATION_OF_ANTIGEN_PROCESSING_AND_PRESENTATION	0.00025852	0.000589365		0.00025852	0.000589365	0.02326	0.036825	0.832316	0.24266	3.42997	3.42997	3.42997
GO_REGULATION_OF_CALCIUM_ION_TRANSPORT	0.64724	0.701723		0.64724	0.701723	0.5317	0.591018	0.133689	0.0393804	3.3948	3.3948	3.3948
GO_POST_ANAL_TAIL_MORPHOGENESIS	0	0		0	0	2.2e-16	3.1e-15	1.20724	0.365396	3.30392	3.30392	3.30392
GO_EXTRACELLULAR_REGULATION_OF_SIGNAL_TRANSDUCTION	2.97e-09	1.34e-08		2.97e-09	1.34e-08	5.26e-09	2.35e-08	0.95246	0.301303	3.16114	3.16114	3.16114
GO_OXIDATIVE_DEMETHYLATION	9.59e-08	3.55e-07		9.59e-08	3.55e-07	1.2e-09	5.77e-09	-0.756866	-0.239463	3.16068	3.16068	3.16068
GO_EXTRACELLULAR_NEGATIVE_REGULATION_OF_SIGNAL_TRANSDUCTION	3.73e-09	1.67e-08		3.73e-09	1.67e-08	8.85e-09	3.86e-08	0.948801	0.302476	3.13678	3.13678	3.13678
GO_MICROTUBULE_BUNDLE_FORMATION	0.0145813	0.0242137		0.0145813	0.0242137	0.03595	0.0543631	-0.565432	-0.180858	3.12638	3.12638	3.12638
GO_REGULATION_OF_NEUROBLAST_PROLIFERATION	9.17e-14	9.55e-13		9.17e-14	9.55e-13	2.2e-16	3.1e-15	1.20293	0.391525	3.07243	3.07243	3.07243
GO_ORGAN_MATURATION	0.00035527	0.000790943		0.00035527	0.000790943	0.005514	0.00978514	0.529254	0.178003	2.97329	2.97329	2.97329
GO_NEGATIVE_REGULATION_OF_CARTILAGE_DEVELOPMENT	6.98e-11	3.88e-10		6.98e-11	3.88e-10	9.12e-16	1.12e-14	1.20214	0.406019	2.96081	2.96081	2.96081
GO_POSITIVE_REGULATION_OF_CREB_TRANSCRIPTION_FACTOR_ACTIVITY	1.79e-06	5.47e-06		1.79e-06	5.47e-06	3.62e-07	1.27e-06	0.595943	0.202926	2.93675	2.93675	2.93675
GO_NEGATIVE_REGULATION_OF_TYPE_2_IMMUNE_RESPONSE	1.66e-12	1.2e-11		1.66e-12	1.2e-11	2.2e-16	3.1e-15	1.0072	0.343166	2.93504	2.93504	2.93504
GO_INSULIN_SECRETION	1.62e-12	1.2e-11		1.62e-12	1.2e-11	2.2e-16	3.1e-15	-1.14503	-0.391047	2.92812	2.92812	2.92812
GO_DETECTION_OF_TEMPERATURE_STIMULUS_INVOLVED_IN_SENSORY_PERCEPTION_OF_PAIN	8.13e-11	4.46e-10		8.13e-11	4.46e-10	2.6e-13	2.16e-12	-0.903305	-0.311279	2.90192	2.90192	2.90192
GO_HISTONE_EXCHANGE	0.00018239	0.000427752		0.00018239	0.000427752	0.0004083	0.000881996	0.773373	0.266733	2.89942	2.89942	2.89942
GO_METANEPHROS_MORPHOGENESIS	0.087844	0.122671		0.087844	0.122671	0.2387	0.295391	0.332944	0.115212	2.88984	2.88984	2.88984
GO_DETECTION_OF_TEMPERATURE_STIMULUS_INVOLVED_IN_SENSORY_PERCEPTION	9.17e-11	4.99e-10		9.17e-11	4.99e-10	5.64e-13	4.44e-12	-0.904209	-0.3135	2.88424	2.88424	2.88424
GO_POSITIVE_REGULATION_OF_MACROPHAGE_CHEMOTAXIS	1.23e-07	4.48e-07		1.23e-07	4.48e-07	7.98e-08	3.04e-07	1.22837	0.444614	2.76278	2.76278	2.76278
GO_KERATINOCYTE_PROLIFERATION	4e-13	3.9e-12		4e-13	3.91e-12	1.26e-14	1.25e-13	1.27108	0.46423	2.73803	2.73803	2.73803
GO_REGULATION_OF_LYMPHOCYTE_CHEMOTAXIS	0.000103748	0.000251558		0.000103748	0.000251558	1.78e-05	4.79e-05	0.887932	0.326051	2.72329	2.72329	2.72329
GO_GLYCEROLIPID_CATABOLIC_PROCESS	2.61e-07	9.05e-07		2.61e-07	9.05e-07	0.0001016	0.000243557	-0.849943	-0.315953	2.69009	2.69009	2.69009
GO_VENTRICULAR_CARDIAC_MUSCLE_TISSUE_DEVELOPMENT	0.0067586	0.0119847		0.0067586	0.0119847	0.0007956	0.00162865	0.542119	0.201694	2.68782	2.68782	2.68782
GO_HIPPOCAMPUS_DEVELOPMENT	4.44e-12	2.9e-11		4.44e-12	2.9e-11	2.2e-16	3.1e-15	1.16945	0.436608	2.67849	2.67849	2.67849
GO_SKELETAL_MUSCLE_CELL_DIFFERENTIATION	6.26e-10	3.09e-09		6.26e-10	3.09e-09	8.12e-09	3.56e-08	1.03036	0.38503	2.67605	2.67605	2.67605
GO_EPIDERMIS_DEVELOPMENT	1.62e-12	1.2e-11		1.62e-12	1.2e-11	2.2e-16	3.1e-15	3.38979	1.27789	2.65265	2.65265	2.65265
GO_POSITIVE_REGULATION_OF_CALCIUM_ION_TRANSPORT_INTO_CYTOSOL	0.30248	0.365379		0.30248	0.365379	0.2207	0.275092	0.232367	0.0878845	2.64401	2.64401	2.64401
GO_NEGATIVE_REGULATION_OF_COAGULATION	0.54894	0.611496		0.54894	0.611496	0.5784	0.63609	-0.146159	-0.0553944	2.63852	2.63852	2.63852
GO_NEGATIVE_REGULATION_OF_BONE_RESORPTION	4.18e-11	2.39e-10		4.18e-11	2.39e-10	3.93e-11	2.34e-10	-0.997163	-0.377935	2.63845	2.63845	2.63845
GO_REGULATION_OF_HORMONE_SECRETION	3.18e-12	2.13e-11		3.18e-12	2.13e-11	2.2e-16	3.1e-15	-1.49303	-0.576062	2.59178	2.59178	2.59178
GO_RHYTHMIC_BEHAVIOR	0.0044006	0.00807351		0.0044006	0.00807351	0.145	0.189785	0.459114	0.178096	2.57791	2.57791	2.57791
GO_BRANCHING_INVOLVED_IN_URETERIC_BUD_MORPHOGENESIS	0.0034954	0.00654228		0.0034954	0.00654228	0.0008385	0.00171195	0.648161	0.25766	2.51557	2.51557	2.51557
GO_NEGATIVE_REGULATION_OF_POTASSIUM_ION_TRANSMEMBRANE_TRANSPORT	7.33e-07	2.38e-06		7.33e-07	2.38e-06	2.48e-06	7.72e-06	-0.893767	-0.355949	2.51094	2.51094	2.51094
GO_FOREBRAIN_CELL_MIGRATION	1.99e-05	5.41e-05		1.99e-05	5.41e-05	8.54e-06	2.43e-05	0.868028	0.348814	2.48851	2.48851	2.48851
GO_NEURAL_TUBE_PATTERNING	4.6e-11	2.62e-10		4.6e-11	2.62e-10	2.2e-16	3.1e-15	1.14467	0.464432	2.46466	2.46466	2.46466
GO_ION_TRANSPORT	1.26e-09	6.01e-09		1.26e-09	6.01e-09	2.13e-11	1.33e-10	-2.50977	-1.02023	2.46	2.46	2.46
GO_COMPLEMENT_ACTIVATION	0.0102158	0.0175403		0.0102158	0.0175403	0.0006506	0.0013569	-0.753105	-0.306843	2.45437	2.45437	2.45437
GO_REGULATION_OF_INTERLEUKIN_13_PRODUCTION	1.33e-07	4.83e-07		1.33e-07	4.83e-07	3.84e-07	1.34e-06	-0.800212	-0.32804	2.43937	2.43937	2.43937
GO_NEGATIVE_REGULATION_OF_SIGNAL_TRANSDUCTION_IN_ABSENCE_OF_LIGAND	4.14e-07	1.39e-06		4.14e-07	1.39e-06	1.02e-05	2.86e-05	0.829058	0.342355	2.42163	2.42163	2.42163
GO_NEGATIVE_REGULATION_OF_EXTRINSIC_APOPTOTIC_SIGNALING_PATHWAY_IN_ABSENCE_OF_LIGAND	4.22e-07	1.42e-06		4.22e-07	1.42e-06	7.16e-06	2.06e-05	0.829925	0.343147	2.41857	2.41857	2.41857
GO_SENSORY_ORGAN_DEVELOPMENT	2.95e-13	2.92e-12		2.95e-13	2.92e-12	2.2e-16	3.1e-15	2.18973	0.921854	2.37535	2.37535	2.37535
GO_NEUROMUSCULAR_PROCESS_CONTROLLING_BALANCE	0.00025948	0.000590974		0.00025948	0.000590974	0.000123	0.000292597	0.797229	0.344548	2.31384	2.31384	2.31384
GO_ORGANIC_ACID_TRANSMEMBRANE_TRANSPORT	1.75e-12	1.24e-11		1.75e-12	1.24e-11	2.2e-16	3.1e-15	-1.26149	-0.550944	2.28968	2.28968	2.28968
GO_PHOSPHATIDYLSERINE_ACYL_CHAIN_REMODELING	1.99e-11	1.19e-10		1.99e-11	1.19e-10	3.91e-14	3.6e-13	-1.08977	-0.476955	2.28485	2.28485	2.28485
GO_HINDBRAIN_DEVELOPMENT	2.39e-09	1.1e-08		2.39e-09	1.1e-08	4.67e-12	3.18e-11	1.15255	0.505946	2.27801	2.27801	2.27801
GO_REGULATION_OF_GRANULOCYTE_CHEMOTAXIS	0.00039924	0.000879992		0.00039924	0.000879992	0.0002079	0.000475828	1.12441	0.499744	2.24996	2.24996	2.24996
GO_CEREBELLAR_CORTEX_DEVELOPMENT	4.2e-10	2.12e-09		4.2e-10	2.12e-09	1.35e-14	1.33e-13	1.09546	0.493664	2.21904	2.21904	2.21904
GO_EAR_DEVELOPMENT	9.79e-11	5.3e-10		9.79e-11	5.3e-10	4.25e-16	5.57e-15	1.54287	0.697027	2.2135	2.2135	2.2135
GO_REGULATION_OF_SYNCYTIUM_FORMATION_BY_PLASMA_MEMBRANE_FUSION	0.089158	0.124244		0.089158	0.124244	0.0845	0.116774	-0.466445	-0.211474	2.20569	2.20569	2.20569
GO_POSITIVE_REGULATION_OF_HEART_CONTRACTION	0.0103166	0.0176932		0.0103166	0.0176932	0.0002859	0.000636199	-0.654872	-0.298307	2.19529	2.19529	2.19529
GO_CELLULAR_RESPONSE_TO_PH	9.9e-10	4.78e-09		9.9e-10	4.78e-09	8.34e-10	4.13e-09	-0.962104	-0.439581	2.18868	2.18868	2.18868
GO_CELLULAR_RESPONSE_TO_ALKALOID	0.0077008	0.0134858		0.0077008	0.0134858	0.0002891	0.000642705	0.566291	0.263532	2.14885	2.14885	2.14885
GO_POSITIVE_REGULATION_OF_PEPTIDYL_SERINE_PHOSPHORYLATION	4.14e-05	0.000107102		4.14e-05	0.000107102	5.29e-07	1.8e-06	0.997637	0.466934	2.13657	2.13657	2.13657
GO_MAINTENANCE_OF_CELL_POLARITY	1.87e-05	5.15e-05		1.87e-05	5.15e-05	1.97e-11	1.24e-10	0.810207	0.380213	2.13093	2.13093	2.13093
GO_REGULATION_OF_WNT_SIGNALING_PATHWAY_PLANAR_CELL_POLARITY_PATHWAY	1.56e-09	7.34e-09		1.56e-09	7.34e-09	5.74e-09	2.55e-08	1.44678	0.680111	2.12727	2.12727	2.12727
GO_LYMPHANGIOGENESIS	0.000117462	0.000283481		0.000117462	0.000283481	0.0008835	0.00179752	0.959042	0.457806	2.09487	2.09487	2.09487
GO_OLFACTORY_BULB_INTERNEURON_DEVELOPMENT	0.00022192	0.000512453		0.00022192	0.000512453	0.001333	0.00264384	0.769583	0.374937	2.05256	2.05256	2.05256
GO_EMBRYONIC_SKELETAL_SYSTEM_MORPHOGENESIS	2.1e-09	9.69e-09		2.1e-09	9.69e-09	1.21e-15	1.45e-14	1.73224	0.846567	2.04619	2.04619	2.04619
GO_INTERMEDIATE_FILAMENT_BASED_PROCESS	1.71e-12	1.22e-11		1.71e-12	1.22e-11	2.2e-16	3.1e-15	2.11613	1.03628	2.04204	2.04204	2.04204
GO_NEGATIVE_REGULATION_OF_PRODUCTION_OF_MOLECULAR_MEDIATOR_OF_IMMUNE_RESPONSE	0.029997	0.046417		0.029997	0.046417	0.2067	0.259169	0.543003	0.271627	1.99907	1.99907	1.99907
GO_RESPONSE_TO_SALT_STRESS	0.00030126	0.000679149		0.00030126	0.000679149	0.0009211	0.0018683	0.767785	0.385542	1.99144	1.99144	1.99144
GO_NEGATIVE_REGULATION_OF_CARDIAC_MUSCLE_TISSUE_GROWTH	9.7e-07	3.1e-06		9.7e-07	3.1e-06	1.95e-05	5.21e-05	0.784181	0.3952	1.98426	1.98426	1.98426
GO_DRUG_TRANSPORT	4.01e-10	2.03e-09		4.01e-10	2.03e-09	5.97e-12	4.02e-11	-1.10698	-0.558045	1.98367	1.98367	1.98367
GO_NEGATIVE_REGULATION_OF_HEART_GROWTH	9.7e-07	3.1e-06		9.7e-07	3.1e-06	2.63e-05	6.88e-05	0.787174	0.398964	1.97305	1.97305	1.97305
GO_NEURON_PROJECTION_GUIDANCE	2.68e-09	1.22e-08		2.68e-09	1.22e-08	1.14e-11	7.39e-11	1.65506	0.84315	1.96295	1.96295	1.96295
GO_HAIR_CYCLE	1.62e-12	1.2e-11		1.62e-12	1.2e-11	2.2e-16	3.1e-15	1.96833	1.00798	1.95274	1.95274	1.95274
GO_CYTOSOLIC_CALCIUM_ION_TRANSPORT	0.001859	0.00365593		0.001859	0.00365593	1.64e-05	4.46e-05	1.05636	0.541694	1.95011	1.95011	1.95011
GO_MOLTING_CYCLE	0	0		0	0	2.2e-16	3.1e-15	1.96406	1.0076	1.94925	1.94925	1.94925
GO_REGULATION_OF_CELL_FATE_SPECIFICATION	0.050456	0.0740371		0.050456	0.0740371	0.8637	0.889508	0.536285	0.276079	1.9425	1.9425	1.9425
GO_LACTATE_TRANSMEMBRANE_TRANSPORT	0.041504	0.0619962		0.041504	0.0619962	0.006939	0.012079	-0.621016	-0.319951	1.94097	1.94097	1.94097
GO_LACTATE_TRANSPORT	0.042603	0.0634951		0.042603	0.0634951	0.00777	0.0133853	-0.619382	-0.319676	1.93753	1.93753	1.93753
GO_NEGATIVE_REGULATION_OF_MYOBLAST_DIFFERENTIATION	0.037163	0.0561974		0.037163	0.0561974	0.3876	0.450538	0.460072	0.237808	1.93464	1.93464	1.93464
GO_METENCEPHALON_DEVELOPMENT	4.31e-10	2.17e-09		4.31e-10	2.17e-09	7.76e-13	5.99e-12	1.3774	0.711976	1.93462	1.93462	1.93462
GO_REGULATION_OF_SYNAPSE_MATURATION	0.00104227	0.00213642		0.00104227	0.00213642	5.95e-05	0.000148258	0.699516	0.361721	1.93386	1.93386	1.93386
GO_DNA_REPLICATION_CHECKPOINT	0.00032292	0.000723422		0.00032292	0.000723422	2.98e-06	9.19e-06	1.02806	0.532661	1.93005	1.93005	1.93005
GO_CARDIAC_MUSCLE_CELL_ACTION_POTENTIAL	0.00046265	0.00101185		0.00046265	0.00101185	7.79e-05	0.000189724	-1.12508	-0.584345	1.92537	1.92537	1.92537
GO_LOW_DENSITY_LIPOPROTEIN_PARTICLE_REMODELING	1.26e-12	1.15e-11		1.26e-12	1.15e-11	3.11e-16	4.19e-15	-1.48201	-0.769808	1.92518	1.92518	1.92518
GO_AXONAL_FASCICULATION	0.0005015	0.00108939		0.0005015	0.00108939	0.01297	0.0214538	0.850682	0.44287	1.92084	1.92084	1.92084
GO_POSITIVE_REGULATION_OF_HORMONE_SECRETION	3.72e-08	1.46e-07		3.72e-08	1.46e-07	1.01e-11	6.6e-11	-1.00054	-0.521716	1.91778	1.91778	1.91778
GO_RESPONSE_TO_VITAMIN_A	0.0027156	0.00518376		0.0027156	0.00518376	0.001229	0.00244905	-0.677866	-0.354536	1.91198	1.91198	1.91198
GO_REGULATION_OF_PHOSPHOLIPASE_A2_ACTIVITY	1.74e-12	1.23e-11		1.74e-12	1.23e-11	2.2e-16	3.1e-15	1.29839	0.681981	1.90385	1.90385	1.90385
GO_POSITIVE_REGULATION_OF_MULTICELLULAR_ORGANISM_GROWTH	3.84e-07	1.3e-06		3.84e-07	1.3e-06	1.83e-07	6.63e-07	-0.95318	-0.502529	1.89676	1.89676	1.89676
GO_POSITIVE_REGULATION_OF_NATURAL_KILLER_CELL_MEDIATED_IMMUNITY	0.0181835	0.0295315		0.0181835	0.0295315	0.259	0.316972	-0.727033	-0.384482	1.89094	1.89094	1.89094
GO_NEGATIVE_REGULATION_OF_BMP_SIGNALING_PATHWAY	1.99e-13	2e-12		1.99e-13	2e-12	2.44e-14	2.33e-13	1.7367	0.918933	1.88991	1.88991	1.88991
GO_REGULATION_OF_CALCIUM_ION_TRANSPORT_INTO_CYTOSOL	0.0131593	0.0221528		0.0131593	0.0221528	0.009784	0.0165365	0.764823	0.408242	1.87346	1.87346	1.87346
GO_GANGLIOSIDE_METABOLIC_PROCESS	0.00189787	0.00372922		0.00189787	0.00372922	8.59e-05	0.000207644	0.693125	0.376556	1.8407	1.8407	1.8407
GO_KIDNEY_MESENCHYME_DEVELOPMENT	0.0023598	0.00457681		0.0023598	0.00457681	0.001022	0.00206307	0.803785	0.436877	1.83984	1.83984	1.83984
GO_METANEPHROS_DEVELOPMENT	0.0171369	0.0280077		0.0171369	0.0280077	0.1155	0.154609	0.710219	0.388453	1.82833	1.82833	1.82833
GO_CENTRAL_NERVOUS_SYSTEM_PROJECTION_NEURON_AXONOGENESIS	0.0002577	0.000587783		0.0002577	0.000587783	0.007124	0.0123733	0.881029	0.484556	1.81822	1.81822	1.81822
GO_REGULATION_OF_SYSTEMIC_ARTERIAL_BLOOD_PRESSURE	5.11e-08	1.96e-07		5.11e-08	1.96e-07	4.67e-12	3.18e-11	-1.62219	-0.893482	1.81558	1.81558	1.81558
GO_NEGATIVE_REGULATION_OF_G_PROTEIN_COUPLED_RECEPTOR_PROTEIN_SIGNALING_PATHWAY	0.106037	0.1452		0.106037	0.1452	0.2284	0.28355	0.524759	0.289134	1.81494	1.81494	1.81494
GO_REGULATION_OF_T_HELPER_CELL_DIFFERENTIATION	0.0058629	0.0104843		0.0058629	0.0104843	0.0009602	0.00194422	-0.807528	-0.445191	1.81389	1.81389	1.81389
GO_RESPONSE_TO_WATER_DEPRIVATION	5.82e-05	0.000146684		5.82e-05	0.000146684	7.25e-08	2.79e-07	0.707325	0.390789	1.80999	1.80999	1.80999
GO_RESPONSE_TO_DEXAMETHASONE	1.95e-06	5.93e-06		1.95e-06	5.93e-06	7.02e-08	2.71e-07	0.92864	0.514018	1.80663	1.80663	1.80663
GO_NEURON_PROJECTION_EXTENSION_INVOLVED_IN_NEURON_PROJECTION_GUIDANCE	5.88e-05	0.00014791		5.88e-05	0.00014791	0.0005305	0.00112456	1.03753	0.578257	1.79423	1.79423	1.79423
GO_CARDIAC_ATRIUM_DEVELOPMENT	0.0080422	0.0140563		0.0080422	0.0140563	0.002105	0.00404734	0.653125	0.365085	1.78897	1.78897	1.78897
GO_NEGATIVE_REGULATION_OF_ADAPTIVE_IMMUNE_RESPONSE	0.015241	0.0252192		0.015241	0.0252192	0.3504	0.4136	-0.758878	-0.424275	1.78864	1.78864	1.78864
GO_MESENCHYME_DEVELOPMENT	3.22e-06	9.53e-06		3.22e-06	9.53e-06	1.27e-09	6.08e-09	1.51981	0.850402	1.78717	1.78717	1.78717
GO_AXON_EXTENSION_INVOLVED_IN_AXON_GUIDANCE	6.2e-05	0.000154687		6.2e-05	0.000154687	0.0005599	0.00118043	1.03956	0.582646	1.78421	1.78421	1.78421
GO_ROUNDABOUT_SIGNALING_PATHWAY	5.74e-05	0.000145222		5.74e-05	0.000145222	1.16e-05	3.24e-05	0.906209	0.507957	1.78403	1.78403	1.78403
GO_SODIUM_ION_HOMEOSTASIS	5.38e-11	3.03e-10		5.38e-11	3.03e-10	8.3e-16	1.02e-14	-1.55055	-0.87105	1.78009	1.78009	1.78009
GO_CELLULAR_RESPONSE_TO_VITAMIN_D	1.91e-12	1.33e-11		1.91e-12	1.33e-11	2.24e-15	2.51e-14	1.28839	0.728693	1.76809	1.76809	1.76809
GO_REGULATION_OF_CARDIAC_MUSCLE_TISSUE_DEVELOPMENT	0.00030241	0.000681081		0.00030241	0.000681081	8.8e-05	0.000212171	0.889367	0.505286	1.76013	1.76013	1.76013
GO_REGULATION_OF_HORMONE_LEVELS	4.47e-08	1.72e-07		4.47e-08	1.72e-07	9.07e-11	5.06e-10	-1.88561	-1.07498	1.75409	1.75409	1.75409
GO_STRIATED_MUSCLE_CELL_PROLIFERATION	1.62e-12	1.2e-11		1.62e-12	1.2e-11	2.2e-16	3.1e-15	1.47146	0.840391	1.75092	1.75092	1.75092
GO_POSITIVE_REGULATION_OF_VASCULAR_PERMEABILITY	0.00185982	0.003656		0.00185982	0.003656	0.4582	0.519874	0.70444	0.403857	1.74428	1.74428	1.74428
GO_NITRIC_OXIDE_MEDIATED_SIGNAL_TRANSDUCTION	6.1e-11	3.41e-10		6.1e-11	3.41e-10	4.47e-14	4.09e-13	-1.31833	-0.757674	1.73997	1.73997	1.73997
GO_REVERSE_CHOLESTEROL_TRANSPORT	1.69e-05	4.73e-05		1.69e-05	4.73e-05	1.38e-05	3.81e-05	-1.04398	-0.604412	1.72726	1.72726	1.72726
GO_MECHANORECEPTOR_DIFFERENTIATION	4.18e-08	1.62e-07		4.18e-08	1.62e-07	1.11e-12	8.37e-12	1.15601	0.670783	1.72338	1.72338	1.72338
GO_PEPTIDE_SECRETION	1.62e-12	1.2e-11		1.63e-12	1.2e-11	2.2e-16	3.1e-15	-1.51833	-0.88323	1.71906	1.71906	1.71906
GO_PHOSPHATIDYLINOSITOL_ACYL_CHAIN_REMODELING	6.13e-08	2.33e-07		6.13e-08	2.33e-07	1.27e-11	8.13e-11	-1.13002	-0.657447	1.71881	1.71881	1.71881
GO_EYE_MORPHOGENESIS	3.21e-08	1.27e-07		3.21e-08	1.27e-07	2.13e-11	1.33e-10	1.30061	0.758684	1.7143	1.7143	1.7143
GO_POSITIVE_REGULATION_OF_B_CELL_PROLIFERATION	0.00164048	0.00325925		0.00164048	0.00325925	0.00136	0.00269395	0.931154	0.545107	1.7082	1.7082	1.7082
GO_NEGATIVE_REGULATION_OF_BLOOD_CIRCULATION	0.134444	0.179452		0.134444	0.179452	0.701	0.747252	-0.512959	-0.301296	1.70251	1.70251	1.70251
GO_REGULATION_OF_DELAYED_RECTIFIER_POTASSIUM_CHANNEL_ACTIVITY	8.39e-12	5.22e-11		8.39e-12	5.22e-11	2.2e-16	3.1e-15	-1.33357	-0.785637	1.69744	1.69744	1.69744
GO_POSITIVE_REGULATION_OF_ORGANIC_ACID_TRANSPORT	9.06e-08	3.37e-07		9.06e-08	3.37e-07	1.53e-08	6.49e-08	-1.14523	-0.674914	1.69686	1.69686	1.69686
GO_FATTY_ACID_DERIVATIVE_TRANSPORT	2.23e-06	6.73e-06		2.23e-06	6.73e-06	2.13e-05	5.67e-05	-0.95923	-0.566834	1.69226	1.69226	1.69226
GO_ICOSANOID_TRANSPORT	2.2e-06	6.64e-06		2.2e-06	6.64e-06	1.76e-05	4.74e-05	-0.961343	-0.56836	1.69143	1.69143	1.69143
GO_REGULATION_OF_INSULIN_LIKE_GROWTH_FACTOR_RECEPTOR_SIGNALING_PATHWAY	0.051404	0.0753332		0.051404	0.0753332	0.002365	0.00449524	-0.715316	-0.42484	1.68373	1.68373	1.68373
GO_CD4_POSITIVE_OR_CD8_POSITIVE_ALPHA_BETA_T_CELL_LINEAGE_COMMITMENT	3.65e-06	1.07e-05		3.65e-06	1.07e-05	8.3e-07	2.76e-06	-1.28901	-0.768177	1.67801	1.67801	1.67801
GO_DIGESTION	0	0		0	0	2.2e-16	3.1e-15	-4.3782	-2.61395	1.67494	1.67494	1.67494
GO_REGULATION_OF_POTASSIUM_ION_TRANSMEMBRANE_TRANSPORT	3.79e-05	9.93e-05		3.79e-05	9.93e-05	6.16e-11	3.53e-10	-1.3001	-0.77945	1.66797	1.66797	1.66797
GO_POSITIVE_REGULATION_OF_TRANSCRIPTION_REGULATORY_REGION_DNA_BINDING	5.23e-14	5.74e-13		5.23e-14	5.74e-13	2.2e-16	3.1e-15	1.14784	0.69105	1.66101	1.66101	1.66101
GO_CIRCULATORY_SYSTEM_PROCESS	8.26e-05	0.000202531		8.26e-05	0.000202531	0.0002924	0.000649111	-1.87738	-1.13061	1.6605	1.6605	1.6605
GO_SKIN_DEVELOPMENT	1.11e-16	1.68e-15		0	0	2.2e-16	3.1e-15	3.49543	2.11091	1.65589	1.65589	1.65589
GO_VENTRICULAR_CARDIAC_MUSCLE_CELL_ACTION_POTENTIAL	3.01e-06	8.96e-06		3.01e-06	8.96e-06	1.31e-10	7.15e-10	-1.15127	-0.69537	1.65562	1.65562	1.65562
GO_INNER_EAR_RECEPTOR_STEREOCILIUM_ORGANIZATION	7.99e-08	3e-07		7.99e-08	3e-07	2.14e-13	1.8e-12	0.966789	0.584016	1.65542	1.65542	1.65542
GO_PROTEIN_ACTIVATION_CASCADE	2.24e-05	6.01e-05		2.24e-05	6.01e-05	6.63e-07	2.23e-06	-1.78981	-1.08215	1.65395	1.65395	1.65395
GO_MUSCLE_CELL_DEVELOPMENT	0.017122	0.0279932		0.017122	0.0279932	0.1217	0.162116	0.932366	0.564601	1.65137	1.65137	1.65137
GO_CELL_MORPHOGENESIS_INVOLVED_IN_NEURON_DIFFERENTIATION	2.53e-10	1.3e-09		2.53e-10	1.3e-09	8.38e-15	8.64e-14	2.25148	1.36944	1.64409	1.64409	1.64409
GO_NEUROTRANSMITTER_METABOLIC_PROCESS	1.65e-12	1.2e-11		1.65e-12	1.2e-11	2.2e-16	3.1e-15	-1.31253	-0.798476	1.6438	1.6438	1.6438
GO_REGULATION_OF_NEURAL_PRECURSOR_CELL_PROLIFERATION	4.73e-10	2.37e-09		4.73e-10	2.37e-09	7.19e-16	9e-15	1.25525	0.763945	1.64311	1.64311	1.64311
GO_LINOLEIC_ACID_METABOLIC_PROCESS	2.39e-08	9.66e-08		2.39e-08	9.66e-08	2.05e-11	1.29e-10	1.20784	0.735247	1.64276	1.64276	1.64276
GO_ODONTOGENESIS_OF_DENTIN_CONTAINING_TOOTH	1.11e-16	1.68e-15		0	0	2.2e-16	3.1e-15	1.63532	0.996949	1.64033	1.64033	1.64033
GO_GANGLION_DEVELOPMENT	1.75e-06	5.38e-06		1.75e-06	5.38e-06	4.06e-06	1.22e-05	0.954146	0.58226	1.63869	1.63869	1.63869
GO_CENTRAL_NERVOUS_SYSTEM_NEURON_AXONOGENESIS	2.16e-07	7.54e-07		2.16e-07	7.54e-07	9.49e-07	3.12e-06	1.05047	0.641376	1.63784	1.63784	1.63784
GO_TRIGLYCERIDE_HOMEOSTASIS	1.62e-12	1.2e-11		1.62e-12	1.2e-11	2.2e-16	3.1e-15	-1.83497	-1.12505	1.63102	1.63102	1.63102
GO_MAST_CELL_MEDIATED_IMMUNITY	0.26364	0.32349		0.26364	0.32349	0.5529	0.61166	-0.445988	-0.273765	1.62909	1.62909	1.62909
GO_ACYLGLYCEROL_HOMEOSTASIS	1.62e-12	1.2e-11		1.62e-12	1.2e-11	2.2e-16	3.1e-15	-1.83492	-1.1273	1.62772	1.62772	1.62772
GO_REGULATION_OF_TRANSCRIPTION_INVOLVED_IN_CELL_FATE_COMMITMENT	3.33e-16	4.9e-15		4.44e-16	6.42e-15	2.2e-16	3.1e-15	-1.47709	-0.907877	1.62698	1.62698	1.62698
GO_ANDROGEN_METABOLIC_PROCESS	0.0041008	0.00757484		0.0041008	0.00757484	0.01225	0.0203496	-0.796452	-0.491119	1.62171	1.62171	1.62171
GO_POSITIVE_REGULATION_OF_NEUROTRANSMITTER_SECRETION	0.161221	0.211194		0.161221	0.211194	0.4778	0.539351	0.520549	0.321047	1.62141	1.62141	1.62141
GO_COCHLEA_MORPHOGENESIS	1.71e-12	1.22e-11		1.71e-12	1.22e-11	6.23e-16	7.86e-15	1.37652	0.849887	1.61965	1.61965	1.61965
GO_NEGATIVE_REGULATION_OF_PLATELET_ACTIVATION	2.04e-05	5.52e-05		2.04e-05	5.52e-05	1.15e-07	4.31e-07	1.26767	0.785332	1.61419	1.61419	1.61419
GO_POSITIVE_REGULATION_OF_STRIATED_MUSCLE_CELL_DIFFERENTIATION	0.107059	0.146341		0.107059	0.146341	0.3429	0.405673	0.548001	0.340111	1.61124	1.61124	1.61124
GO_MEIOTIC_CELL_CYCLE_PROCESS	0.00156243	0.00311749		0.00156243	0.00311749	0.01137	0.0190168	1.13886	0.709278	1.60566	1.60566	1.60566
GO_RESPONSE_TO_PROTOZOAN	0.0164245	0.0269951		0.0164245	0.0269951	0.004163	0.00757842	-0.870985	-0.542793	1.60464	1.60464	1.60464
GO_REGULATION_OF_SECONDARY_METABOLIC_PROCESS	1.16e-06	3.67e-06		1.16e-06	3.67e-06	2.7e-11	1.66e-10	0.864708	0.539493	1.60282	1.60282	1.60282
GO_POSITIVE_REGULATION_OF_INFLAMMATORY_RESPONSE	0.0048418	0.00880379		0.0048418	0.00880379	0.1058	0.142899	-1.61232	-1.00787	1.59973	1.59973	1.59973
GO_NEGATIVE_REGULATION_OF_CHONDROCYTE_DIFFERENTIATION	1.63e-09	7.62e-09		1.63e-09	7.62e-09	2.57e-15	2.86e-14	1.37609	0.865606	1.58975	1.58975	1.58975
GO_CENTROMERE_COMPLEX_ASSEMBLY	0.0154968	0.025605		0.0154968	0.025605	0.03725	0.0561647	1.01694	0.64015	1.58859	1.58859	1.58859
GO_NEGATIVE_REGULATION_OF_LIPASE_ACTIVITY	1.95e-05	5.31e-05		1.95e-05	5.31e-05	9.57e-05	0.000229888	0.987064	0.623578	1.5829	1.5829	1.5829
GO_MYELOID_LEUKOCYTE_MIGRATION	0.098223	0.135537		0.098223	0.135537	0.4373	0.499817	-0.982247	-0.627284	1.56587	1.56587	1.56587
GO_POSITIVE_REGULATION_OF_MEIOTIC_CELL_CYCLE	0.177076	0.228237		0.177076	0.228237	0.671	0.720721	-0.378607	-0.242194	1.56324	1.56324	1.56324
GO_ASTROCYTE_DEVELOPMENT	1.94e-11	1.16e-10		1.94e-11	1.16e-10	2.55e-14	2.42e-13	1.33708	0.856834	1.56049	1.56049	1.56049
GO_URETER_DEVELOPMENT	0.0032995	0.0062131		0.0032995	0.0062131	0.01308	0.0216127	-0.991472	-0.635371	1.56046	1.56046	1.56046
GO_POSITIVE_REGULATION_OF_INTERLEUKIN_4_PRODUCTION	0.64458	0.700101		0.64458	0.700101	0.8912	0.91298	-0.251425	-0.16127	1.55903	1.55903	1.55903
GO_SEGMENTATION	1.63e-12	1.2e-11		1.63e-12	1.2e-11	2.2e-16	3.1e-15	1.35182	0.868275	1.5569	1.5569	1.5569
GO_HORMONE_TRANSPORT	1.62e-12	1.2e-11		1.62e-12	1.2e-11	2.2e-16	3.1e-15	-1.6381	-1.05401	1.55415	1.55415	1.55415
GO_NEGATIVE_T_CELL_SELECTION	0.23302	0.290292		0.23302	0.290292	0.2185	0.272642	-0.570287	-0.367164	1.55322	1.55322	1.55322
GO_POSITIVE_REGULATION_OF_LYMPHOCYTE_MIGRATION	0.000115945	0.000280401		0.000115945	0.000280401	7.56e-06	2.17e-05	1.23257	0.79611	1.54824	1.54824	1.54824
GO_PEPTIDE_HORMONE_PROCESSING	0.00024363	0.000557057		0.00024363	0.000557057	0.02222	0.0352145	-1.06537	-0.689289	1.5456	1.5456	1.5456
GO_MACROMOLECULAR_COMPLEX_REMODELING	2.31e-07	8.07e-07		2.31e-07	8.07e-07	4.99e-08	1.97e-07	-1.66827	-1.08054	1.54393	1.54393	1.54393
GO_PLASMA_LIPOPROTEIN_PARTICLE_REMODELING	2.39e-07	8.32e-07		2.39e-07	8.32e-07	1.02e-07	3.83e-07	-1.66165	-1.07756	1.54205	1.54205	1.54205
GO_METANEPHRIC_MESENCHYME_DEVELOPMENT	0.002056	0.00401788		0.002056	0.00401788	0.001474	0.00289878	0.872046	0.566395	1.53964	1.53964	1.53964
GO_PROTEIN_LIPID_COMPLEX_REMODELING	2.63e-07	9.1e-07		2.63e-07	9.1e-07	1.31e-07	4.85e-07	-1.66236	-1.07994	1.53931	1.53931	1.53931
GO_REGULATION_OF_PEROXISOME_PROLIFERATOR_ACTIVATED_RECEPTOR_SIGNALING_PATHWAY	0.0030013	0.00568841		0.0030013	0.00568841	0.05093	0.0744042	0.770752	0.50181	1.53595	1.53595	1.53595
GO_CALCIUM_ION_REGULATED_EXOCYTOSIS	0.06978	0.0991726		0.06978	0.0991726	0.001695	0.00330546	-0.868506	-0.565856	1.53485	1.53485	1.53485
GO_CALCIUM_ION_TRANSMEMBRANE_IMPORT_INTO_CYTOSOL	0.00022256	0.000512659		0.00022256	0.000512659	6.24e-06	1.82e-05	1.42791	0.932306	1.53159	1.53159	1.53159
GO_CALCIUM_ION_IMPORT_INTO_CYTOSOL	0.00022084	0.000510882		0.00022084	0.000510882	6.24e-06	1.82e-05	1.43414	0.936428	1.5315	1.5315	1.5315
GO_POSITIVE_REGULATION_OF_CHEMOKINE_PRODUCTION	0.0057969	0.0103782		0.0057969	0.0103782	0.394	0.456154	0.855495	0.5587	1.53122	1.53122	1.53122
GO_REGULATION_OF_GROWTH_HORMONE_SECRETION	4.03e-05	0.000104726		4.03e-05	0.000104726	4.1e-05	0.000104488	-1.01636	-0.665679	1.5268	1.5268	1.5268
GO_CARBOHYDRATE_TRANSMEMBRANE_TRANSPORT	5.73e-09	2.51e-08		5.73e-09	2.51e-08	2.06e-10	1.09e-09	-1.11905	-0.734592	1.52336	1.52336	1.52336
GO_REGULATION_OF_MESENCHYMAL_CELL_APOPTOTIC_PROCESS	6.49e-05	0.00016106		6.49e-05	0.00016106	3.3e-05	8.56e-05	-0.985329	-0.648071	1.5204	1.5204	1.5204
GO_REGULATION_OF_TYROSINE_PHOSPHORYLATION_OF_STAT3_PROTEIN	0.0056623	0.0101791		0.0056623	0.0101791	1.48e-05	4.06e-05	0.728676	0.479452	1.51981	1.51981	1.51981
GO_TRANSEPITHELIAL_TRANSPORT	0.37838	0.443924		0.37838	0.443924	0.7733	0.812594	0.31689	0.208698	1.51841	1.51841	1.51841
GO_ANTERIOR_POSTERIOR_PATTERN_SPECIFICATION	0.00065792	0.00140298		0.00065792	0.00140298	1.12e-10	6.17e-10	1.15112	0.759317	1.51599	1.51599	1.51599
GO_ODONTOGENESIS	0	0		0	0	2.2e-16	3.1e-15	2.04029	1.34735	1.51429	1.51429	1.51429
GO_CELL_MIGRATION_INVOLVED_IN_GASTRULATION	0.00045724	0.00100214		0.00045724	0.00100214	2.46e-07	8.8e-07	-0.78073	-0.518811	1.50485	1.50485	1.50485
GO_REGULATION_OF_NATURAL_KILLER_CELL_ACTIVATION	0.0144027	0.0239599		0.0144027	0.0239599	0.01889	0.0302565	0.737789	0.49083	1.50315	1.50315	1.50315
GO_AMINO_ACID_TRANSMEMBRANE_TRANSPORT	1.62e-12	1.2e-11		1.62e-12	1.2e-11	2.2e-16	3.1e-15	-1.42333	-0.947271	1.50256	1.50256	1.50256
GO_DIVALENT_INORGANIC_ANION_HOMEOSTASIS	3.84e-10	1.95e-09		3.84e-10	1.95e-09	9.1e-14	8.11e-13	-1.20534	-0.804637	1.49799	1.49799	1.49799
GO_L_PHENYLALANINE_METABOLIC_PROCESS	6.41e-05	0.000159469		6.41e-05	0.000159469	6.57e-05	0.000162041	-1.11347	-0.745995	1.49259	1.49259	1.49259
GO_ESTROGEN_METABOLIC_PROCESS	0.165942	0.216306		0.165942	0.216306	0.0444	0.065606	-0.471231	-0.31637	1.48949	1.48949	1.48949
GO_ERYTHROSE_4_PHOSPHATE_PHOSPHOENOLPYRUVATE_FAMILY_AMINO_ACID_METABOLIC_PROCESS	7.8e-05	0.000193086		7.8e-05	0.000193086	5.6e-05	0.000140292	-1.10857	-0.744269	1.48947	1.48947	1.48947
GO_CARTILAGE_DEVELOPMENT	1.97e-08	8.02e-08		1.97e-08	8.02e-08	1.14e-11	7.39e-11	1.55464	1.04525	1.48734	1.48734	1.48734
GO_ACTIVATION_OF_PHOSPHOLIPASE_C_ACTIVITY	4.05e-05	0.000105218		4.05e-05	0.000105218	2.48e-06	7.72e-06	-1.37084	-0.923164	1.48494	1.48494	1.48494
GO_RETINAL_METABOLIC_PROCESS	0.23574	0.293367		0.23574	0.293367	0.07453	0.104549	0.438303	0.295174	1.4849	1.4849	1.4849
GO_L_PHENYLALANINE_CATABOLIC_PROCESS	8.2e-05	0.000201263		8.2e-05	0.000201263	6.98e-05	0.000171461	-1.10903	-0.747531	1.48359	1.48359	1.48359
GO_REGULATION_OF_SKELETAL_MUSCLE_TISSUE_DEVELOPMENT	2.75e-09	1.25e-08		2.75e-09	1.25e-08	1.21e-15	1.45e-14	1.14875	0.77469	1.48285	1.48285	1.48285
GO_ERYTHROSE_4_PHOSPHATE_PHOSPHOENOLPYRUVATE_FAMILY_AMINO_ACID_CATABOLIC_PROCESS	9.76e-05	0.000238294		9.76e-05	0.000238294	0.0001004	0.000240929	-1.11247	-0.752558	1.47825	1.47825	1.47825
GO_POSITIVE_REGULATION_OF_POTASSIUM_ION_TRANSMEMBRANE_TRANSPORT	1.52e-08	6.29e-08		1.52e-08	6.29e-08	1.14e-12	8.53e-12	-1.43528	-0.972744	1.4755	1.4755	1.4755
GO_VASCULAR_PROCESS_IN_CIRCULATORY_SYSTEM	0.034315	0.0524016		0.034315	0.0524016	0.1761	0.224799	-1.15864	-0.785363	1.47529	1.47529	1.47529
GO_POSITIVE_REGULATION_OF_CYTOKINE_BIOSYNTHETIC_PROCESS	0.127124	0.170907		0.127124	0.170907	0.02785	0.0433688	-0.717423	-0.487116	1.4728	1.4728	1.4728
GO_POSITIVE_REGULATION_OF_CALCIUM_ION_TRANSPORT	0.61202	0.671634		0.61202	0.671634	0.1626	0.209811	0.262115	0.178254	1.47046	1.47046	1.47046
GO_REGULATION_OF_CARDIAC_MUSCLE_CELL_MEMBRANE_REPOLARIZATION	4.31e-05	0.00011082		4.31e-05	0.00011082	2.51e-09	1.16e-08	-1.33407	-0.907394	1.47023	1.47023	1.47023
GO_REGULATION_OF_HAIR_CYCLE	1.58e-06	4.89e-06		1.58e-06	4.89e-06	1.41e-09	6.75e-09	1.18016	0.803602	1.46859	1.46859	1.46859
GO_NEGATIVE_REGULATION_OF_NITRIC_OXIDE_METABOLIC_PROCESS	0.0023023	0.00447851		0.0023023	0.00447851	0.006027	0.0106186	0.790987	0.53959	1.4659	1.4659	1.4659
GO_REGULATION_OF_ESTABLISHMENT_OF_PLANAR_POLARITY_INVOLVED_IN_NEURAL_TUBE_CLOSURE	0	0		0	0	2.2e-16	3.1e-15	2.42054	1.65674	1.46102	1.46102	1.46102
GO_DNA_PACKAGING	0.00131708	0.00266335		0.00131708	0.00266335	0.009867	0.0166647	1.42921	0.978678	1.46035	1.46035	1.46035
GO_NEGATIVE_REGULATION_OF_NITRIC_OXIDE_BIOSYNTHETIC_PROCESS	0.0025754	0.00495794		0.0025754	0.00495794	0.007905	0.0135927	0.789879	0.541481	1.45874	1.45874	1.45874
GO_LIMB_DEVELOPMENT	0	0		0	0	2.2e-16	3.1e-15	2.3152	1.58908	1.45695	1.45695	1.45695
GO_ENDOCRINE_PROCESS	1.63e-12	1.2e-11		1.63e-12	1.2e-11	5.94e-16	7.55e-15	-1.64362	-1.12831	1.45672	1.45672	1.45672
GO_REGULATION_OF_HEPATOCYTE_PROLIFERATION	2.25e-08	9.09e-08		2.25e-08	9.09e-08	3.39e-09	1.54e-08	0.958933	0.658334	1.45661	1.45661	1.45661
GO_HEPARAN_SULFATE_PROTEOGLYCAN_BIOSYNTHETIC_PROCESS	4.66e-10	2.33e-09		4.66e-10	2.33e-09	1.11e-13	9.75e-13	1.31328	0.901672	1.4565	1.4565	1.4565
GO_FOREBRAIN_DEVELOPMENT	2.18e-06	6.61e-06		2.18e-06	6.61e-06	1.27e-08	5.43e-08	1.6201	1.1146	1.45353	1.45353	1.45353
GO_APPENDAGE_DEVELOPMENT	0	0		0	0	2.2e-16	3.1e-15	2.31556	1.59428	1.45242	1.45242	1.45242
GO_NEGATIVE_REGULATION_OF_STEROL_TRANSPORT	2.83e-07	9.73e-07		2.83e-07	9.73e-07	6.37e-08	2.47e-07	-1.3379	-0.922375	1.45049	1.45049	1.45049
GO_POSITIVE_REGULATION_OF_ANION_TRANSPORT	9.41e-14	9.76e-13		9.4e-14	9.74e-13	2.2e-16	3.1e-15	-1.44619	-0.997226	1.45021	1.45021	1.45021
GO_SOMITE_DEVELOPMENT	2.67e-06	7.98e-06		2.67e-06	7.98e-06	3.77e-08	1.52e-07	1.05971	0.731042	1.44959	1.44959	1.44959
GO_NEURAL_PRECURSOR_CELL_PROLIFERATION	4.26e-06	1.23e-05		4.26e-06	1.23e-05	2.99e-08	1.22e-07	1.07842	0.74427	1.44896	1.44896	1.44896
GO_NEGATIVE_REGULATION_OF_CHOLESTEROL_TRANSPORT	3.13e-07	1.07e-06		3.13e-07	1.07e-06	8.94e-08	3.39e-07	-1.33753	-0.923275	1.44868	1.44868	1.44868
GO_POSITIVE_REGULATION_OF_AXONOGENESIS	0	0		0	0	2.2e-16	3.1e-15	2.63408	1.82038	1.44699	1.44699	1.44699
GO_POSITIVE_REGULATION_OF_BIOMINERAL_TISSUE_DEVELOPMENT	1.38e-06	4.32e-06		1.38e-06	4.32e-06	3.57e-09	1.62e-08	1.37726	0.952918	1.4453	1.4453	1.4453
GO_POSITIVE_REGULATION_OF_EMBRYONIC_DEVELOPMENT	5.75e-05	0.000145332		5.75e-05	0.000145332	1.31e-07	4.85e-07	1.08054	0.749915	1.44089	1.44089	1.44089
GO_REGULATION_OF_OSTEOCLAST_DIFFERENTIATION	0.151418	0.199532		0.151418	0.199532	0.3429	0.405673	0.652171	0.452736	1.44051	1.44051	1.44051
GO_NEGATIVE_REGULATION_OF_CATION_CHANNEL_ACTIVITY	0.05398	0.0785885		0.05398	0.0785885	0.0002152	0.000490125	0.631846	0.439609	1.43729	1.43729	1.43729
GO_EMBRYONIC_SKELETAL_SYSTEM_DEVELOPMENT	1.41e-07	5.08e-07		1.41e-07	5.08e-07	1.35e-14	1.33e-13	1.82338	1.2698	1.43595	1.43595	1.43595
GO_CELL_CELL_SIGNALING_INVOLVED_IN_CARDIAC_CONDUCTION	4.03e-05	0.000104673		4.03e-05	0.000104673	1.18e-08	5.12e-08	-1.49565	-1.04253	1.43463	1.43463	1.43463
GO_SKIN_EPIDERMIS_DEVELOPMENT	1.11e-16	1.68e-15		0	0	2.2e-16	3.1e-15	2.15965	1.50822	1.43192	1.43192	1.43192
GO_CELLULAR_BIOGENIC_AMINE_CATABOLIC_PROCESS	0.47308	0.537806		0.47308	0.537806	0.0647	0.0919796	-0.346314	-0.242029	1.43087	1.43087	1.43087
GO_PRIMARY_AMINO_COMPOUND_METABOLIC_PROCESS	1.65e-12	1.2e-11		1.65e-12	1.2e-11	2.2e-16	3.1e-15	-1.2399	-0.86739	1.42946	1.42946	1.42946
GO_MONOVALENT_INORGANIC_ANION_HOMEOSTASIS	5.07e-13	4.84e-12		5.07e-13	4.84e-12	2.2e-16	3.1e-15	-1.30869	-0.915592	1.42934	1.42934	1.42934
GO_EYE_DEVELOPMENT	9.33e-15	1.12e-13		9.33e-15	1.13e-13	2.18e-14	2.09e-13	2.00556	1.40531	1.42714	1.42714	1.42714
GO_NEGATIVE_REGULATION_OF_WOUND_HEALING	0.0079649	0.0139326		0.0079649	0.0139326	0.05902	0.0848378	1.05958	0.744249	1.42369	1.42369	1.42369
GO_REGULATION_OF_EPIDERMIS_DEVELOPMENT	0	0		0	0	2.2e-16	3.1e-15	1.8496	1.30165	1.42097	1.42097	1.42097
GO_OOCYTE_DIFFERENTIATION	0.88782	0.909317		0.88782	0.909317	0.8386	0.867884	0.0620136	0.043726	1.41823	1.41823	1.41823
GO_AMINE_CATABOLIC_PROCESS	0.48336	0.548154		0.48336	0.548154	0.07644	0.106809	-0.345969	-0.244005	1.41788	1.41788	1.41788
GO_TRANSMEMBRANE_TRANSPORT	5.79e-05	0.000146224		5.79e-05	0.000146224	4.98e-07	1.71e-06	-2.56359	-1.80998	1.41637	1.41637	1.41637
GO_CELLULAR_RESPONSE_TO_DEXAMETHASONE_STIMULUS	8.74e-07	2.82e-06		8.74e-07	2.82e-06	3.83e-08	1.54e-07	0.985804	0.696614	1.41514	1.41514	1.41514
GO_NEURON_PROJECTION_MORPHOGENESIS	1.81e-12	1.27e-11		1.81e-12	1.27e-11	1.57e-15	1.82e-14	2.52147	1.78662	1.41131	1.41131	1.41131
GO_ANATOMICAL_STRUCTURE_ARRANGEMENT	9.07e-08	3.37e-07		9.07e-08	3.37e-07	1.04e-10	5.74e-10	1.08886	0.773484	1.40773	1.40773	1.40773
GO_POSITIVE_REGULATION_OF_ACUTE_INFLAMMATORY_RESPONSE	4.46e-05	0.000113654		4.46e-05	0.000113654	0.0003864	0.0008378	-1.52588	-1.08543	1.40579	1.40579	1.40579
GO_NEGATIVE_REGULATION_OF_NOTCH_SIGNALING_PATHWAY	0	0		0	0	2.2e-16	3.1e-15	1.54341	1.0979	1.40578	1.40578	1.40578
GO_NEGATIVE_REGULATION_OF_LYMPHOCYTE_DIFFERENTIATION	0.0030382	0.00575132		0.0030382	0.00575132	0.0002891	0.000642705	0.844806	0.603064	1.40086	1.40086	1.40086
GO_CYTOKINE_METABOLIC_PROCESS	0.00169567	0.00336029		0.00169567	0.00336029	0.0007159	0.00147785	-0.836787	-0.598664	1.39776	1.39776	1.39776
GO_NEGATIVE_REGULATION_OF_LIPID_CATABOLIC_PROCESS	6.77e-10	3.32e-09		6.77e-10	3.32e-09	4.39e-15	4.67e-14	-1.2415	-0.888912	1.39665	1.39665	1.39665
GO_NEGATIVE_REGULATION_OF_STRIATED_MUSCLE_CELL_APOPTOTIC_PROCESS	1.62e-12	1.2e-11		1.62e-12	1.2e-11	2.2e-16	3.1e-15	1.30652	0.937057	1.39428	1.39428	1.39428
GO_CELLULAR_RESPONSE_TO_ETHANOL	0.151145	0.199229		0.151145	0.199229	0.5705	0.629335	0.606031	0.434983	1.39323	1.39323	1.39323
GO_ANION_TRANSMEMBRANE_TRANSPORT	0	0		0	0	2.2e-16	3.1e-15	-2.29386	-1.64877	1.39126	1.39126	1.39126
GO_WOUND_HEALING_SPREADING_OF_EPIDERMAL_CELLS	3.69e-06	1.08e-05		3.69e-06	1.08e-05	1.56e-06	5e-06	1.1283	0.811288	1.39075	1.39075	1.39075
GO_REGULATION_OF_HEART_GROWTH	0.034205	0.0522851		0.034205	0.0522851	0.05902	0.0848378	0.741542	0.533294	1.39049	1.39049	1.39049
GO_MACROPHAGE_ACTIVATION	0.38482	0.450231		0.38482	0.450231	0.3226	0.384492	0.460554	0.332582	1.38478	1.38478	1.38478
GO_DRUG_CATABOLIC_PROCESS	1.62e-12	1.2e-11		1.62e-12	1.2e-11	2.2e-16	3.1e-15	-2.4528	-1.77349	1.38304	1.38304	1.38304
GO_AMMONIUM_TRANSMEMBRANE_TRANSPORT	0.0134844	0.0225938		0.0134844	0.0225938	0.0003234	0.000711144	-0.781606	-0.565903	1.38117	1.38117	1.38117
GO_SYNAPTIC_VESICLE_RECYCLING	1.62e-12	1.2e-11		1.62e-12	1.2e-11	2.2e-16	3.1e-15	1.26738	0.919541	1.37828	1.37828	1.37828
GO_EYELID_DEVELOPMENT_IN_CAMERA_TYPE_EYE	0	0		0	0	2.2e-16	3.1e-15	2.00627	1.45565	1.37827	1.37827	1.37827
GO_CELL_FATE_DETERMINATION	1.53e-09	7.18e-09		1.53e-09	7.18e-09	2.99e-14	2.79e-13	-1.55241	-1.12733	1.37707	1.37707	1.37707
GO_RESPONSE_TO_VITAMIN_D	1.63e-12	1.2e-11		1.63e-12	1.2e-11	2.2e-16	3.1e-15	1.7018	1.23702	1.37572	1.37572	1.37572
GO_DORSAL_VENTRAL_NEURAL_TUBE_PATTERNING	1.54e-05	4.38e-05		1.54e-05	4.38e-05	3.41e-08	1.38e-07	1.1768	0.855924	1.37489	1.37489	1.37489
GO_REGULATION_OF_SYSTEMIC_ARTERIAL_BLOOD_PRESSURE_BY_HORMONE	0	0		1.11e-16	1.7e-15	2.2e-16	3.1e-15	-1.84974	-1.34643	1.37381	1.37381	1.37381
GO_REGULATION_OF_MUSCLE_ORGAN_DEVELOPMENT	0	0		0	0	1.33e-15	1.56e-14	1.53428	1.1191	1.371	1.371	1.371
GO_NEPHRIC_DUCT_MORPHOGENESIS	0.000181054	0.000425477		0.000181054	0.000425477	5.91e-06	1.73e-05	-1.08044	-0.788612	1.37005	1.37005	1.37005
GO_LEUKOCYTE_PROLIFERATION	0.05418	0.0788057		0.05418	0.0788057	0.3044	0.36561	-0.926144	-0.676052	1.36993	1.36993	1.36993
GO_NEGATIVE_REGULATION_OF_CALCIUM_ION_TRANSMEMBRANE_TRANSPORT	0.276	0.337068		0.276	0.337068	0.06597	0.0935564	0.5215	0.380803	1.36948	1.36948	1.36948
GO_CELLULAR_RESPONSE_TO_ELECTRICAL_STIMULUS	0.084359	0.118265		0.084359	0.118265	0.1565	0.20284	0.604878	0.443261	1.36461	1.36461	1.36461
GO_PROSTATE_GLANDULAR_ACINUS_DEVELOPMENT	1.78e-12	1.25e-11		1.78e-12	1.25e-11	9.72e-14	8.63e-13	1.42402	1.0446	1.36321	1.36321	1.36321
GO_NEGATIVE_REGULATION_OF_SMOOTHENED_SIGNALING_PATHWAY	0.00093573	0.0019394		0.00093573	0.0019394	0.01563	0.0254022	1.27292	0.934216	1.36256	1.36256	1.36256
GO_EMBRYONIC_CAMERA_TYPE_EYE_FORMATION	1e-06	3.2e-06		1e-06	3.2e-06	6.15e-09	2.73e-08	1.08422	0.797801	1.35902	1.35902	1.35902
GO_SENSORY_PERCEPTION_OF_TEMPERATURE_STIMULUS	0	0		0	0	2.2e-16	3.1e-15	-1.43256	-1.05705	1.35524	1.35524	1.35524
GO_THYMUS_DEVELOPMENT	0	0		0	0	2.2e-16	3.1e-15	2.3286	1.71848	1.35503	1.35503	1.35503
GO_HIGH_DENSITY_LIPOPROTEIN_PARTICLE_REMODELING	0.0037642	0.00699474		0.0037642	0.00699474	0.259	0.316972	-1.09648	-0.811842	1.35061	1.35061	1.35061
GO_INFLAMMATORY_RESPONSE_TO_ANTIGENIC_STIMULUS	0.0169036	0.0276653		0.0169036	0.0276653	0.0444	0.065606	0.929344	0.688634	1.34955	1.34955	1.34955
GO_SOMATIC_STEM_CELL_DIVISION	0	0		0	0	2.2e-16	3.1e-15	1.59888	1.18575	1.34841	1.34841	1.34841
GO_NATURAL_KILLER_CELL_MEDIATED_IMMUNITY	0.00090253	0.00187956		0.00090253	0.00187956	3.9e-06	1.17e-05	1.02874	0.764975	1.3448	1.3448	1.3448
GO_POLARIZED_EPITHELIAL_CELL_DIFFERENTIATION	1.62e-12	1.2e-11		1.62e-12	1.2e-11	2.2e-16	3.1e-15	2.30371	1.71858	1.34047	1.34047	1.34047
GO_REGULATION_OF_BLOOD_PRESSURE	1.97e-05	5.35e-05		1.97e-05	5.35e-05	3.43e-10	1.78e-09	-1.923	-1.43496	1.34011	1.34011	1.34011
GO_TISSUE_REGENERATION	1.62e-12	1.2e-11		1.62e-12	1.2e-11	2.2e-16	3.1e-15	1.71361	1.27889	1.33992	1.33992	1.33992
GO_NEGATIVE_REGULATION_OF_SECRETION	0.0028183	0.00536122		0.0028183	0.00536122	0.4237	0.486904	-1.43389	-1.0704	1.33959	1.33959	1.33959
GO_REGULATION_OF_HEART_RATE	0.050184	0.0737078		0.050184	0.0737078	1.25e-05	3.45e-05	-1.25996	-0.940827	1.3392	1.3392	1.3392
GO_POSITIVE_REGULATION_OF_CARDIAC_MUSCLE_CELL_PROLIFERATION	0.053918	0.0785228		0.053918	0.0785228	0.006584	0.011517	0.740446	0.553665	1.33735	1.33735	1.33735
GO_REGULATION_OF_KERATINOCYTE_PROLIFERATION	1.11e-16	1.68e-15		1.11e-16	1.7e-15	2.2e-16	3.1e-15	1.61128	1.20539	1.33673	1.33673	1.33673
GO_NEURON_DIFFERENTIATION	1.1e-14	1.31e-13		1.09e-14	1.3e-13	1.74e-14	1.7e-13	2.81124	2.10369	1.33634	1.33634	1.33634
GO_CEREBRAL_CORTEX_CELL_MIGRATION	3.13e-07	1.07e-06		3.13e-07	1.07e-06	3.69e-10	1.92e-09	1.20085	0.898627	1.33631	1.33631	1.33631
GO_DRUG_METABOLIC_PROCESS	4.02e-13	3.91e-12		4.02e-13	3.91e-12	4.77e-12	3.24e-11	-2.49889	-1.87358	1.33375	1.33375	1.33375
GO_THYROID_GLAND_DEVELOPMENT	0.0027754	0.00528826		0.0027754	0.00528826	7.26e-06	2.09e-05	0.858676	0.64473	1.33184	1.33184	1.33184
GO_REGULATION_OF_KERATINOCYTE_DIFFERENTIATION	1.11e-16	1.68e-15		0	0	2.57e-15	2.86e-14	1.54391	1.1596	1.33142	1.33142	1.33142
GO_SKELETAL_MUSCLE_TISSUE_REGENERATION	0	0		0	0	2.2e-16	3.1e-15	1.45242	1.09123	1.33099	1.33099	1.33099
GO_POSITIVE_REGULATION_OF_FILOPODIUM_ASSEMBLY	0	0		0	0	2.2e-16	3.1e-15	1.86763	1.40433	1.32991	1.32991	1.32991
GO_ACTIVIN_RECEPTOR_SIGNALING_PATHWAY	0.0163423	0.0268695		0.0163423	0.0268695	0.01454	0.0238053	0.682468	0.514222	1.32719	1.32719	1.32719
GO_STRIATUM_DEVELOPMENT	0.00057656	0.00124201		0.00057656	0.00124201	0.00143	0.0028194	1.08626	0.818625	1.32694	1.32694	1.32694
GO_SOMITOGENESIS	3.69e-05	9.69e-05		3.69e-05	9.69e-05	7.36e-06	2.12e-05	1.10709	0.834546	1.32658	1.32658	1.32658
GO_REGULATION_OF_MUSCLE_TISSUE_DEVELOPMENT	1.62e-12	1.2e-11		1.62e-12	1.2e-11	6.25e-14	5.63e-13	1.5741	1.18929	1.32356	1.32356	1.32356
GO_CELL_CELL_ADHESION	0.00121876	0.00248324		0.00121876	0.00248324	3.39e-05	8.75e-05	2.36092	1.78431	1.32316	1.32316	1.32316
GO_EXOGENOUS_DRUG_CATABOLIC_PROCESS	1.62e-12	1.2e-11		1.62e-12	1.2e-11	1.3e-15	1.53e-14	-2.43098	-1.84095	1.32051	1.32051	1.32051
GO_MESODERM_DEVELOPMENT	7.8e-14	8.25e-13		7.79e-14	8.24e-13	2.2e-16	3.1e-15	1.57127	1.19188	1.31831	1.31831	1.31831
GO_REGULATION_OF_BIOMINERAL_TISSUE_DEVELOPMENT	0.0104555	0.0179188		0.0104555	0.0179188	0.0002702	0.000604733	1.08869	0.826991	1.31645	1.31645	1.31645
GO_BLOOD_COAGULATION_FIBRIN_CLOT_FORMATION	4.09e-05	0.000105987		4.09e-05	0.000105987	1.04e-09	5.07e-09	-1.71634	-1.30384	1.31637	1.31637	1.31637
GO_PALATE_DEVELOPMENT	0	0		0	0	2.2e-16	3.1e-15	2.191	1.66505	1.31588	1.31588	1.31588
GO_REGULATION_OF_STRIATED_MUSCLE_CELL_APOPTOTIC_PROCESS	1.11e-16	1.68e-15		0	0	2.2e-16	3.1e-15	1.26806	0.96436	1.31492	1.31492	1.31492
GO_DNA_DAMAGE_RESPONSE_SIGNAL_TRANSDUCTION_RESULTING_IN_TRANSCRIPTION	0	0		0	0	2.2e-16	3.1e-15	2.04996	1.55944	1.31455	1.31455	1.31455
GO_SIGNAL_RELEASE	2.66e-09	1.21e-08		2.66e-09	1.21e-08	1.58e-13	1.35e-12	-1.8794	-1.42972	1.31452	1.31452	1.31452
GO_CALCIUM_ION_IMPORT	0.024944	0.039264		0.024944	0.039264	0.01575	0.0255883	1.3343	1.01525	1.31426	1.31426	1.31426
GO_ORGAN_OR_TISSUE_SPECIFIC_IMMUNE_RESPONSE	1.62e-12	1.2e-11		1.62e-12	1.2e-11	4.1e-15	4.39e-14	-1.78426	-1.3583	1.3136	1.3136	1.3136
GO_LENS_DEVELOPMENT_IN_CAMERA_TYPE_EYE	1.63e-13	1.65e-12		1.63e-13	1.65e-12	4.37e-14	4.01e-13	1.54056	1.17279	1.31359	1.31359	1.31359
GO_POSITIVE_REGULATION_OF_RENAL_SODIUM_EXCRETION	0	0		0	0	2.2e-16	3.1e-15	-2.16064	-1.64499	1.31347	1.31347	1.31347
GO_SPERM_CAPACITATION	1.62e-12	1.2e-11		1.62e-12	1.2e-11	2.2e-16	3.1e-15	-1.84115	-1.40215	1.31309	1.31309	1.31309
GO_MUSCLE_CELL_PROLIFERATION	0	0		0	0	2.39e-14	2.28e-13	1.38933	1.05819	1.31292	1.31292	1.31292
GO_RESPONSE_TO_FUNGICIDE	4.66e-09	2.06e-08		4.66e-09	2.06e-08	3.42e-16	4.59e-15	1.14318	0.871077	1.31238	1.31238	1.31238
GO_REGULATION_OF_LIPOPROTEIN_LIPASE_ACTIVITY	8.41e-05	0.000205649		8.41e-05	0.000205649	0.0007159	0.00147785	-1.28195	-0.977622	1.3113	1.3113	1.3113
GO_EPOXYGENASE_P450_PATHWAY	0	0		0	0	9.12e-16	1.12e-14	-2.4611	-1.88044	1.30879	1.30879	1.30879
GO_TAXIS	0.0056803	0.0102009		0.0056803	0.0102009	0.8432	0.871288	2.22219	1.69795	1.30875	1.30875	1.30875
GO_ISOPRENOID_METABOLIC_PROCESS	0.39066	0.456146		0.39066	0.456146	0.07359	0.103386	-0.530593	-0.405783	1.30758	1.30758	1.30758
GO_REGULATION_OF_TYPE_2_IMMUNE_RESPONSE	0.0045612	0.00834248		0.0045612	0.00834248	0.02644	0.0414227	1.03775	0.794261	1.30657	1.30657	1.30657
GO_METANEPHRIC_NEPHRON_MORPHOGENESIS	0.168044	0.21841		0.168044	0.21841	0.07989	0.111229	0.605592	0.463759	1.30583	1.30583	1.30583
GO_MEIOTIC_CELL_CYCLE	0.065875	0.09411		0.065875	0.09411	0.107	0.144269	1.06508	0.817054	1.30356	1.30356	1.30356
GO_MORPHOGENESIS_OF_A_POLARIZED_EPITHELIUM	0	0		0	0	2.2e-16	3.1e-15	2.3738	1.82194	1.3029	1.3029	1.3029
GO_NEGATIVE_REGULATION_OF_KIDNEY_DEVELOPMENT	0.23028	0.287468		0.23028	0.287468	0.01195	0.0199081	0.59635	0.457799	1.30265	1.30265	1.30265
GO_NEURONAL_STEM_CELL_DIVISION	1.6e-12	1.2e-11		1.6e-12	1.2e-11	7.19e-11	4.09e-10	1.50957	1.1605	1.30079	1.30079	1.30079
GO_CANONICAL_WNT_SIGNALING_PATHWAY	0	0		0	0	2.2e-16	3.1e-15	2.51467	1.93332	1.3007	1.3007	1.3007
GO_REGULATION_OF_NERVOUS_SYSTEM_DEVELOPMENT	0	0		0	0	8.3e-16	1.02e-14	3.52883	2.71345	1.3005	1.3005	1.3005
GO_NEGATIVE_REGULATION_OF_KERATINOCYTE_PROLIFERATION	0	0		0	0	2.2e-16	3.1e-15	1.98822	1.53036	1.29918	1.29918	1.29918
GO_NEUROBLAST_DIVISION	2.33e-12	1.59e-11		2.33e-12	1.59e-11	1.19e-10	6.52e-10	1.51021	1.16318	1.29835	1.29835	1.29835
GO_NEUROBLAST_PROLIFERATION	2.21e-09	1.02e-08		2.21e-09	1.02e-08	2.89e-09	1.34e-08	1.2523	0.965832	1.2966	1.2966	1.2966
GO_TELENCEPHALON_DEVELOPMENT	2.1e-12	1.44e-11		2.1e-12	1.44e-11	7.03e-12	4.71e-11	1.80702	1.39468	1.29565	1.29565	1.29565
GO_RENAL_TUBULE_DEVELOPMENT	0.025842	0.0405131		0.025842	0.0405131	6.73e-05	0.000165711	1.00242	0.773749	1.29553	1.29553	1.29553
GO_RESPONSE_TO_AXON_INJURY	8.49e-12	5.28e-11		8.49e-12	5.28e-11	7.33e-11	4.16e-10	1.45801	1.12619	1.29464	1.29464	1.29464
GO_NEGATIVE_REGULATION_OF_STAT_CASCADE	0.21626	0.271815		0.21626	0.271815	0.8069	0.842384	0.585381	0.452711	1.29306	1.29306	1.29306
GO_METANEPHRIC_NEPHRON_DEVELOPMENT	0.46848	0.533479		0.46848	0.533479	0.09043	0.123975	0.397213	0.307228	1.29289	1.29289	1.29289
GO_MEMBRANE_BIOGENESIS	4.44e-16	6.46e-15		5.55e-16	7.92e-15	1.11e-13	9.75e-13	1.56641	1.21191	1.29252	1.29252	1.29252
GO_RESPONSE_TO_MAGNESIUM_ION	0.02532	0.0397751		0.02532	0.0397751	0.0003307	0.00072514	-0.857525	-0.663836	1.29177	1.29177	1.29177
GO_POSITIVE_REGULATION_OF_NEURON_DIFFERENTIATION	0	0		0	0	2.5e-16	3.47e-15	2.43273	1.88422	1.29111	1.29111	1.29111
GO_BILE_ACID_METABOLIC_PROCESS	1.93e-05	5.27e-05		1.93e-05	5.27e-05	1.4e-08	5.99e-08	-1.42445	-1.10469	1.28946	1.28946	1.28946
GO_POLYOL_TRANSPORT	1.62e-12	1.2e-11		1.62e-12	1.2e-11	2.2e-16	3.1e-15	-1.67115	-1.29616	1.2893	1.2893	1.2893
GO_SKELETAL_SYSTEM_MORPHOGENESIS	1.62e-12	1.2e-11		1.62e-12	1.2e-11	2.2e-16	3.1e-15	2.10616	1.63375	1.28916	1.28916	1.28916
GO_HEPARAN_SULFATE_PROTEOGLYCAN_METABOLIC_PROCESS	1.69e-12	1.21e-11		1.69e-12	1.21e-11	2.13e-14	2.06e-13	1.46321	1.13674	1.2872	1.2872	1.2872
GO_BICARBONATE_TRANSPORT	2.39e-11	1.41e-10		2.39e-11	1.41e-10	3.03e-12	2.14e-11	-1.79509	-1.39508	1.28673	1.28673	1.28673
GO_POSITIVE_REGULATION_OF_INTERLEUKIN_6_PRODUCTION	0.069858	0.0992517		0.069858	0.0992517	0.9977	0.997914	1.06806	0.830797	1.28558	1.28558	1.28558
GO_MEMBRANE_ASSEMBLY	0	0		0	0	8.57e-15	8.78e-14	1.5657	1.21899	1.28443	1.28443	1.28443
GO_AXO_DENDRITIC_TRANSPORT	0	0		0	0	2.2e-16	3.1e-15	2.54221	1.97926	1.28443	1.28443	1.28443
GO_NEGATIVE_REGULATION_OF_JAK_STAT_CASCADE	0.22914	0.286379		0.22914	0.286379	0.8364	0.866571	0.583864	0.454733	1.28397	1.28397	1.28397
GO_NEURON_PROJECTION_DEVELOPMENT	1.11e-16	1.68e-15		1.11e-16	1.7e-15	8.97e-15	9.16e-14	3.29384	2.56806	1.28262	1.28262	1.28262
GO_PROTEOGLYCAN_METABOLIC_PROCESS	1.57e-14	1.84e-13		1.55e-14	1.83e-13	7.76e-13	5.99e-12	1.6538	1.28951	1.2825	1.2825	1.2825
GO_POSITIVE_REGULATION_OF_CELL_ADHESION_MEDIATED_BY_INTEGRIN	3.05e-07	1.05e-06		3.05e-07	1.05e-06	4.06e-10	2.1e-09	1.5282	1.19275	1.28124	1.28124	1.28124
GO_POSITIVE_REGULATION_OF_TYPE_2_IMMUNE_RESPONSE	0.0070026	0.012389		0.0070026	0.012389	0.0001831	0.000423021	1.23129	0.961084	1.28115	1.28115	1.28115
GO_CELLULAR_RESPONSE_TO_RETINOIC_ACID	4.44e-06	1.28e-05		4.44e-06	1.28e-05	1.18e-06	3.83e-06	1.34628	1.05346	1.27796	1.27796	1.27796
GO_RESPONSE_TO_DSRNA	1.15e-07	4.2e-07		1.15e-07	4.2e-07	4.29e-10	2.21e-09	1.70178	1.33206	1.27755	1.27755	1.27755
GO_NEUROTRANSMITTER_BIOSYNTHETIC_PROCESS	0	0		0	0	2.2e-16	3.1e-15	-1.79491	-1.40544	1.27711	1.27711	1.27711
GO_CRANIAL_SKELETAL_SYSTEM_DEVELOPMENT	1.62e-12	1.2e-11		1.62e-12	1.2e-11	2.2e-16	3.1e-15	2.02996	1.59045	1.27634	1.27634	1.27634
GO_PARAXIAL_MESODERM_DEVELOPMENT	1.11e-16	1.68e-15		2.22e-16	3.37e-15	2.61e-14	2.46e-13	1.40893	1.10401	1.2762	1.2762	1.2762
GO_NEURON_PROJECTION_REGENERATION	1.55e-13	1.58e-12		1.55e-13	1.58e-12	3.03e-12	2.14e-11	1.52783	1.19867	1.27461	1.27461	1.27461
GO_NEGATIVE_REGULATION_OF_JUN_KINASE_ACTIVITY	1.63e-12	1.2e-11		1.63e-12	1.2e-11	2.76e-15	3.04e-14	1.65253	1.29697	1.27414	1.27414	1.27414
GO_MULTI_MULTICELLULAR_ORGANISM_PROCESS	4.51e-06	1.3e-05		4.51e-06	1.3e-05	4.06e-06	1.22e-05	1.88179	1.47723	1.27386	1.27386	1.27386
GO_MICROTUBULE_POLYMERIZATION_OR_DEPOLYMERIZATION	0	0		0	0	2.2e-16	3.1e-15	2.98163	2.34099	1.27366	1.27366	1.27366
GO_POSITIVE_REGULATION_OF_DENDRITIC_SPINE_MORPHOGENESIS	4.18e-08	1.62e-07		4.18e-08	1.62e-07	1.41e-09	6.75e-09	1.00642	0.791382	1.27172	1.27172	1.27172
GO_ATRIOVENTRICULAR_VALVE_DEVELOPMENT	0	0		0	0	5.94e-16	7.55e-15	1.72656	1.35799	1.2714	1.2714	1.2714
GO_FLAVONOID_METABOLIC_PROCESS	3.37e-11	1.95e-10		3.37e-11	1.95e-10	2.74e-10	1.44e-09	-2.53974	-1.9976	1.27139	1.27139	1.27139
GO_NEUROGENESIS	1.11e-16	1.68e-15		0	0	2.13e-14	2.06e-13	4.25546	3.3478	1.27112	1.27112	1.27112
GO_REGULATION_OF_TRIGLYCERIDE_CATABOLIC_PROCESS	4.3e-05	0.00011082		4.3e-05	0.00011082	5.37e-06	1.58e-05	-1.64298	-1.29268	1.27099	1.27099	1.27099
GO_DORSAL_VENTRAL_AXIS_SPECIFICATION	1.14e-13	1.18e-12		1.14e-13	1.18e-12	2.2e-16	3.1e-15	1.27907	1.00697	1.27022	1.27022	1.27022
GO_REGULATION_OF_EXTENT_OF_CELL_GROWTH	0	0		0	0	2.2e-16	3.1e-15	2.62702	2.06841	1.27007	1.27007	1.27007
GO_STEM_CELL_DIVISION	1.11e-16	1.68e-15		0	0	5.54e-15	5.85e-14	1.87958	1.48084	1.26926	1.26926	1.26926
GO_ORGAN_INDUCTION	0.111542	0.151934		0.111542	0.151934	0.09098	0.124619	-0.782342	-0.616679	1.26864	1.26864	1.26864
GO_POSITIVE_REGULATION_OF_NEURON_PROJECTION_DEVELOPMENT	0	0		0	0	2.2e-16	3.1e-15	3.00364	2.37189	1.26635	1.26635	1.26635
GO_OUTFLOW_TRACT_MORPHOGENESIS	3.28e-13	3.24e-12		3.28e-13	3.24e-12	8.44e-12	5.58e-11	1.56085	1.2328	1.2661	1.2661	1.2661
GO_CELLULAR_RESPONSE_TO_VITAMIN	1.93e-12	1.34e-11		1.93e-12	1.34e-11	4.69e-11	2.75e-10	1.41474	1.11757	1.26591	1.26591	1.26591
GO_EMBRYONIC_EYE_MORPHOGENESIS	1.33e-15	1.8e-14		1.33e-15	1.81e-14	1.54e-13	1.33e-12	1.6528	1.30625	1.26531	1.26531	1.26531
GO_REGULATION_OF_INTERLEUKIN_5_PRODUCTION	1.75e-08	7.2e-08		1.75e-08	7.2e-08	5.81e-11	3.35e-10	-1.13607	-0.898231	1.26479	1.26479	1.26479
GO_POSITIVE_REGULATION_OF_ORGAN_GROWTH	0.168625	0.21886		0.168625	0.21886	0.78	0.81871	0.680958	0.538465	1.26463	1.26463	1.26463
GO_GLUCURONATE_METABOLIC_PROCESS	1.17e-08	4.94e-08		1.17e-08	4.94e-08	5.59e-08	2.19e-07	-2.19483	-1.73585	1.26441	1.26441	1.26441
GO_REGULATION_OF_VASOCONSTRICTION	0.000180829	0.000425163		0.000180829	0.000425163	9.52e-06	2.69e-05	-1.81527	-1.43595	1.26416	1.26416	1.26416
GO_CAMERA_TYPE_EYE_MORPHOGENESIS	0.00040024	0.000881779		0.00040024	0.000881779	1.78e-05	4.79e-05	1.17839	0.932502	1.26368	1.26368	1.26368
GO_LENS_FIBER_CELL_DIFFERENTIATION	9.55e-15	1.15e-13		9.44e-15	1.13e-13	2.41e-12	1.74e-11	1.46559	1.16004	1.2634	1.2634	1.2634
GO_REGULATION_OF_NEURON_DIFFERENTIATION	1.11e-16	1.68e-15		0	0	4.1e-15	4.39e-14	3.46369	2.74222	1.2631	1.2631	1.2631
GO_REGULATION_OF_HEART_MORPHOGENESIS	1.46e-09	6.91e-09		1.46e-09	6.91e-09	1.88e-13	1.59e-12	1.29406	1.02489	1.26262	1.26262	1.26262
GO_NEGATIVE_REGULATION_OF_NERVOUS_SYSTEM_DEVELOPMENT	1.11e-16	1.68e-15		0	0	6.66e-15	6.93e-14	2.71966	2.15406	1.26258	1.26258	1.26258
GO_URONIC_ACID_METABOLIC_PROCESS	1.33e-08	5.58e-08		1.33e-08	5.58e-08	6.47e-08	2.51e-07	-2.19286	-1.73686	1.26254	1.26254	1.26254
GO_REGULATION_OF_AXONOGENESIS	0	0		0	0	2.2e-16	3.1e-15	2.77462	2.20111	1.26055	1.26055	1.26055
GO_MICROTUBULE_DEPOLYMERIZATION	0.00051736	0.00112123		0.00051736	0.00112123	3.11e-06	9.54e-06	1.24623	0.989176	1.25987	1.25987	1.25987
GO_SKELETAL_SYSTEM_DEVELOPMENT	1.11e-16	1.68e-15		0	0	1.59e-14	1.55e-13	2.91167	2.31232	1.2592	1.2592	1.2592
GO_SYNAPTIC_VESICLE_LOCALIZATION	1.65e-10	8.73e-10		1.65e-10	8.73e-10	5.27e-11	3.06e-10	1.52963	1.21489	1.25907	1.25907	1.25907
GO_SPHINGOLIPID_MEDIATED_SIGNALING_PATHWAY	0.0114597	0.0195033		0.0114597	0.0195033	4.7e-05	0.000118904	0.879147	0.69844	1.25873	1.25873	1.25873
GO_CELL_SURFACE_RECEPTOR_SIGNALING_PATHWAY_INVOLVED_IN_HEART_DEVELOPMENT	0	0		0	0	1.81e-15	2.07e-14	1.47592	1.17269	1.25858	1.25858	1.25858
GO_CARDIOBLAST_DIFFERENTIATION	0.0048848	0.00887851		0.0048848	0.00887851	0.08715	0.119902	0.942406	0.749037	1.25816	1.25816	1.25816
GO_REGULATION_OF_BLOOD_VOLUME_BY_RENIN_ANGIOTENSIN	4.38e-07	1.47e-06		4.38e-07	1.47e-06	2.92e-11	1.78e-10	-1.34108	-1.06603	1.25801	1.25801	1.25801
GO_RESPONSE_TO_WATER	0	0		0	0	9.39e-15	9.52e-14	1.17917	0.937513	1.25777	1.25777	1.25777
GO_REGULATION_OF_CATENIN_IMPORT_INTO_NUCLEUS	0	0		0	0	5.4e-16	6.92e-15	1.83807	1.46143	1.25772	1.25772	1.25772
GO_GRANULOCYTE_MIGRATION	0.30038	0.363031		0.30038	0.363031	0.85	0.87773	-0.99478	-0.79162	1.25664	1.25664	1.25664
GO_NEGATIVE_REGULATION_OF_MUSCLE_CELL_APOPTOTIC_PROCESS	1.11e-15	1.53e-14		1.22e-15	1.68e-14	1.11e-13	9.75e-13	1.56736	1.24727	1.25663	1.25663	1.25663
GO_DNA_INTEGRATION	1.11e-16	1.68e-15		0	0	2.2e-16	3.1e-15	1.40478	1.11807	1.25643	1.25643	1.25643
GO_NEGATIVE_REGULATION_OF_ORGANIC_ACID_TRANSPORT	0.052544	0.0767862		0.052544	0.0767862	0.00473	0.00850413	-0.813881	-0.648118	1.25576	1.25576	1.25576
GO_POSITIVE_REGULATION_OF_NERVOUS_SYSTEM_DEVELOPMENT	3.89e-15	4.91e-14		3.89e-15	4.91e-14	3.16e-13	2.57e-12	2.27437	1.81207	1.25512	1.25512	1.25512
GO_INTRINSIC_APOPTOTIC_SIGNALING_PATHWAY_IN_RESPONSE_TO_DNA_DAMAGE_BY_P53_CLASS_MEDIATOR	0	0		0	0	2.2e-16	3.1e-15	3.54559	2.82707	1.25416	1.25416	1.25416
GO_DRUG_TRANSMEMBRANE_TRANSPORT	0.000138357	0.000330141		0.000138357	0.000330141	8.8e-05	0.000212171	-1.14918	-0.916548	1.25381	1.25381	1.25381
GO_NEURON_DEVELOPMENT	1.68e-14	1.96e-13		1.68e-14	1.96e-13	3.09e-13	2.52e-12	2.92829	2.33607	1.25351	1.25351	1.25351
GO_CELLULAR_MONOVALENT_INORGANIC_ANION_HOMEOSTASIS	0	0		0	0	2.2e-16	3.1e-15	-1.43618	-1.14575	1.25348	1.25348	1.25348
GO_POSITIVE_REGULATION_OF_ACTIVATED_T_CELL_PROLIFERATION	0.039919	0.0598592		0.039919	0.0598592	0.03156	0.0485611	-0.831874	-0.663991	1.25284	1.25284	1.25284
GO_ORGAN_GROWTH	0.0043168	0.00794544		0.0043168	0.00794544	0.02547	0.0400108	1.1072	0.883784	1.25279	1.25279	1.25279
GO_SPHINGOSINE_1_PHOSPHATE_SIGNALING_PATHWAY	0.0134162	0.0225038		0.0134162	0.0225038	8.18e-05	0.000198134	0.87475	0.698262	1.25275	1.25275	1.25275
GO_CEREBRAL_CORTEX_DEVELOPMENT	1.62e-12	1.2e-11		1.62e-12	1.2e-11	2.2e-16	3.1e-15	2.17943	1.74288	1.25047	1.25047	1.25047
GO_NEGATIVE_REGULATION_OF_DEVELOPMENTAL_GROWTH	0	0		1.11e-16	1.7e-15	1.73e-15	1.99e-14	1.84647	1.47681	1.25031	1.25031	1.25031
GO_CELLULAR_ANION_HOMEOSTASIS	0	0		0	0	3.03e-16	4.12e-15	-1.43265	-1.14585	1.25029	1.25029	1.25029
GO_NEUTRAL_LIPID_CATABOLIC_PROCESS	0.000118508	0.000285709		0.000118508	0.000285709	0.0005539	0.00116884	-1.57114	-1.2568	1.25012	1.25012	1.25012
GO_REGULATION_OF_RENAL_SYSTEM_PROCESS	1.91e-07	6.75e-07		1.91e-07	6.75e-07	9.82e-10	4.82e-09	-1.65586	-1.3248	1.24989	1.24989	1.24989
GO_REGULATION_OF_POTASSIUM_ION_TRANSPORT	3.72e-05	9.76e-05		3.72e-05	9.76e-05	3.73e-12	2.59e-11	-1.79349	-1.43546	1.24942	1.24942	1.24942
GO_REGULATION_OF_EPIDERMAL_CELL_DIFFERENTIATION	1.8e-13	1.82e-12		1.81e-13	1.82e-12	2.68e-12	1.91e-11	1.60428	1.28485	1.24861	1.24861	1.24861
GO_RESPONSE_TO_HISTAMINE	1.11e-16	1.68e-15		2.22e-16	3.37e-15	1.29e-13	1.13e-12	-1.76906	-1.41748	1.24803	1.24803	1.24803
GO_POSITIVE_REGULATION_OF_EPIDERMIS_DEVELOPMENT	0	0		0	0	2.63e-15	2.92e-14	1.52003	1.2182	1.24777	1.24777	1.24777
GO_ACYLGLYCEROL_CATABOLIC_PROCESS	0.000135447	0.000324529		0.000135447	0.000324529	0.0007313	0.0015063	-1.56792	-1.25719	1.24717	1.24717	1.24717
GO_CELLULAR_RESPONSE_TO_STEROL	0.0030192	0.00571768		0.0030192	0.00571768	0.0004606	0.000987182	1.0173	0.815776	1.24703	1.24703	1.24703
GO_POSITIVE_REGULATION_OF_TRIGLYCERIDE_LIPASE_ACTIVITY	1.71e-06	5.26e-06		1.71e-06	5.26e-06	5.24e-08	2.07e-07	-1.36133	-1.09183	1.24683	1.24683	1.24683
GO_REGULATION_OF_CARDIAC_MUSCLE_CELL_DIFFERENTIATION	3.13e-14	3.51e-13		3.13e-14	3.51e-13	4.05e-12	2.8e-11	1.57497	1.26356	1.24645	1.24645	1.24645
GO_NEGATIVE_REGULATION_OF_POTASSIUM_ION_TRANSPORT	0.0013166	0.00266335		0.0013166	0.00266335	5.91e-06	1.73e-05	-1.30386	-1.05014	1.2416	1.2416	1.2416
GO_REGULATION_OF_INTERLEUKIN_6_BIOSYNTHETIC_PROCESS	3.84e-07	1.3e-06		3.84e-07	1.3e-06	6.15e-07	2.08e-06	-1.46697	-1.18282	1.24023	1.24023	1.24023
GO_HEMIDESMOSOME_ASSEMBLY	0	0		0	0	2.56e-16	3.53e-15	3.60639	2.90848	1.23996	1.23996	1.23996
GO_REGULATION_OF_CATION_CHANNEL_ACTIVITY	0.29506	0.357437		0.29506	0.357437	0.005178	0.00923466	0.866611	0.6996	1.23872	1.23872	1.23872
GO_EMBRYONIC_CRANIAL_SKELETON_MORPHOGENESIS	0	0		0	0	2.2e-16	3.1e-15	1.94942	1.57408	1.23845	1.23845	1.23845
GO_ARACHIDONIC_ACID_METABOLIC_PROCESS	3.66e-06	1.07e-05		3.66e-06	1.07e-05	5.5e-08	2.16e-07	-1.65136	-1.33358	1.23828	1.23828	1.23828
GO_VENTRICULAR_CARDIAC_MUSCLE_CELL_DEVELOPMENT	1.95e-07	6.85e-07		1.95e-07	6.85e-07	4.75e-08	1.89e-07	1.25006	1.00983	1.23789	1.23789	1.23789
GO_MIDBRAIN_DEVELOPMENT	0	0		0	0	2.2e-16	3.1e-15	2.82007	2.27847	1.2377	1.2377	1.2377
GO_CELL_MORPHOGENESIS_INVOLVED_IN_DIFFERENTIATION	1.47e-12	1.2e-11		1.47e-12	1.2e-11	3.5e-12	2.45e-11	2.96767	2.3978	1.23767	1.23767	1.23767
GO_EMBRYONIC_PLACENTA_MORPHOGENESIS	0	0		0	0	1.08e-15	1.3e-14	2.08693	1.68847	1.23599	1.23599	1.23599
GO_CELLULAR_WATER_HOMEOSTASIS	1.62e-12	1.2e-11		1.62e-12	1.2e-11	4.29e-15	4.58e-14	-2.00304	-1.62118	1.23555	1.23555	1.23555
GO_PROTEOGLYCAN_BIOSYNTHETIC_PROCESS	1.61e-09	7.54e-09		1.61e-09	7.54e-09	1.19e-10	6.52e-10	1.41656	1.1467	1.23533	1.23533	1.23533
GO_REGULATION_OF_TRANSCRIPTION_REGULATORY_REGION_DNA_BINDING	4.44e-16	6.46e-15		2.22e-16	3.37e-15	1.04e-13	9.2e-13	1.4033	1.13698	1.23423	1.23423	1.23423
GO_PEPTIDYL_GLUTAMIC_ACID_CARBOXYLATION	9.97e-07	3.19e-06		9.97e-07	3.19e-06	2.27e-07	8.17e-07	-1.26645	-1.02617	1.23416	1.23416	1.23416
GO_BILE_ACID_BIOSYNTHETIC_PROCESS	2.45e-11	1.45e-10		2.45e-11	1.45e-10	1.32e-12	9.77e-12	-1.48321	-1.20207	1.23388	1.23388	1.23388
GO_PROTEIN_CARBOXYLATION	1.03e-06	3.28e-06		1.03e-06	3.28e-06	2.17e-07	7.83e-07	-1.26836	-1.02857	1.23313	1.23313	1.23313
GO_STEM_CELL_PROLIFERATION	2.89e-08	1.15e-07		2.89e-08	1.15e-07	4.21e-07	1.46e-06	1.56821	1.27181	1.23306	1.23306	1.23306
GO_MICROTUBULE_POLYMERIZATION	0	0		0	0	2.2e-16	3.1e-15	2.86852	2.32704	1.23269	1.23269	1.23269
GO_REGULATION_OF_SYSTEMIC_ARTERIAL_BLOOD_PRESSURE_MEDIATED_BY_A_CHEMICAL_SIGNAL	3.15e-11	1.83e-10		3.15e-11	1.83e-10	3.36e-12	2.36e-11	-1.89689	-1.53886	1.23266	1.23266	1.23266
GO_MULTICELLULAR_ORGANISM_REPRODUCTION	0.023202	0.0367833		0.023202	0.0367833	1.75e-08	7.4e-08	-1.7242	-1.39904	1.23242	1.23242	1.23242
GO_NEGATIVE_REGULATION_OF_AXONOGENESIS	3.33e-16	4.9e-15		4.44e-16	6.42e-15	7.62e-14	6.84e-13	1.86597	1.51418	1.23233	1.23233	1.23233
GO_GROOMING_BEHAVIOR	1.78e-15	2.35e-14		1.78e-15	2.35e-14	1.07e-12	8.09e-12	-1.64682	-1.33641	1.23227	1.23227	1.23227
GO_NEGATIVE_REGULATION_OF_CELLULAR_SENESCENCE	0	0		0	0	2.2e-16	3.1e-15	1.53418	1.24538	1.2319	1.2319	1.2319
GO_REGULATION_OF_OSTEOBLAST_DIFFERENTIATION	2.78e-15	3.59e-14		2.89e-15	3.71e-14	7.76e-13	5.99e-12	2.80842	2.28069	1.23139	1.23139	1.23139
GO_REGULATION_OF_NEURON_PROJECTION_DEVELOPMENT	0	0		1.11e-16	1.7e-15	1.18e-14	1.18e-13	3.67225	2.98336	1.23091	1.23091	1.23091
GO_POSITIVE_REGULATION_OF_DENDRITE_MORPHOGENESIS	0	0		0	0	2.2e-16	3.1e-15	1.80975	1.47048	1.23073	1.23073	1.23073
GO_TOOTH_MINERALIZATION	1.71e-12	1.22e-11		1.71e-12	1.22e-11	2.73e-12	1.94e-11	1.5426	1.25401	1.23013	1.23013	1.23013
GO_NEGATIVE_REGULATION_OF_WNT_SIGNALING_PATHWAY	0	0		0	0	2.2e-16	3.1e-15	4.86458	3.9548	1.23004	1.23004	1.23004
GO_NEGATIVE_REGULATION_OF_CANONICAL_WNT_SIGNALING_PATHWAY	0	0		0	0	2.2e-16	3.1e-15	4.73349	3.8486	1.22992	1.22992	1.22992
GO_NEGATIVE_REGULATION_OF_CELL_PROJECTION_ORGANIZATION	0	0		0	0	2.2e-16	3.1e-15	3.06631	2.49332	1.22981	1.22981	1.22981
GO_POSITIVE_REGULATION_OF_MYELINATION	0.087661	0.122452		0.087661	0.122452	0.2844	0.344075	0.805325	0.65511	1.2293	1.2293	1.2293
GO_CHONDROCYTE_DIFFERENTIATION	3.56e-09	1.6e-08		3.56e-09	1.6e-08	6.65e-11	3.8e-10	1.52635	1.24209	1.22885	1.22885	1.22885
GO_PROSTATE_GLAND_MORPHOGENESIS	2.03e-08	8.27e-08		2.03e-08	8.27e-08	1.24e-11	7.97e-11	1.30652	1.06427	1.22763	1.22763	1.22763
GO_ESTABLISHMENT_OF_TISSUE_POLARITY	4.48e-12	2.92e-11		4.48e-12	2.92e-11	4.25e-16	5.57e-15	1.74003	1.41771	1.22735	1.22735	1.22735
GO_CHONDROCYTE_DEVELOPMENT	8.94e-11	4.87e-10		8.94e-11	4.87e-10	2.46e-09	1.14e-08	1.91752	1.56332	1.22657	1.22657	1.22657
GO_REGULATION_OF_MEGAKARYOCYTE_DIFFERENTIATION	9.71e-07	3.11e-06		9.71e-07	3.11e-06	1.09e-12	8.23e-12	-1.56612	-1.27988	1.22365	1.22365	1.22365
GO_ONE_CARBON_COMPOUND_TRANSPORT	1.62e-12	1.2e-11		1.62e-12	1.2e-11	2.38e-16	3.35e-15	-1.79314	-1.46652	1.22272	1.22272	1.22272
GO_POSITIVE_REGULATION_OF_DENDRITE_DEVELOPMENT	0	0		0	0	1.78e-14	1.73e-13	2.00582	1.64262	1.22111	1.22111	1.22111
GO_VENTRICULAR_CARDIAC_MUSCLE_CELL_DIFFERENTIATION	5.86e-12	3.78e-11		5.86e-12	3.78e-11	4.78e-11	2.8e-10	1.30846	1.07181	1.2208	1.2208	1.2208
GO_REGULATION_OF_NOTCH_SIGNALING_PATHWAY	0	0		0	0	4e-14	3.68e-13	1.99817	1.63755	1.22022	1.22022	1.22022
GO_REGULATION_OF_NEURON_MIGRATION	0.00021787	0.000505358		0.00021787	0.000505358	2.57e-08	1.06e-07	1.10684	0.907093	1.22021	1.22021	1.22021
GO_REGULATION_OF_OSSIFICATION	2.33e-10	1.2e-09		2.33e-10	1.2e-09	1.08e-09	5.25e-09	2.45408	2.01138	1.2201	1.2201	1.2201
GO_POSITIVE_REGULATION_OF_MUSCLE_TISSUE_DEVELOPMENT	1.69e-09	7.89e-09		1.69e-09	7.89e-09	2.11e-08	8.82e-08	1.34234	1.10028	1.22	1.22	1.22
GO_ENAMEL_MINERALIZATION	3.39e-11	1.96e-10		3.39e-11	1.96e-10	8.34e-10	4.13e-09	1.57374	1.29003	1.21993	1.21993	1.21993
GO_CALCIUM_ION_REGULATED_EXOCYTOSIS_OF_NEUROTRANSMITTER	4.19e-12	2.75e-11		4.19e-12	2.75e-11	1.46e-11	9.33e-11	-2.32036	-1.90208	1.21991	1.21991	1.21991
GO_POSITIVE_REGULATION_OF_MACROPHAGE_ACTIVATION	0.56852	0.630439		0.56852	0.630439	0.04113	0.0612409	0.383247	0.314645	1.21803	1.21803	1.21803
GO_POSITIVE_REGULATION_OF_CELL_PROJECTION_ORGANIZATION	0	0		0	0	2.45e-15	2.74e-14	3.78069	3.10458	1.21778	1.21778	1.21778
GO_REGULATION_OF_STEM_CELL_PROLIFERATION	0	0		0	0	3.86e-16	5.12e-15	2.21346	1.81834	1.2173	1.2173	1.2173
GO_GLYCEROL_TRANSPORT	1.62e-12	1.2e-11		1.62e-12	1.2e-11	2.2e-16	3.1e-15	-2.13996	-1.75912	1.21649	1.21649	1.21649
GO_NEGATIVE_REGULATION_OF_DENDRITIC_SPINE_DEVELOPMENT	4.58e-13	4.42e-12		4.58e-13	4.42e-12	3.73e-12	2.59e-11	1.31307	1.0797	1.21614	1.21614	1.21614
GO_MUSCLE_CELL_MIGRATION	1.61e-14	1.89e-13		1.61e-14	1.89e-13	1.18e-12	8.87e-12	2.14736	1.76604	1.21592	1.21592	1.21592
GO_EMBRYONIC_VISCEROCRANIUM_MORPHOGENESIS	4.19e-10	2.12e-09		4.19e-10	2.12e-09	2.89e-08	1.19e-07	1.21213	0.996951	1.21583	1.21583	1.21583
GO_CALCIUM_ION_TRANSPORT	0.021242	0.0339452		0.021242	0.0339452	0.0003198	0.000703893	-1.79791	-1.48078	1.21416	1.21416	1.21416
GO_POSITIVE_REGULATION_OF_STEM_CELL_PROLIFERATION	2.02e-12	1.39e-11		2.02e-12	1.39e-11	1.06e-11	6.87e-11	1.63086	1.34326	1.21411	1.21411	1.21411
GO_POSITIVE_REGULATION_OF_MONOCYTE_CHEMOTAXIS	0.00167725	0.00332662		0.00167725	0.00332662	0.0008385	0.00171195	1.35666	1.11793	1.21354	1.21354	1.21354
GO_POSITIVE_REGULATION_OF_BLOOD_CIRCULATION	1.32e-06	4.15e-06		1.32e-06	4.15e-06	4.03e-08	1.62e-07	-1.89128	-1.55853	1.2135	1.2135	1.2135
GO_REGULATION_OF_FIBROBLAST_APOPTOTIC_PROCESS	0	0		0	0	1.03e-15	1.25e-14	2.00294	1.65073	1.21337	1.21337	1.21337
GO_NEGATIVE_REGULATION_OF_NEURON_DIFFERENTIATION	9.99e-16	1.38e-14		9.99e-16	1.39e-14	1.16e-13	1.02e-12	2.59419	2.14033	1.21205	1.21205	1.21205
GO_MAGNESIUM_ION_TRANSPORT	0	0		0	0	2.04e-15	2.32e-14	1.88685	1.55676	1.21204	1.21204	1.21204
GO_DENDRITE_DEVELOPMENT	4.94e-11	2.8e-10		4.94e-11	2.8e-10	2.92e-11	1.78e-10	1.77011	1.46103	1.21155	1.21155	1.21155
GO_NEUROLOGICAL_SYSTEM_PROCESS_INVOLVED_IN_REGULATION_OF_SYSTEMIC_ARTERIAL_BLOOD_PRESSURE	1.57e-07	5.59e-07		1.57e-07	5.59e-07	1.22e-11	7.84e-11	-1.4824	-1.22363	1.21148	1.21148	1.21148
GO_POSITIVE_REGULATION_OF_CARDIAC_MUSCLE_CELL_DIFFERENTIATION	2.07e-11	1.23e-10		2.07e-11	1.23e-10	1.88e-10	9.99e-10	1.50907	1.24803	1.20915	1.20915	1.20915
GO_NEGATIVE_REGULATION_OF_AXON_GUIDANCE	0	0		0	0	2.2e-16	3.1e-15	1.79166	1.48175	1.20915	1.20915	1.20915
GO_HEART_VALVE_DEVELOPMENT	0	0		0	0	2.2e-16	3.1e-15	2.12238	1.75648	1.20832	1.20832	1.20832
GO_INORGANIC_ANION_TRANSPORT	1.33e-15	1.8e-14		1.44e-15	1.95e-14	3.09e-13	2.52e-12	-2.45837	-2.03495	1.20807	1.20807	1.20807
GO_PALLIUM_DEVELOPMENT	1.63e-12	1.2e-11		1.63e-12	1.2e-11	3.44e-13	2.77e-12	2.05369	1.70051	1.2077	1.2077	1.2077
GO_TYPE_B_PANCREATIC_CELL_DEVELOPMENT	0.37276	0.437882		0.37276	0.437882	0.5685	0.627278	0.508713	0.421363	1.2073	1.2073	1.2073
GO_GROWTH	7.11e-15	8.77e-14		6.99e-15	8.66e-14	2.9e-13	2.38e-12	3.47731	2.88129	1.20686	1.20686	1.20686
GO_MORPHOGENESIS_OF_EMBRYONIC_EPITHELIUM	0	0		0	0	2.2e-16	3.1e-15	3.02229	2.50524	1.20639	1.20639	1.20639
GO_POSITIVE_REGULATION_OF_PEPTIDYL_THREONINE_PHOSPHORYLATION	1.67e-15	2.22e-14		1.55e-15	2.08e-14	2.22e-12	1.6e-11	1.77496	1.47136	1.20634	1.20634	1.20634
GO_POSITIVE_REGULATION_OF_VASODILATION	0.00021804	0.000505501		0.00021804	0.000505501	0.0007469	0.00153572	-1.27546	-1.05744	1.20618	1.20618	1.20618
GO_CEREBELLAR_PURKINJE_CELL_LAYER_DEVELOPMENT	3.31e-11	1.92e-10		3.31e-11	1.92e-10	5.59e-11	3.24e-10	1.35622	1.1246	1.20595	1.20595	1.20595
GO_POSITIVE_REGULATION_OF_OSTEOBLAST_DIFFERENTIATION	1.67e-15	2.22e-14		1.67e-15	2.21e-14	3.16e-13	2.57e-12	2.48596	2.06174	1.20575	1.20575	1.20575
GO_RESPONSE_TO_X_RAY	1.11e-16	1.68e-15		0	0	2.2e-16	3.1e-15	2.69883	2.23852	1.20563	1.20563	1.20563
GO_REGULATION_OF_NON_CANONICAL_WNT_SIGNALING_PATHWAY	1.18e-11	7.27e-11		1.18e-11	7.27e-11	8.81e-10	4.35e-09	1.85889	1.54197	1.20553	1.20553	1.20553
GO_HAIR_CELL_DIFFERENTIATION	3.55e-15	4.53e-14		3.66e-15	4.66e-14	1.43e-12	1.06e-11	1.6186	1.34294	1.20526	1.20526	1.20526
GO_POSITIVE_REGULATION_OF_EXTRINSIC_APOPTOTIC_SIGNALING_PATHWAY_VIA_DEATH_DOMAIN_RECEPTORS	3.22e-15	4.13e-14		3.11e-15	3.98e-14	3.3e-13	2.67e-12	2.22133	1.84356	1.20491	1.20491	1.20491
GO_NEURAL_CREST_CELL_MIGRATION	0.141518	0.187602		0.141518	0.187602	0.4459	0.507528	1.00535	0.834452	1.2048	1.2048	1.2048
GO_ESTABLISHMENT_OF_MITOCHONDRION_LOCALIZATION	0	0		0	0	2.2e-16	3.1e-15	2.10531	1.74746	1.20478	1.20478	1.20478
GO_NEGATIVE_REGULATION_OF_MUSCLE_ORGAN_DEVELOPMENT	0.030345	0.0469087		0.030345	0.0469087	0.04113	0.0612409	0.959598	0.796694	1.20447	1.20447	1.20447
GO_REGULATION_OF_CALCIUM_ION_DEPENDENT_EXOCYTOSIS	2.79e-10	1.43e-09		2.79e-10	1.43e-09	3.42e-11	2.05e-10	-2.15733	-1.79154	1.20417	1.20417	1.20417
GO_POSITIVE_REGULATION_OF_CATENIN_IMPORT_INTO_NUCLEUS	1.15e-10	6.15e-10		1.15e-10	6.15e-10	8.18e-10	4.07e-09	1.47254	1.22399	1.20307	1.20307	1.20307
GO_OSSIFICATION	4.24e-12	2.78e-11		4.24e-12	2.78e-11	1.55e-10	8.34e-10	3.73235	3.10296	1.20283	1.20283	1.20283
GO_INNER_DYNEIN_ARM_ASSEMBLY	1.46e-08	6.07e-08		1.46e-08	6.07e-08	1.24e-14	1.23e-13	-1.77436	-1.47641	1.20181	1.20181	1.20181
GO_DETECTION_OF_TEMPERATURE_STIMULUS	1.11e-16	1.68e-15		1.11e-16	1.7e-15	2.73e-14	2.57e-13	-1.52501	-1.26906	1.20169	1.20169	1.20169
GO_REGULATION_OF_MONOCYTE_CHEMOTAXIS	3.95e-05	0.000102869		3.95e-05	0.000102869	1.81e-06	5.73e-06	1.59152	1.32451	1.20159	1.20159	1.20159
GO_SEROTONIN_METABOLIC_PROCESS	9.09e-07	2.92e-06		9.09e-07	2.92e-06	4.55e-07	1.57e-06	-1.19664	-0.996171	1.20124	1.20124	1.20124
GO_HUMORAL_IMMUNE_RESPONSE	0.00034449	0.000767311		0.00034449	0.000767311	3.24e-06	9.92e-06	-2.45199	-2.0418	1.2009	1.2009	1.2009
GO_EMBRYONIC_ORGAN_MORPHOGENESIS	0.00038475	0.000850061		0.00038475	0.000850061	1.53e-08	6.49e-08	1.86441	1.55255	1.20087	1.20087	1.20087
GO_REGULATION_OF_CYTOPLASMIC_TRANSLATION	1.62e-12	1.2e-11		1.62e-12	1.2e-11	2.2e-16	3.1e-15	1.74826	1.45626	1.20052	1.20052	1.20052
GO_COLLAGEN_FIBRIL_ORGANIZATION	1.98e-06	6.01e-06		1.98e-06	6.01e-06	3.05e-07	1.08e-06	2.37331	1.97801	1.19985	1.19985	1.19985
GO_RESPONSE_TO_RADIATION	0	0		0	0	2.2e-16	3.1e-15	4.22928	3.52665	1.19923	1.19923	1.19923
GO_LIPID_DIGESTION	0	0		0	0	1.26e-14	1.25e-13	-2.2946	-1.91354	1.19913	1.19913	1.19913
GO_POSITIVE_REGULATION_OF_CELL_GROWTH	1.62e-12	1.2e-11		1.62e-12	1.2e-11	2.2e-16	3.1e-15	2.79661	2.33228	1.19909	1.19909	1.19909
GO_TOXIN_METABOLIC_PROCESS	0.00097902	0.00202068		0.00097902	0.00202068	0.0002957	0.000655811	-1.2345	-1.03025	1.19825	1.19825	1.19825
GO_POSITIVE_REGULATION_OF_CELL_DEVELOPMENT	2.16e-11	1.28e-10		2.16e-11	1.28e-10	1.38e-10	7.54e-10	3.04026	2.53727	1.19824	1.19824	1.19824
GO_L_AMINO_ACID_IMPORT	5.79e-05	0.000146195		5.79e-05	0.000146195	4.54e-06	1.35e-05	-1.28056	-1.06893	1.19798	1.19798	1.19798
GO_REGULATION_OF_MITOCHONDRIAL_DEPOLARIZATION	1.48e-11	8.94e-11		1.48e-11	8.94e-11	6.92e-11	3.94e-10	1.43047	1.19474	1.19731	1.19731	1.19731
GO_NEGATIVE_REGULATION_OF_CHEMOTAXIS	1.65e-07	5.87e-07		1.65e-07	5.87e-07	7.79e-12	5.16e-11	1.7463	1.45879	1.19709	1.19709	1.19709
GO_CONVERGENT_EXTENSION	7.49e-12	4.72e-11		7.49e-12	4.72e-11	1.95e-10	1.04e-09	1.60974	1.3457	1.19621	1.19621	1.19621
GO_RESPONSE_TO_MORPHINE	0.053481	0.0780085		0.053481	0.0780085	0.1583	0.204944	-0.95342	-0.797424	1.19562	1.19562	1.19562
GO_NEGATIVE_REGULATION_OF_CELL_DIFFERENTIATION	1.15e-08	4.85e-08		1.15e-08	4.85e-08	3.14e-08	1.28e-07	2.74219	2.29374	1.19551	1.19551	1.19551
GO_REGULATION_OF_T_CELL_TOLERANCE_INDUCTION	0.66662	0.719671		0.66662	0.719671	0.3718	0.434561	0.369072	0.308849	1.19499	1.19499	1.19499
GO_CELLULAR_RESPONSE_TO_EXOGENOUS_DSRNA	1.35e-08	5.65e-08		1.35e-08	5.65e-08	7.98e-08	3.04e-07	1.66325	1.39223	1.19467	1.19467	1.19467
GO_FLUID_TRANSPORT	8.59e-09	3.67e-08		8.59e-09	3.67e-08	1.66e-09	7.87e-09	-1.63277	-1.36809	1.19346	1.19346	1.19346
GO_GLIOGENESIS	1.62e-12	1.2e-11		1.62e-12	1.2e-11	1.24e-15	1.48e-14	2.59387	2.17356	1.19337	1.19337	1.19337
GO_POSITIVE_REGULATION_OF_MICROTUBULE_POLYMERIZATION_OR_DEPOLYMERIZATION	0	0		0	0	2.2e-16	3.1e-15	2.09075	1.75285	1.19277	1.19277	1.19277
GO_NEURAL_CREST_CELL_DIFFERENTIATION	0.00092257	0.00191639		0.00092257	0.00191639	0.001132	0.00227034	1.4195	1.19043	1.19242	1.19242	1.19242
GO_RESPONSE_TO_ISOQUINOLINE_ALKALOID	0.05854	0.0846184		0.05854	0.0846184	0.2067	0.259169	-0.951974	-0.798557	1.19212	1.19212	1.19212
GO_DEVELOPMENTAL_GROWTH	3.66e-15	4.66e-14		3.66e-15	4.66e-14	1.07e-12	8.09e-12	3.63204	3.04767	1.19174	1.19174	1.19174
GO_GLIAL_CELL_DIFFERENTIATION	6.66e-16	9.48e-15		6.66e-16	9.48e-15	1.11e-13	9.75e-13	2.07221	1.73893	1.19165	1.19165	1.19165
GO_REGULATION_OF_LEUKOCYTE_CHEMOTAXIS	0.068204	0.0971093		0.068204	0.0971093	0.1045	0.141348	1.65373	1.38793	1.19151	1.19151	1.19151
GO_EXTRACELLULAR_MATRIX_ASSEMBLY	0.00070086	0.00148569		0.00070086	0.00148569	0.0003458	0.000755403	1.48998	1.25084	1.19118	1.19118	1.19118
GO_REGULATION_OF_ACTIVIN_RECEPTOR_SIGNALING_PATHWAY	4.49e-05	0.000114312		4.49e-05	0.000114312	9.77e-07	3.2e-06	1.04941	0.881	1.19115	1.19115	1.19115
GO_NEGATIVE_REGULATION_OF_DENDRITE_DEVELOPMENT	2.33e-12	1.59e-11		2.33e-12	1.59e-11	4.33e-11	2.55e-10	1.69252	1.42093	1.19114	1.19114	1.19114
GO_CELLULAR_GLUCURONIDATION	1.65e-07	5.86e-07		1.65e-07	5.86e-07	3.35e-07	1.18e-06	-2.79467	-2.34815	1.19016	1.19016	1.19016
GO_ECTODERM_DEVELOPMENT	1.03e-09	4.96e-09		1.03e-09	4.96e-09	1.02e-08	4.42e-08	1.19545	1.00445	1.19015	1.19015	1.19015
GO_PROSTATE_GLAND_DEVELOPMENT	6.5e-13	6.09e-12		6.49e-13	6.09e-12	3.49e-11	2.09e-10	2.05338	1.7257	1.18988	1.18988	1.18988
GO_RESPONSE_TO_PROGESTERONE	7.33e-11	4.05e-10		7.33e-11	4.05e-10	6.1e-10	3.09e-09	1.81113	1.52231	1.18973	1.18973	1.18973
GO_UNSATURATED_FATTY_ACID_BIOSYNTHETIC_PROCESS	7.87e-05	0.000194253		7.87e-05	0.000194253	5.97e-08	2.32e-07	1.42354	1.19734	1.18891	1.18891	1.18891
GO_WATER_TRANSPORT	1.62e-12	1.2e-11		1.62e-12	1.2e-11	7.37e-16	9.19e-15	-2.17202	-1.82716	1.18874	1.18874	1.18874
GO_MATING	2e-07	7e-07		2e-07	7e-07	1.23e-08	5.27e-08	-1.39144	-1.17055	1.1887	1.1887	1.1887
GO_AXON_EXTENSION	3.52e-07	1.19e-06		3.52e-07	1.19e-06	2.59e-06	8.03e-06	1.49491	1.25766	1.18864	1.18864	1.18864
GO_REGULATION_OF_ISOTYPE_SWITCHING	2.21e-08	8.94e-08		2.21e-08	8.94e-08	3.51e-07	1.23e-06	1.1195	0.942092	1.18832	1.18832	1.18832
GO_T_CELL_LINEAGE_COMMITMENT	0.0175369	0.0286112		0.0175369	0.0286112	0.09437	0.128921	-1.26919	-1.06819	1.18816	1.18816	1.18816
GO_NEURON_DEATH	0	0		0	0	2.2e-16	3.1e-15	2.56895	2.16311	1.18762	1.18762	1.18762
GO_NEGATIVE_REGULATION_OF_DIGESTIVE_SYSTEM_PROCESS	3.33e-16	4.9e-15		3.33e-16	4.94e-15	4.36e-13	3.47e-12	-1.79893	-1.51492	1.18748	1.18748	1.18748
GO_SIGNAL_TRANSDUCTION_INVOLVED_IN_REGULATION_OF_GENE_EXPRESSION	0.0042242	0.00779041		0.0042242	0.00779041	6.65e-05	0.000163865	-1.2483	-1.05126	1.18743	1.18743	1.18743
GO_NEGATIVE_REGULATION_OF_DNA_BINDING	0	0		0	0	6.36e-15	6.68e-14	1.94104	1.63518	1.18705	1.18705	1.18705
GO_ORGAN_MORPHOGENESIS	1.15e-07	4.21e-07		1.15e-07	4.21e-07	2.04e-07	7.38e-07	3.36521	2.8379	1.18581	1.18581	1.18581
GO_CELLULAR_RESPONSE_TO_RADIATION	0	0		0	0	2.2e-16	3.1e-15	3.93049	3.31568	1.18542	1.18542	1.18542
GO_POSITIVE_REGULATION_OF_INTERLEUKIN_2_BIOSYNTHETIC_PROCESS	0.72446	0.772791		0.72446	0.772791	0.4442	0.50646	0.433187	0.365556	1.18501	1.18501	1.18501
GO_FATTY_ACID_ELONGATION	1.55e-08	6.4e-08		1.55e-08	6.4e-08	1.16e-09	5.59e-09	1.13522	0.958012	1.18497	1.18497	1.18497
GO_TISSUE_DEVELOPMENT	3.2e-11	1.86e-10		3.2e-11	1.86e-10	5.07e-10	2.59e-09	5.89407	4.97581	1.18455	1.18455	1.18455
GO_REGULATION_OF_WNT_SIGNALING_PATHWAY	0	0		0	0	2.2e-16	3.1e-15	5.59322	4.7233	1.18418	1.18418	1.18418
GO_STABILIZATION_OF_MEMBRANE_POTENTIAL	7.44e-15	9.13e-14		7.44e-15	9.11e-14	9e-13	6.9e-12	-1.9534	-1.64959	1.18417	1.18417	1.18417
GO_REGULATION_OF_RENAL_SODIUM_EXCRETION	0	0		0	0	2.2e-16	3.1e-15	-2.56908	-2.16978	1.18402	1.18402	1.18402
GO_POSITIVE_REGULATION_OF_MESENCHYMAL_CELL_PROLIFERATION	7.1e-11	3.94e-10		7.1e-11	3.94e-10	1.05e-08	4.57e-08	1.7068	1.44202	1.18362	1.18362	1.18362
GO_CELLULAR_RESPONSE_TO_CHOLESTEROL	1.88e-05	5.17e-05		1.88e-05	5.17e-05	5e-05	0.000126198	1.16694	0.986187	1.18328	1.18328	1.18328
GO_REGULATION_OF_MESENCHYMAL_CELL_PROLIFERATION	5e-11	2.83e-10		5e-11	2.83e-10	3.39e-09	1.54e-08	1.91103	1.61515	1.18319	1.18319	1.18319
GO_ANTIMICROBIAL_HUMORAL_RESPONSE	1.31e-06	4.13e-06		1.31e-06	4.13e-06	1.95e-10	1.04e-09	-2.04108	-1.72569	1.18276	1.18276	1.18276
GO_NEURAL_TUBE_DEVELOPMENT	0	0		0	0	3.03e-16	4.12e-15	3.33759	2.82353	1.18206	1.18206	1.18206
GO_CALCIUM_MEDIATED_SIGNALING_USING_INTRACELLULAR_CALCIUM_SOURCE	3.93e-05	0.000102296		3.93e-05	0.000102296	9.27e-06	2.63e-05	1.11106	0.940235	1.18169	1.18169	1.18169
GO_MESONEPHRIC_TUBULE_MORPHOGENESIS	0.53904	0.602198		0.53904	0.602198	0.4653	0.527159	0.561475	0.475235	1.18147	1.18147	1.18147
GO_REGULATION_OF_FIBROBLAST_GROWTH_FACTOR_RECEPTOR_SIGNALING_PATHWAY	3.77e-09	1.69e-08		3.77e-09	1.69e-08	7.86e-08	3e-07	1.4701	1.24438	1.18139	1.18139	1.18139
GO_RESPONSE_TO_LIGHT_STIMULUS	0	0		0	0	2.2e-16	3.1e-15	2.74726	2.32584	1.18119	1.18119	1.18119
GO_POSITIVE_REGULATION_OF_OSSIFICATION	9.03e-12	5.59e-11		9.03e-12	5.59e-11	1.31e-10	7.15e-10	2.28385	1.93356	1.18116	1.18116	1.18116
GO_REGULATION_OF_T_CELL_MIGRATION	0.034437	0.0525707		0.034437	0.0525707	0.03493	0.0529756	1.34383	1.13775	1.18113	1.18113	1.18113
GO_OSTEOBLAST_DIFFERENTIATION	0	0		0	0	2.2e-16	3.1e-15	3.74909	3.17416	1.18113	1.18113	1.18113
GO_PROTEIN_INSERTION_INTO_MEMBRANE	0.064858	0.0928853		0.064858	0.0928853	0.9328	0.947875	0.828119	0.701143	1.1811	1.1811	1.1811
GO_INTRINSIC_APOPTOTIC_SIGNALING_PATHWAY_BY_P53_CLASS_MEDIATOR	0	0		0	0	2.2e-16	3.1e-15	3.12641	2.64753	1.18088	1.18088	1.18088
GO_PROTEIN_LOCALIZATION_TO_CHROMATIN	2.44e-15	3.17e-14		2.66e-15	3.45e-14	1.26e-12	9.43e-12	1.45772	1.23448	1.18084	1.18084	1.18084
GO_ESTABLISHMENT_OF_PROTEIN_LOCALIZATION_TO_CHROMOSOME	1.94e-08	7.91e-08		1.94e-08	7.91e-08	1.46e-09	6.97e-09	1.38367	1.17204	1.18056	1.18056	1.18056
GO_RESPONSE_TO_FOOD	0.0057361	0.0102892		0.0057361	0.0102892	0.1021	0.138384	-1.35572	-1.14868	1.18024	1.18024	1.18024
GO_HEAD_DEVELOPMENT	5.02e-13	4.83e-12		5.02e-13	4.83e-12	8.79e-12	5.8e-11	3.58315	3.03667	1.17996	1.17996	1.17996
GO_APOPTOTIC_PROCESS_INVOLVED_IN_DEVELOPMENT	2.89e-06	8.62e-06		2.89e-06	8.62e-06	4.01e-06	1.21e-05	1.52457	1.29261	1.17945	1.17945	1.17945
GO_REGULATION_OF_EXTRINSIC_APOPTOTIC_SIGNALING_PATHWAY_IN_ABSENCE_OF_LIGAND	1.77e-07	6.28e-07		1.77e-07	6.28e-07	1.81e-08	7.64e-08	1.31933	1.11872	1.17932	1.17932	1.17932
GO_BONE_MATURATION	0.0054415	0.00980246		0.0054415	0.00980246	0.003003	0.00560038	1.03722	0.87959	1.17921	1.17921	1.17921
GO_MUSCLE_STRUCTURE_DEVELOPMENT	5.85e-07	1.93e-06		5.85e-07	1.93e-06	3.79e-07	1.32e-06	2.44586	2.07428	1.17914	1.17914	1.17914
GO_CELLULAR_RESPONSE_TO_IONIZING_RADIATION	0	0		0	0	2.2e-16	3.1e-15	3.73274	3.16636	1.17888	1.17888	1.17888
GO_CENTRAL_NERVOUS_SYSTEM_DEVELOPMENT	1.3e-10	6.9e-10		1.3e-10	6.9e-10	1.92e-09	9.02e-09	3.11121	2.64008	1.17845	1.17845	1.17845
GO_BONE_MORPHOGENESIS	2.84e-06	8.48e-06		2.84e-06	8.48e-06	5.83e-06	1.71e-05	1.4787	1.25525	1.17801	1.17801	1.17801
GO_POSITIVE_REGULATION_OF_NOTCH_SIGNALING_PATHWAY	2.24e-10	1.16e-09		2.24e-10	1.16e-09	3.39e-09	1.54e-08	1.47789	1.25475	1.17784	1.17784	1.17784
GO_NEGATIVE_REGULATION_OF_CELL_AGING	0	0		0	0	2.2e-16	3.1e-15	2.06937	1.75737	1.17754	1.17754	1.17754
GO_CELLULAR_PIGMENT_ACCUMULATION	1.62e-12	1.2e-11		1.62e-12	1.2e-11	2.2e-16	3.1e-15	2.03328	1.72686	1.17744	1.17744	1.17744
GO_PHOSPHOLIPID_EFFLUX	0.352	0.416757		0.352	0.416757	0.8889	0.911426	-0.67735	-0.575325	1.17733	1.17733	1.17733
GO_NEGATIVE_REGULATION_OF_TRANSMEMBRANE_RECEPTOR_PROTEIN_SERINE_THREONINE_KINASE_SIGNALING_PATHWAY	4.37e-08	1.68e-07		4.37e-08	1.68e-07	3.79e-07	1.32e-06	3.00833	2.55537	1.17726	1.17726	1.17726
GO_BODY_MORPHOGENESIS	1.11e-16	1.68e-15		1.11e-16	1.7e-15	2.89e-15	3.18e-14	2.18581	1.85724	1.17691	1.17691	1.17691
GO_APICAL_PROTEIN_LOCALIZATION	1.59e-12	1.2e-11		1.59e-12	1.2e-11	4.08e-11	2.42e-10	2.3812	2.02348	1.17678	1.17678	1.17678
GO_PIGMENT_ACCUMULATION	0	0		0	0	2.2e-16	3.1e-15	2.03344	1.72831	1.17655	1.17655	1.17655
GO_REGULATION_OF_CANONICAL_WNT_SIGNALING_PATHWAY	0	0		0	0	2.2e-16	3.1e-15	5.05775	4.30296	1.17541	1.17541	1.17541
GO_POSITIVE_REGULATION_OF_CELL_CYCLE_G1_S_PHASE_TRANSITION	0	0		0	0	2.2e-16	3.1e-15	2.21721	1.88678	1.17513	1.17513	1.17513
GO_HEAD_MORPHOGENESIS	0	0		1.11e-16	1.7e-15	5.35e-14	4.86e-13	2.31089	1.96935	1.17343	1.17343	1.17343
GO_PEPTIDYL_ARGININE_MODIFICATION	0.023758	0.0375368		0.023758	0.0375368	0.07596	0.106298	1.10121	0.938598	1.17325	1.17325	1.17325
GO_REGULATION_OF_PROTEIN_LOCALIZATION_TO_CELL_SURFACE	2.12e-14	2.44e-13		2.12e-14	2.44e-13	4.13e-12	2.85e-11	1.54725	1.31892	1.17312	1.17312	1.17312
GO_CELLULAR_RESPONSE_TO_CORTICOSTEROID_STIMULUS	0.0056803	0.0102009		0.0056803	0.0102009	2.95e-05	7.68e-05	1.14154	0.973241	1.17293	1.17293	1.17293
GO_SUBSTRATE_DEPENDENT_CELL_MIGRATION	7.06e-11	3.92e-10		7.06e-11	3.92e-10	6.45e-10	3.25e-09	2.03691	1.73952	1.17096	1.17096	1.17096
GO_EMBRYONIC_ORGAN_DEVELOPMENT	4.02e-12	2.65e-11		4.02e-12	2.65e-11	6.33e-10	3.2e-09	2.67234	2.28227	1.17091	1.17091	1.17091
GO_NEURONAL_STEM_CELL_POPULATION_MAINTENANCE	1.47e-09	6.94e-09		1.47e-09	6.94e-09	2.45e-08	1.02e-07	1.99944	1.70803	1.17061	1.17061	1.17061
GO_REGULATION_OF_ORGAN_MORPHOGENESIS	1.01e-13	1.04e-12		1.01e-13	1.04e-12	7.48e-12	4.98e-11	3.99597	3.41394	1.17049	1.17049	1.17049
GO_POSITIVE_REGULATION_OF_CALCIUM_ION_IMPORT	0.22036	0.276594		0.22036	0.276594	0.8047	0.840653	0.915938	0.782575	1.17042	1.17042	1.17042
GO_REGULATION_OF_TYPE_I_INTERFERON_MEDIATED_SIGNALING_PATHWAY	0.63464	0.691402		0.63464	0.691402	0.3414	0.404413	0.784798	0.670557	1.17037	1.17037	1.17037
GO_OXALATE_TRANSPORT	1.75e-08	7.2e-08		1.75e-08	7.2e-08	1.46e-09	6.97e-09	-1.59921	-1.36653	1.17027	1.17027	1.17027
GO_RETINOIC_ACID_RECEPTOR_SIGNALING_PATHWAY	4.19e-12	2.75e-11		4.19e-12	2.75e-11	2.7e-11	1.66e-10	1.45533	1.24478	1.16915	1.16915	1.16915
GO_BILE_ACID_AND_BILE_SALT_TRANSPORT	0.0111552	0.0190268		0.0111552	0.0190268	0.1499	0.19521	-1.40797	-1.20479	1.16864	1.16864	1.16864
GO_REGULATION_OF_HETEROTYPIC_CELL_CELL_ADHESION	0.031704	0.0487826		0.031704	0.0487826	0.01563	0.0254022	1.07936	0.923719	1.16849	1.16849	1.16849
GO_MESENCHYME_MORPHOGENESIS	6.46e-05	0.000160624		6.46e-05	0.000160624	7.57e-09	3.33e-08	1.51916	1.30072	1.16794	1.16794	1.16794
GO_CHROMATIN_ASSEMBLY_OR_DISASSEMBLY	0.0043636	0.00801256		0.0043636	0.00801256	0.002919	0.00545247	1.72864	1.48014	1.16789	1.16789	1.16789
GO_CELL_PART_MORPHOGENESIS	1.63e-12	1.2e-11		1.63e-12	1.2e-11	2.28e-13	1.91e-12	3.18021	2.72524	1.16695	1.16695	1.16695
GO_WNT_SIGNALING_PATHWAY	0	0		0	0	2.2e-16	3.1e-15	5.97708	5.12309	1.16669	1.16669	1.16669
GO_REGULATION_OF_AXON_GUIDANCE	5.59e-09	2.45e-08		5.59e-09	2.45e-08	2.1e-09	9.8e-09	1.69608	1.45489	1.16578	1.16578	1.16578
GO_RESPONSE_TO_GAMMA_RADIATION	0	0		0	0	2.2e-16	3.1e-15	3.11485	2.67265	1.16545	1.16545	1.16545
GO_GLIAL_CELL_MIGRATION	5.8e-13	5.47e-12		5.8e-13	5.47e-12	4.13e-12	2.85e-11	1.78793	1.53459	1.16509	1.16509	1.16509
GO_CELL_DEVELOPMENT	1.36e-06	4.27e-06		1.36e-06	4.27e-06	5.67e-06	1.67e-05	3.73477	3.20655	1.16473	1.16473	1.16473
GO_POSITIVE_REGULATION_OF_PROTEIN_LOCALIZATION_TO_CELL_SURFACE	1.69e-09	7.89e-09		1.69e-09	7.89e-09	1.38e-07	5.07e-07	1.32312	1.13603	1.16469	1.16469	1.16469
GO_CHLORIDE_TRANSPORT	6.27e-14	6.79e-13		6.27e-14	6.79e-13	5.97e-12	4.02e-11	-2.49084	-2.13894	1.16452	1.16452	1.16452
GO_LABYRINTHINE_LAYER_DEVELOPMENT	9.99e-16	1.38e-14		8.88e-16	1.26e-14	1.27e-13	1.1e-12	2.50278	2.14973	1.16423	1.16423	1.16423
GO_NEGATIVE_REGULATION_OF_RESPONSE_TO_EXTRACELLULAR_STIMULUS	0	0		0	0	4.68e-16	6.1e-15	2.01511	1.73146	1.16382	1.16382	1.16382
GO_EPITHELIUM_DEVELOPMENT	1.56e-10	8.27e-10		1.56e-10	8.27e-10	8.34e-10	4.13e-09	5.1429	4.42054	1.16341	1.16341	1.16341
GO_RESPONSE_TO_CORTICOSTERONE	4.41e-05	0.000112783		4.41e-05	0.000112783	0.0001041	0.000249037	1.48391	1.27555	1.16336	1.16336	1.16336
GO_EMBRYONIC_MORPHOGENESIS	1.11e-11	6.87e-11		1.11e-11	6.87e-11	1.47e-10	7.92e-10	3.36823	2.89536	1.16332	1.16332	1.16332
GO_POSITIVE_REGULATION_OF_FAT_CELL_DIFFERENTIATION	1.31e-07	4.75e-07		1.31e-07	4.75e-07	2.38e-07	8.54e-07	1.81782	1.56389	1.16237	1.16237	1.16237
GO_DICARBOXYLIC_ACID_BIOSYNTHETIC_PROCESS	5.31e-09	2.34e-08		5.31e-09	2.34e-08	9.23e-08	3.49e-07	1.30012	1.11866	1.16221	1.16221	1.16221
GO_NEGATIVE_REGULATION_OF_RESPONSE_TO_NUTRIENT_LEVELS	0	0		0	0	2.69e-15	2.98e-14	2.01362	1.73321	1.16179	1.16179	1.16179
GO_POSITIVE_REGULATION_OF_AMINO_ACID_TRANSPORT	0.0168026	0.0275194		0.0168026	0.0275194	0.2627	0.320909	-1.10762	-0.95343	1.16172	1.16172	1.16172
GO_REGULATION_OF_DNA_METHYLATION	0	0		0	0	4.91e-16	6.32e-15	1.85168	1.59423	1.16149	1.16149	1.16149
GO_VENTRICULAR_SEPTUM_MORPHOGENESIS	9.47e-11	5.14e-10		9.47e-11	5.14e-10	1.44e-10	7.77e-10	1.85349	1.59628	1.16113	1.16113	1.16113
GO_ANTEROGRADE_AXONAL_TRANSPORT	0	0		1.11e-16	1.7e-15	2.55e-14	2.42e-13	2.17579	1.87435	1.16082	1.16082	1.16082
GO_REGULATION_OF_STEM_CELL_POPULATION_MAINTENANCE	8.22e-12	5.14e-11		8.22e-12	5.14e-11	1.1e-09	5.34e-09	1.74881	1.50694	1.1605	1.1605	1.1605
GO_SEQUESTERING_OF_METAL_ION	1.79e-05	4.96e-05		1.79e-05	4.96e-05	9.23e-05	0.000222203	1.99183	1.7165	1.1604	1.1604	1.1604
GO_ESTABLISHMENT_OR_MAINTENANCE_OF_MONOPOLAR_CELL_POLARITY	4.24e-11	2.42e-10		4.24e-11	2.42e-10	1.44e-09	6.86e-09	2.27446	1.96087	1.15992	1.15992	1.15992
GO_MALE_GAMETE_GENERATION	1.62e-12	1.2e-11		1.62e-12	1.2e-11	7.3e-15	7.58e-14	-2.92217	-2.52027	1.15947	1.15947	1.15947
GO_REGULATION_OF_LYMPHOCYTE_MIGRATION	0.03816	0.0575928		0.03816	0.0575928	0.003178	0.00589368	1.37004	1.18167	1.15941	1.15941	1.15941
GO_NEGATIVE_REGULATION_OF_MUSCLE_TISSUE_DEVELOPMENT	0.076941	0.108588		0.076941	0.108588	0.6395	0.693773	0.943518	0.813916	1.15923	1.15923	1.15923
GO_NEURON_APOPTOTIC_PROCESS	0	0		0	0	2.2e-16	3.1e-15	2.9677	2.56088	1.15886	1.15886	1.15886
GO_REGULATION_OF_RELEASE_OF_SEQUESTERED_CALCIUM_ION_INTO_CYTOSOL	0.0071976	0.0127098		0.0071976	0.0127098	0.05093	0.0744042	1.3494	1.16454	1.15874	1.15874	1.15874
GO_REGULATION_OF_CELL_DEVELOPMENT	4.02e-08	1.56e-07		4.02e-08	1.56e-07	5.87e-08	2.29e-07	4.36103	3.76405	1.1586	1.1586	1.1586
GO_CARDIAC_VENTRICLE_DEVELOPMENT	4.25e-05	0.000109691		4.25e-05	0.000109691	3.3e-05	8.56e-05	1.62573	1.40374	1.15814	1.15814	1.15814
GO_DEVELOPMENTAL_PROGRAMMED_CELL_DEATH	1.52e-05	4.33e-05		1.52e-05	4.33e-05	1.01e-05	2.83e-05	1.43238	1.23692	1.15802	1.15802	1.15802
GO_CYTOPLASMIC_MICROTUBULE_ORGANIZATION	0	0		0	0	2.2e-16	3.1e-15	2.52882	2.18468	1.15752	1.15752	1.15752
GO_REGULATION_OF_FAT_CELL_DIFFERENTIATION	2.04e-10	1.07e-09		2.04e-10	1.07e-09	3.84e-09	1.74e-08	2.1006	1.8148	1.15748	1.15748	1.15748
GO_POSITIVE_REGULATION_OF_DNA_RECOMBINATION	0.031284	0.0482161		0.031284	0.0482161	0.05024	0.0734423	0.752622	0.650234	1.15746	1.15746	1.15746
GO_RESPONSE_TO_IONIZING_RADIATION	0	0		0	0	2.2e-16	3.1e-15	4.8881	4.22427	1.15715	1.15715	1.15715
GO_REGULATION_OF_RECEPTOR_ACTIVITY	1.83e-08	7.51e-08		1.83e-08	7.51e-08	1.23e-07	4.57e-07	1.71011	1.47807	1.15699	1.15699	1.15699
GO_REGULATION_OF_PROTEIN_PHOSPHATASE_TYPE_2A_ACTIVITY	0	0		0	0	2.2e-16	3.1e-15	3.11014	2.68819	1.15696	1.15696	1.15696
GO_EMBRYONIC_CAMERA_TYPE_EYE_DEVELOPMENT	4.05e-09	1.8e-08		4.05e-09	1.8e-08	6.68e-08	2.59e-07	1.65624	1.43256	1.15614	1.15614	1.15614
GO_CONNECTIVE_TISSUE_DEVELOPMENT	1.59e-07	5.66e-07		1.59e-07	5.66e-07	9.92e-07	3.24e-06	2.16955	1.87665	1.15607	1.15607	1.15607
GO_RESPIRATORY_SYSTEM_PROCESS	5.46e-07	1.81e-06		5.46e-07	1.81e-06	1.9e-08	7.99e-08	1.25498	1.08639	1.15519	1.15519	1.15519
GO_POSITIVE_REGULATION_OF_CELL_MORPHOGENESIS_INVOLVED_IN_DIFFERENTIATION	4.56e-13	4.41e-12		4.56e-13	4.41e-12	1.49e-11	9.5e-11	3.5558	3.07812	1.15518	1.15518	1.15518
GO_MULTICELLULAR_ORGANISM_METABOLIC_PROCESS	0.00072439	0.00153139		0.00072439	0.00153139	0.001267	0.00252154	2.43567	2.10921	1.15478	1.15478	1.15478
GO_POSITIVE_REGULATION_OF_CYTOKINESIS	0.118024	0.159734		0.118024	0.159734	0.4706	0.532256	1.0218	0.884958	1.15463	1.15463	1.15463
GO_TRIGLYCERIDE_CATABOLIC_PROCESS	0.0033414	0.00627929		0.0033414	0.00627929	0.03369	0.0513125	-1.80101	-1.56016	1.15438	1.15438	1.15438
GO_RESPONSE_TO_CAFFEINE	3.27e-08	1.29e-07		3.27e-08	1.29e-07	1.86e-07	6.73e-07	1.45239	1.25826	1.15428	1.15428	1.15428
GO_REGULATION_OF_INFLAMMATORY_RESPONSE_TO_ANTIGENIC_STIMULUS	0.68048	0.732425		0.68048	0.732425	0.3072	0.368688	-0.490983	-0.425398	1.15417	1.15417	1.15417
GO_REGULATION_OF_FILOPODIUM_ASSEMBLY	1.24e-09	5.92e-09		1.24e-09	5.92e-09	2.94e-08	1.21e-07	2.11002	1.82819	1.15416	1.15416	1.15416
GO_DERMATAN_SULFATE_METABOLIC_PROCESS	0.0051037	0.00922951		0.0051037	0.00922951	2.63e-05	6.88e-05	1.1619	1.00728	1.1535	1.1535	1.1535
GO_PROTEIN_DNA_COMPLEX_SUBUNIT_ORGANIZATION	1.82e-05	5.02e-05		1.82e-05	5.02e-05	5.19e-05	0.000130848	2.13148	1.848	1.1534	1.1534	1.1534
GO_NEGATIVE_REGULATION_OF_CELL_DEVELOPMENT	3.4e-08	1.34e-07		3.4e-08	1.34e-07	1.64e-07	5.98e-07	2.77781	2.40891	1.15314	1.15314	1.15314
GO_POSITIVE_REGULATION_OF_NEURON_DEATH	0	0		0	0	2.2e-16	3.1e-15	2.89298	2.50937	1.15287	1.15287	1.15287
GO_REGULATION_OF_MORPHOGENESIS_OF_A_BRANCHING_STRUCTURE	0.005718	0.0102606		0.005718	0.0102606	0.0001433	0.000337437	1.28325	1.11396	1.15197	1.15197	1.15197
GO_FACE_DEVELOPMENT	1.78e-15	2.35e-14		1.67e-15	2.21e-14	6.41e-13	5e-12	2.73102	2.37251	1.15111	1.15111	1.15111
GO_EMBRYO_IMPLANTATION	1.49e-06	4.61e-06		1.49e-06	4.61e-06	1.78e-06	5.66e-06	2.00081	1.73864	1.15079	1.15079	1.15079
GO_AXON_REGENERATION	1.03e-08	4.38e-08		1.03e-08	4.38e-08	5.59e-08	2.19e-07	1.41164	1.22673	1.15073	1.15073	1.15073
GO_NEGATIVE_REGULATION_OF_CD4_POSITIVE_ALPHA_BETA_T_CELL_DIFFERENTIATION	9.39e-07	3.02e-06		9.39e-07	3.02e-06	6.42e-06	1.87e-05	1.08253	0.940736	1.15073	1.15073	1.15073
GO_REGULATION_OF_NEURON_APOPTOTIC_PROCESS	1.52e-12	1.2e-11		1.52e-12	1.2e-11	1.89e-11	1.2e-10	2.77382	2.41135	1.15032	1.15032	1.15032
GO_NEGATIVE_REGULATION_OF_DNA_DAMAGE_RESPONSE_SIGNAL_TRANSDUCTION_BY_P53_CLASS_MEDIATOR	0	0		0	0	2.2e-16	3.1e-15	2.34639	2.04006	1.15016	1.15016	1.15016
GO_PEPTIDYL_PROLINE_HYDROXYLATION	2.54e-08	1.02e-07		2.54e-08	1.02e-07	4.15e-07	1.44e-06	1.85944	1.61713	1.14984	1.14984	1.14984
GO_AMELOGENESIS	1.04e-06	3.31e-06		1.04e-06	3.31e-06	1.78e-06	5.66e-06	1.43802	1.25096	1.14953	1.14953	1.14953
GO_REGULATION_OF_CELL_MATURATION	7.26e-10	3.54e-09		7.26e-10	3.54e-09	2.34e-09	1.09e-08	1.17341	1.02103	1.14924	1.14924	1.14924
GO_REGULATION_OF_EXCRETION	2.18e-11	1.29e-10		2.18e-11	1.29e-10	3.29e-11	1.98e-10	-2.44347	-2.12761	1.14846	1.14846	1.14846
GO_DEVELOPMENTAL_INDUCTION	0.40452	0.469736		0.40452	0.469736	0.2005	0.252552	-0.74017	-0.644573	1.14831	1.14831	1.14831
GO_POSITIVE_REGULATION_OF_CARDIAC_MUSCLE_TISSUE_DEVELOPMENT	4.39e-05	0.000112527		4.39e-05	0.000112527	2.56e-05	6.72e-05	1.30863	1.13987	1.14804	1.14804	1.14804
GO_PHASIC_SMOOTH_MUSCLE_CONTRACTION	1.71e-10	9.04e-10		1.71e-10	9.04e-10	8.56e-11	4.79e-10	-2.1038	-1.83251	1.14804	1.14804	1.14804
GO_REGULATION_OF_VASODILATION	0.000181971	0.0004272		0.000181971	0.0004272	0.0003864	0.0008378	-1.48431	-1.29392	1.14715	1.14715	1.14715
GO_CHONDROITIN_SULFATE_BIOSYNTHETIC_PROCESS	2.05e-08	8.34e-08		2.05e-08	8.34e-08	1.17e-07	4.37e-07	1.7236	1.50321	1.14661	1.14661	1.14661
GO_POSITIVE_REGULATION_OF_NFAT_PROTEIN_IMPORT_INTO_NUCLEUS	4.3e-12	2.81e-11		4.3e-12	2.81e-11	2.59e-10	1.36e-09	1.15018	1.00314	1.14658	1.14658	1.14658
GO_RESPONSE_TO_CORTICOSTEROID	1.73e-06	5.33e-06		1.73e-06	5.33e-06	2.84e-05	7.42e-05	1.96822	1.71796	1.14567	1.14567	1.14567
GO_REGULATION_OF_PODOSOME_ASSEMBLY	1.07e-07	3.94e-07		1.07e-07	3.94e-07	1.7e-06	5.44e-06	1.49291	1.30319	1.14558	1.14558	1.14558
GO_MYOBLAST_DIFFERENTIATION	2.98e-11	1.74e-10		2.98e-11	1.74e-10	5.77e-10	2.94e-09	1.99351	1.74031	1.14549	1.14549	1.14549
GO_REGULATION_OF_DENDRITIC_SPINE_DEVELOPMENT	4.15e-14	4.61e-13		4.15e-14	4.61e-13	3.58e-12	2.49e-11	1.99487	1.74158	1.14543	1.14543	1.14543
GO_TISSUE_MORPHOGENESIS	6.68e-09	2.9e-08		6.68e-09	2.9e-08	2.49e-08	1.03e-07	3.73216	3.25863	1.14532	1.14532	1.14532
GO_POSITIVE_REGULATION_OF_NON_CANONICAL_WNT_SIGNALING_PATHWAY	1.77e-06	5.44e-06		1.77e-06	5.44e-06	1.54e-05	4.21e-05	1.43327	1.25156	1.14519	1.14519	1.14519
GO_POSITIVE_REGULATION_OF_PEPTIDYL_TYROSINE_PHOSPHORYLATION	0.04292	0.0639471		0.04292	0.0639471	0.01588	0.0257815	1.36776	1.19461	1.14495	1.14495	1.14495
GO_POSITIVE_REGULATION_OF_EXTRINSIC_APOPTOTIC_SIGNALING_PATHWAY_IN_ABSENCE_OF_LIGAND	4.74e-11	2.7e-10		4.74e-11	2.7e-10	2.02e-10	1.07e-09	1.71953	1.50191	1.1449	1.1449	1.1449
GO_REGULATION_OF_RESPONSE_TO_FOOD	1.03e-14	1.24e-13		1.02e-14	1.22e-13	2.52e-12	1.8e-11	-2.13281	-1.86348	1.14453	1.14453	1.14453
GO_RESPONSE_TO_VITAMIN	3.02e-11	1.76e-10		3.02e-11	1.76e-10	1.44e-09	6.86e-09	1.91783	1.67604	1.14426	1.14426	1.14426
GO_REGULATION_OF_TRANSMEMBRANE_TRANSPORT	0.0026375	0.00505657		0.0026375	0.00505657	0.0001896	0.000436737	-2.74581	-2.40109	1.14357	1.14357	1.14357
GO_CELL_SUBSTRATE_JUNCTION_ASSEMBLY	6.99e-15	8.66e-14		6.99e-15	8.66e-14	5.29e-13	4.18e-12	4.0339	3.52759	1.14353	1.14353	1.14353
GO_NEGATIVE_REGULATION_OF_AXON_EXTENSION	3.74e-11	2.15e-10		3.74e-11	2.15e-10	2.1e-09	9.8e-09	1.62789	1.42418	1.14304	1.14304	1.14304
GO_ALPHA_LINOLENIC_ACID_METABOLIC_PROCESS	1.29e-08	5.41e-08		1.29e-08	5.41e-08	5.5e-08	2.16e-07	1.85831	1.6258	1.14301	1.14301	1.14301
GO_NEGATIVE_REGULATION_OF_NEURON_APOPTOTIC_PROCESS	3.93e-08	1.53e-07		3.93e-08	1.53e-07	2.18e-08	9.09e-08	1.96621	1.72028	1.14296	1.14296	1.14296
GO_REGULATION_OF_INCLUSION_BODY_ASSEMBLY	7.72e-14	8.2e-13		7.74e-14	8.22e-13	2.09e-12	1.51e-11	2.40627	2.10575	1.14271	1.14271	1.14271
GO_CELL_PROJECTION_ORGANIZATION	5.46e-14	5.97e-13		5.46e-14	5.97e-13	1.8e-12	1.31e-11	4.18552	3.66329	1.14256	1.14256	1.14256
GO_POSITIVE_REGULATION_OF_RELEASE_OF_SEQUESTERED_CALCIUM_ION_INTO_CYTOSOL	0.027302	0.0426726		0.027302	0.0426726	0.178	0.226976	1.12794	0.987514	1.1422	1.1422	1.1422
GO_CELLULAR_COMPONENT_MORPHOGENESIS	4.75e-11	2.7e-10		4.75e-11	2.7e-10	5.77e-10	2.94e-09	3.72547	3.26197	1.14209	1.14209	1.14209
GO_CELLULAR_RESPONSE_TO_LIPOPROTEIN_PARTICLE_STIMULUS	0.00024175	0.000553574		0.00024175	0.000553574	2.53e-05	6.65e-05	1.5391	1.34767	1.14205	1.14205	1.14205
GO_MORPHOGENESIS_OF_AN_EPITHELIUM	4.28e-10	2.16e-09		4.28e-10	2.16e-09	2.79e-09	1.29e-08	4.2066	3.68348	1.14202	1.14202	1.14202
GO_FEMALE_SEX_DIFFERENTIATION	0.0160613	0.0264542		0.0160613	0.0264542	0.005974	0.0105292	1.02141	0.894403	1.14201	1.14201	1.14201
GO_NEURON_PROJECTION_EXTENSION	1.79e-07	6.34e-07		1.79e-07	6.34e-07	1.86e-06	5.89e-06	1.98521	1.73887	1.14166	1.14166	1.14166
GO_NEGATIVE_REGULATION_OF_STEM_CELL_PROLIFERATION	6.54e-10	3.22e-09		6.54e-10	3.22e-09	1.12e-09	5.41e-09	1.82275	1.59667	1.1416	1.1416	1.1416
GO_NEGATIVE_REGULATION_OF_DEVELOPMENTAL_PROCESS	1.69e-05	4.73e-05		1.69e-05	4.73e-05	5.44e-06	1.6e-05	3.13141	2.74395	1.14121	1.14121	1.14121
GO_CELLULAR_RESPONSE_TO_ALCOHOL	1.52e-06	4.71e-06		1.52e-06	4.71e-06	4.54e-06	1.35e-05	2.06673	1.81124	1.14105	1.14105	1.14105
GO_NEGATIVE_REGULATION_OF_EPITHELIAL_CELL_DIFFERENTIATION	0.000180331	0.000424206		0.000180331	0.000424206	6.51e-06	1.89e-05	1.32579	1.16199	1.14096	1.14096	1.14096
GO_POSITIVE_REGULATION_OF_KERATINOCYTE_DIFFERENTIATION	4.82e-10	2.4e-09		4.82e-10	2.4e-09	1.87e-08	7.88e-08	1.54226	1.35185	1.14086	1.14086	1.14086
GO_PYRIMIDINE_NUCLEOTIDE_CATABOLIC_PROCESS	0.0042221	0.00778962		0.0042221	0.00778962	0.002579	0.00486227	1.52344	1.33609	1.14022	1.14022	1.14022
GO_CELLULAR_RESPONSE_TO_LIGHT_STIMULUS	0	0		0	0	2.2e-16	3.1e-15	2.691	2.36154	1.13951	1.13951	1.13951
GO_APOPTOTIC_PROCESS_INVOLVED_IN_MORPHOGENESIS	6.92e-07	2.26e-06		6.92e-07	2.26e-06	1.89e-06	5.96e-06	1.69187	1.48517	1.13917	1.13917	1.13917
GO_NEGATIVE_REGULATION_OF_FAT_CELL_DIFFERENTIATION	5.06e-11	2.86e-10		5.06e-11	2.86e-10	7.48e-11	4.23e-10	1.50145	1.31808	1.13912	1.13912	1.13912
GO_AUDITORY_RECEPTOR_CELL_DIFFERENTIATION	4.71e-08	1.81e-07		4.71e-08	1.81e-07	1.33e-08	5.72e-08	1.61754	1.42081	1.13846	1.13846	1.13846
GO_ORGANELLE_TRANSPORT_ALONG_MICROTUBULE	0	0		0	0	2.2e-16	3.1e-15	3.67981	3.23252	1.13837	1.13837	1.13837
GO_HISTONE_MONOUBIQUITINATION	0	0		0	0	2.2e-16	3.1e-15	3.01528	2.64941	1.1381	1.1381	1.1381
GO_NEGATIVE_REGULATION_OF_ORGANELLE_ASSEMBLY	1.11e-15	1.53e-14		9.99e-16	1.39e-14	1.86e-14	1.81e-13	1.8619	1.63632	1.13786	1.13786	1.13786
GO_LEFT_RIGHT_PATTERN_FORMATION	0.091124	0.126681		0.091124	0.126681	0.08715	0.119902	1.29869	1.14145	1.13775	1.13775	1.13775
GO_ESTABLISHMENT_OF_LOCALIZATION_BY_MOVEMENT_ALONG_MICROTUBULE	0	0		0	0	2.2e-16	3.1e-15	4.07817	3.58461	1.13769	1.13769	1.13769
GO_AORTA_DEVELOPMENT	1.03e-07	3.78e-07		1.03e-07	3.78e-07	2.62e-07	9.35e-07	2.27274	1.99799	1.13752	1.13752	1.13752
GO_NEGATIVE_REGULATION_OF_CALCIUM_ION_DEPENDENT_EXOCYTOSIS	0.084964	0.119028		0.084964	0.119028	0.01454	0.0238053	0.882185	0.775769	1.13718	1.13718	1.13718
GO_REGULATION_OF_INTERLEUKIN_1_BETA_PRODUCTION	0.0194181	0.0313289		0.0194181	0.0313289	0.01341	0.0220952	1.31838	1.15962	1.13691	1.13691	1.13691
GO_ARACHIDONIC_ACID_SECRETION	0.0033354	0.00627243		0.0033354	0.00627243	0.006584	0.011517	-1.01903	-0.896486	1.13669	1.13669	1.13669
GO_REGULATION_OF_DENDRITE_DEVELOPMENT	6.24e-10	3.08e-09		6.24e-10	3.08e-09	1.08e-09	5.25e-09	2.48741	2.18902	1.13631	1.13631	1.13631
GO_GLAND_MORPHOGENESIS	2.5e-09	1.14e-08		2.5e-09	1.14e-08	5.87e-08	2.29e-07	3.05127	2.68529	1.13629	1.13629	1.13629
GO_T_CELL_APOPTOTIC_PROCESS	8.41e-13	7.77e-12		8.41e-13	7.77e-12	4.33e-11	2.55e-10	1.87993	1.65518	1.13578	1.13578	1.13578
GO_RECIPROCAL_DNA_RECOMBINATION	0.0031754	0.00599397		0.0031754	0.00599397	0.0005721	0.00120397	1.36769	1.20496	1.13505	1.13505	1.13505
GO_ATP_DEPENDENT_CHROMATIN_REMODELING	8.59e-09	3.67e-08		8.59e-09	3.67e-08	7.98e-08	3.04e-07	2.23277	1.96712	1.13504	1.13504	1.13504
GO_PIRNA_METABOLIC_PROCESS	7.33e-15	9.02e-14		7.44e-15	9.11e-14	3.23e-13	2.62e-12	-2.33171	-2.05659	1.13378	1.13378	1.13378
GO_DNA_REPLICATION_INDEPENDENT_NUCLEOSOME_ASSEMBLY	0.00051519	0.00111861		0.00051519	0.00111861	7.51e-05	0.00018341	1.63872	1.44594	1.13333	1.13333	1.13333
GO_LEFT_RIGHT_AXIS_SPECIFICATION	0.0090444	0.0156445		0.0090444	0.0156445	6.33e-06	1.84e-05	1.33683	1.17981	1.13309	1.13309	1.13309
GO_DNA_REPLICATION_INDEPENDENT_NUCLEOSOME_ORGANIZATION	0.00051574	0.00111928		0.00051574	0.00111928	8.69e-05	0.000209832	1.6375	1.44619	1.13229	1.13229	1.13229
GO_PIGMENT_GRANULE_ORGANIZATION	1.57e-12	1.2e-11		1.57e-12	1.2e-11	3.49e-10	1.82e-09	1.902	1.68127	1.13129	1.13129	1.13129
GO_NEGATIVE_REGULATION_OF_SKELETAL_MUSCLE_TISSUE_DEVELOPMENT	0.23064	0.287713		0.23064	0.287713	0.006879	0.0119925	0.885016	0.782382	1.13118	1.13118	1.13118
GO_VASOCONSTRICTION	0.00074075	0.00156455		0.00074075	0.00156455	6.03e-05	0.000149781	-1.4155	-1.25168	1.13088	1.13088	1.13088
GO_REGULATION_OF_CHEMOKINE_SECRETION	0.781	0.8205		0.781	0.8205	0.6967	0.74352	0.261506	0.231333	1.13043	1.13043	1.13043
GO_STEM_CELL_DIFFERENTIATION	1.44e-07	5.18e-07		1.44e-07	5.18e-07	3.63e-06	1.1e-05	2.18605	1.93407	1.13029	1.13029	1.13029
GO_AXIS_ELONGATION	1.56e-05	4.43e-05		1.56e-05	4.43e-05	7.46e-06	2.14e-05	1.6825	1.48926	1.12976	1.12976	1.12976
GO_BONE_DEVELOPMENT	6.26e-07	2.06e-06		6.26e-07	2.06e-06	4.48e-07	1.55e-06	2.66634	2.36012	1.12975	1.12975	1.12975
GO_REGULATION_OF_RYANODINE_SENSITIVE_CALCIUM_RELEASE_CHANNEL_ACTIVITY	2.19e-05	5.89e-05		2.19e-05	5.89e-05	1.56e-05	4.25e-05	1.26613	1.12092	1.12954	1.12954	1.12954
GO_DNA_CONFORMATION_CHANGE	1.91e-05	5.22e-05		1.91e-05	5.22e-05	0.0001688	0.000393106	3.19666	2.83039	1.12941	1.12941	1.12941
GO_CARDIAC_SEPTUM_MORPHOGENESIS	1.93e-06	5.89e-06		1.93e-06	5.89e-06	4.67e-06	1.39e-05	1.90121	1.6834	1.12939	1.12939	1.12939
GO_CELLULAR_RESPONSE_TO_ABIOTIC_STIMULUS	5.55e-16	7.97e-15		4.44e-16	6.42e-15	2.09e-13	1.76e-12	3.73886	3.31053	1.12938	1.12938	1.12938
GO_RECIPROCAL_MEIOTIC_RECOMBINATION	0.0043968	0.00807034		0.0043968	0.00807034	0.0008743	0.00177958	1.36404	1.20801	1.12916	1.12916	1.12916
GO_MESODERM_MORPHOGENESIS	4.32e-08	1.67e-07		4.32e-08	1.67e-07	2.83e-07	1e-06	1.7651	1.56333	1.12907	1.12907	1.12907
GO_CHEMOKINE_MEDIATED_SIGNALING_PATHWAY	0.0141367	0.0235679		0.0141367	0.0235679	0.0143	0.0234453	-3.23704	-2.86709	1.12903	1.12903	1.12903
GO_RESPONSE_TO_UV_B	2.12e-07	7.42e-07		2.12e-07	7.42e-07	7.48e-07	2.5e-06	1.35998	1.20475	1.12885	1.12885	1.12885
GO_MULTICELLULAR_ORGANISMAL_MACROMOLECULE_METABOLIC_PROCESS	0.0026643	0.00510164		0.0026643	0.00510164	0.004163	0.00757842	2.82353	2.50127	1.12884	1.12884	1.12884
GO_ESTABLISHMENT_OR_MAINTENANCE_OF_BIPOLAR_CELL_POLARITY	4.35e-12	2.84e-11		4.35e-12	2.84e-11	8.24e-11	4.62e-10	2.29115	2.02989	1.1287	1.1287	1.1287
GO_SPERMATID_DIFFERENTIATION	2.79e-14	3.15e-13		2.8e-14	3.17e-13	3.03e-12	2.14e-11	-1.97276	-1.74807	1.12853	1.12853	1.12853
GO_NEGATIVE_REGULATION_OF_SMOOTH_MUSCLE_CONTRACTION	0.59894	0.658056		0.59894	0.658056	0.02471	0.0389748	0.612911	0.543187	1.12836	1.12836	1.12836
GO_NON_CANONICAL_WNT_SIGNALING_PATHWAY	0	0		0	0	2.2e-16	3.1e-15	4.94996	4.38688	1.12835	1.12835	1.12835
GO_NEGATIVE_REGULATION_OF_RESPONSE_TO_WOUNDING	0.138235	0.184089		0.138235	0.184089	0.3312	0.393734	1.16905	1.03611	1.1283	1.1283	1.1283
GO_NEGATIVE_REGULATION_OF_INTERLEUKIN_2_PRODUCTION	7e-07	2.28e-06		7e-07	2.28e-06	2.09e-06	6.56e-06	1.52363	1.35052	1.12818	1.12818	1.12818
GO_VISUAL_BEHAVIOR	0.000161218	0.000381172		0.000161218	0.000381172	0.0003024	0.000669713	1.09659	0.972276	1.12786	1.12786	1.12786
GO_POSITIVE_REGULATION_OF_INTERLEUKIN_1_BETA_PRODUCTION	0.108161	0.147674		0.108161	0.147674	0.09964	0.135444	1.00021	0.886878	1.12779	1.12779	1.12779
GO_PEPTIDYL_CYSTEINE_MODIFICATION	1.5e-09	7.08e-09		1.5e-09	7.08e-09	1.72e-08	7.29e-08	1.98547	1.7605	1.12779	1.12779	1.12779
GO_CEREBRAL_CORTEX_RADIALLY_ORIENTED_CELL_MIGRATION	5.55e-05	0.000140932		5.55e-05	0.000140932	3.68e-06	1.12e-05	1.17629	1.0431	1.12769	1.12769	1.12769
GO_MITOTIC_CELL_CYCLE_ARREST	5.8e-13	5.47e-12		5.8e-13	5.47e-12	1.04e-12	7.96e-12	1.73401	1.53783	1.12757	1.12757	1.12757
GO_REGULATION_OF_NEUTROPHIL_CHEMOTAXIS	0.64708	0.701723		0.64708	0.701723	0.3781	0.440927	0.707859	0.628123	1.12694	1.12694	1.12694
GO_CYTOSKELETON_DEPENDENT_INTRACELLULAR_TRANSPORT	0	0		0	0	2.2e-16	3.1e-15	4.39687	3.90171	1.12691	1.12691	1.12691
GO_CARNITINE_METABOLIC_PROCESS	2.1e-07	7.36e-07		2.1e-07	7.36e-07	9.07e-07	3e-06	1.14333	1.0149	1.12655	1.12655	1.12655
GO_NEGATIVE_REGULATION_OF_CALCIUM_ION_TRANSPORT_INTO_CYTOSOL	0.00197596	0.00387122		0.00197596	0.00387122	3.43e-06	1.05e-05	1.08114	0.959741	1.12649	1.12649	1.12649
GO_NEGATIVE_REGULATION_OF_REACTIVE_OXYGEN_SPECIES_METABOLIC_PROCESS	2.95e-06	8.8e-06		2.95e-06	8.8e-06	7.46e-06	2.14e-05	1.32547	1.17679	1.12634	1.12634	1.12634
GO_ESTABLISHMENT_OR_MAINTENANCE_OF_APICAL_BASAL_CELL_POLARITY	3.43e-12	2.29e-11		3.43e-12	2.29e-11	6.16e-11	3.53e-10	2.29152	2.03455	1.1263	1.1263	1.1263
GO_PERIPHERAL_NERVOUS_SYSTEM_DEVELOPMENT	4.42e-07	1.48e-06		4.42e-07	1.48e-06	2.12e-06	6.65e-06	1.52243	1.35262	1.12554	1.12554	1.12554
GO_ATRIOVENTRICULAR_VALVE_MORPHOGENESIS	6.19e-09	2.7e-08		6.19e-09	2.7e-08	7.37e-08	2.83e-07	1.84858	1.64321	1.12498	1.12498	1.12498
GO_REGULATION_OF_SYNAPTIC_VESICLE_TRANSPORT	1.17e-07	4.27e-07		1.17e-07	4.27e-07	1.22e-06	3.94e-06	1.6268	1.44616	1.12491	1.12491	1.12491
GO_ARACHIDONATE_TRANSPORT	0.0074013	0.0130349		0.0074013	0.0130349	0.01845	0.0296129	-1.01286	-0.900593	1.12466	1.12466	1.12466
GO_REGULATION_OF_OSTEOBLAST_PROLIFERATION	0.000177798	0.000418902		0.000177798	0.000418902	0.0002305	0.000522414	1.49427	1.32871	1.12461	1.12461	1.12461
GO_POSITIVE_REGULATION_OF_NEURON_APOPTOTIC_PROCESS	1.66e-12	1.2e-11		1.66e-12	1.2e-11	9.8e-11	5.44e-10	2.18672	1.94481	1.12439	1.12439	1.12439
GO_REGULATION_OF_NEURON_DEATH	1.86e-12	1.3e-11		1.86e-12	1.3e-11	2.6e-11	1.6e-10	3.52852	3.13846	1.12428	1.12428	1.12428
GO_REGULATION_OF_GLIOGENESIS	0.00157756	0.00314498		0.00157756	0.00314498	0.002434	0.00460757	1.35766	1.20782	1.12406	1.12406	1.12406
GO_VASCULOGENESIS	8.83e-07	2.85e-06		8.83e-07	2.85e-06	3.15e-07	1.11e-06	2.08752	1.85721	1.12401	1.12401	1.12401
GO_POSITIVE_REGULATION_OF_DENDRITIC_SPINE_DEVELOPMENT	6.42e-08	2.43e-07		6.42e-08	2.43e-07	6.94e-07	2.33e-06	1.37399	1.22293	1.12352	1.12352	1.12352
GO_PROTEIN_CHROMOPHORE_LINKAGE	1.62e-12	1.2e-11		1.62e-12	1.2e-11	2.2e-16	3.1e-15	-2.18435	-1.94421	1.12352	1.12352	1.12352
GO_HISTONE_UBIQUITINATION	0	0		0	0	2.2e-16	3.1e-15	3.29517	2.93339	1.12333	1.12333	1.12333
GO_RETINA_HOMEOSTASIS	0.025137	0.0395411		0.025137	0.0395411	0.0001352	0.000319171	-1.32458	-1.17944	1.12306	1.12306	1.12306
GO_MESENCHYMAL_CELL_DIFFERENTIATION	1.62e-05	4.56e-05		1.62e-05	4.56e-05	1.95e-05	5.21e-05	1.93182	1.72016	1.12305	1.12305	1.12305
GO_POSITIVE_REGULATION_OF_CELL_CYCLE_PHASE_TRANSITION	0	0		0	0	2.2e-16	3.1e-15	3.30009	2.93875	1.12295	1.12295	1.12295
GO_EMBRYONIC_CAMERA_TYPE_EYE_MORPHOGENESIS	6.46e-05	0.000160653		6.46e-05	0.000160653	2.56e-05	6.72e-05	1.43304	1.27642	1.12271	1.12271	1.12271
GO_LAYER_FORMATION_IN_CEREBRAL_CORTEX	3.38e-07	1.15e-06		3.38e-07	1.15e-06	6.33e-06	1.84e-05	1.15542	1.02938	1.12244	1.12244	1.12244
GO_CELLULAR_RESPONSE_TO_ZINC_ION	0.31646	0.380095		0.31646	0.380095	0.394	0.456154	-0.977096	-0.87059	1.12234	1.12234	1.12234
GO_CARDIAC_CONDUCTION_SYSTEM_DEVELOPMENT	0.00090465	0.0018824		0.00090465	0.0018824	7.46e-06	2.14e-05	1.11225	0.991042	1.1223	1.1223	1.1223
GO_CELLULAR_PROCESS_INVOLVED_IN_REPRODUCTION_IN_MULTICELLULAR_ORGANISM	0.00106068	0.00217225		0.00106068	0.00217225	1.23e-07	4.57e-07	-1.46936	-1.30942	1.12215	1.12215	1.12215
GO_HISTONE_H2A_MONOUBIQUITINATION	0	0		0	0	2.2e-16	3.1e-15	2.31834	2.0669	1.12165	1.12165	1.12165
GO_HEMATOPOIETIC_PROGENITOR_CELL_DIFFERENTIATION	5.49e-10	2.73e-09		5.49e-10	2.73e-09	6.79e-08	2.63e-07	2.14757	1.91496	1.12147	1.12147	1.12147
GO_EPITHELIAL_CELL_DIFFERENTIATION_INVOLVED_IN_PROSTATE_GLAND_DEVELOPMENT	8.51e-08	3.18e-07		8.51e-08	3.18e-07	1.54e-06	4.93e-06	2.01336	1.79555	1.12131	1.12131	1.12131
GO_TUBE_FORMATION	2.22e-13	2.22e-12		2.22e-13	2.22e-12	9.54e-12	6.23e-11	3.08442	2.75112	1.12115	1.12115	1.12115
GO_NEGATIVE_REGULATION_OF_PEPTIDASE_ACTIVITY	0.039242	0.0590343		0.039242	0.0590343	0.004279	0.00775621	2.35355	2.09972	1.12088	1.12088	1.12088
GO_CELLULAR_RESPONSE_TO_GLUCOSE_STARVATION	8.88e-15	1.08e-13		8.77e-15	1.06e-13	1.16e-12	8.71e-12	2.85348	2.54585	1.12083	1.12083	1.12083
GO_NEUROTROPHIN_SIGNALING_PATHWAY	1.62e-09	7.58e-09		1.62e-09	7.58e-09	3.1e-09	1.42e-08	2.0464	1.82595	1.12074	1.12074	1.12074
GO_FATTY_ACID_BIOSYNTHETIC_PROCESS	1.2e-08	5.03e-08		1.2e-08	5.03e-08	1.4e-08	5.99e-08	2.20455	1.96739	1.12055	1.12055	1.12055
GO_ASYMMETRIC_PROTEIN_LOCALIZATION	1.12e-09	5.35e-09		1.12e-09	5.35e-09	6.59e-09	2.92e-08	2.48522	2.21813	1.12041	1.12041	1.12041
GO_SULFATE_TRANSPORT	7.75e-08	2.91e-07		7.75e-08	2.91e-07	2.62e-06	8.14e-06	-1.51003	-1.34795	1.12024	1.12024	1.12024
GO_AXONEMAL_DYNEIN_COMPLEX_ASSEMBLY	1.31e-11	8.03e-11		1.31e-11	8.03e-11	3.37e-10	1.75e-09	-2.39789	-2.14182	1.11955	1.11955	1.11955
GO_POSITIVE_REGULATION_OF_ACTION_POTENTIAL	0.32142	0.384983		0.32142	0.384983	0.005714	0.0101092	-0.648875	-0.579598	1.11953	1.11953	1.11953
GO_EPITHELIAL_CELL_DIFFERENTIATION	2.47e-06	7.42e-06		2.47e-06	7.42e-06	2.34e-06	7.32e-06	4.26351	3.80841	1.1195	1.1195	1.1195
GO_MUSCLE_TISSUE_DEVELOPMENT	0.00021875	0.000506894		0.00021875	0.000506894	0.0003058	0.000675956	2.21174	1.97595	1.11933	1.11933	1.11933
GO_NEUROMUSCULAR_JUNCTION_DEVELOPMENT	2.37e-05	6.29e-05		2.37e-05	6.29e-05	0.000152	0.000356121	1.66309	1.48581	1.11932	1.11932	1.11932
GO_GAMETE_GENERATION	2.79e-08	1.12e-07		2.79e-08	1.12e-07	3.15e-07	1.11e-06	-2.18362	-1.95119	1.11912	1.11912	1.11912
GO_GLUTAMATE_SECRETION	0.538	0.601325		0.538	0.601325	0.03021	0.0466381	0.695567	0.621625	1.11895	1.11895	1.11895
GO_BONE_TRABECULA_MORPHOGENESIS	5.89e-08	2.25e-07		5.89e-08	2.25e-07	9.27e-06	2.63e-05	1.30443	1.16645	1.11829	1.11829	1.11829
GO_CELL_CYCLE_DNA_REPLICATION	8.27e-08	3.09e-07		8.27e-08	3.09e-07	6.53e-07	2.2e-06	1.56624	1.40065	1.11822	1.11822	1.11822
GO_KINETOCHORE_ORGANIZATION	5.06e-12	3.29e-11		5.06e-12	3.29e-11	5.99e-10	3.04e-09	2.16024	1.93274	1.11771	1.11771	1.11771
GO_DNA_DEALKYLATION	3.15e-08	1.25e-07		3.15e-08	1.25e-07	8.94e-07	2.96e-06	1.44629	1.2942	1.11751	1.11751	1.11751
GO_REGULATION_OF_PROTEIN_INSERTION_INTO_MITOCHONDRIAL_MEMBRANE_INVOLVED_IN_APOPTOTIC_SIGNALING_PATHWAY	1.78e-15	2.35e-14		2e-15	2.61e-14	1.88e-13	1.59e-12	2.7712	2.48068	1.11711	1.11711	1.11711
GO_CELL_ADHESION_MEDIATED_BY_INTEGRIN	2.19e-06	6.62e-06		2.19e-06	6.62e-06	3.84e-06	1.16e-05	2.03666	1.82319	1.11709	1.11709	1.11709
GO_REGULATION_OF_ESTABLISHMENT_OF_PLANAR_POLARITY	0	0		1.11e-16	1.7e-15	3.03e-15	3.31e-14	5.00136	4.48149	1.116	1.116	1.116
GO_CATION_TRANSPORT	0.021662	0.0345182		0.021662	0.0345182	0.01489	0.0243099	-2.54415	-2.27981	1.11595	1.11595	1.11595
GO_S_ADENOSYLHOMOCYSTEINE_METABOLIC_PROCESS	1.62e-10	8.55e-10		1.62e-10	8.55e-10	3.57e-09	1.62e-08	1.92899	1.72878	1.11581	1.11581	1.11581
GO_NEGATIVE_REGULATION_OF_NEURON_DEATH	7.02e-07	2.29e-06		7.02e-07	2.29e-06	7.48e-07	2.5e-06	2.36392	2.1193	1.11542	1.11542	1.11542
GO_POSITIVE_REGULATION_OF_INTERLEUKIN_1_SECRETION	0.49374	0.558699		0.49374	0.558699	0.6127	0.667813	0.732878	0.657377	1.11485	1.11485	1.11485
GO_REGULATION_OF_BMP_SIGNALING_PATHWAY	0.0054205	0.00977581		0.0054205	0.00977581	0.007703	0.0132847	1.82356	1.63658	1.11425	1.11425	1.11425
GO_CGMP_BIOSYNTHETIC_PROCESS	4.34e-06	1.25e-05		4.34e-06	1.25e-05	1.89e-06	5.96e-06	-1.67593	-1.50441	1.11401	1.11401	1.11401
GO_NEGATIVE_REGULATION_OF_CELL_MORPHOGENESIS_INVOLVED_IN_DIFFERENTIATION	4.74e-07	1.58e-06		4.74e-07	1.58e-06	1.56e-06	5e-06	2.51705	2.25968	1.11389	1.11389	1.11389
GO_CELLULAR_RESPONSE_TO_GAMMA_RADIATION	7.77e-16	1.1e-14		8.88e-16	1.26e-14	4.36e-13	3.47e-12	2.53246	2.27379	1.11376	1.11376	1.11376
GO_POSITIVE_REGULATION_OF_HEART_RATE	0.0049752	0.00902519		0.0049752	0.00902519	0.0001244	0.000295776	-1.30526	-1.17215	1.11356	1.11356	1.11356
GO_BLASTODERM_SEGMENTATION	0.145661	0.1926		0.145661	0.1926	0.002784	0.00520867	0.88526	0.795165	1.1133	1.1133	1.1133
GO_CGMP_METABOLIC_PROCESS	0.003117	0.0058909		0.003117	0.0058909	0.0003779	0.000821284	-1.77935	-1.59827	1.1133	1.1133	1.1133
GO_NEURAL_NUCLEUS_DEVELOPMENT	1.53e-11	9.2e-11		1.53e-11	9.2e-11	1.97e-11	1.24e-10	2.37082	2.12997	1.11308	1.11308	1.11308
GO_HISTONE_H2A_UBIQUITINATION	0	0		1.11e-16	1.7e-15	2.2e-16	3.1e-15	2.64956	2.38054	1.11301	1.11301	1.11301
GO_OTIC_VESICLE_DEVELOPMENT	0.122224	0.164986		0.122224	0.164986	0.1743	0.222868	-0.982606	-0.882947	1.11287	1.11287	1.11287
GO_REGULATION_OF_N_METHYL_D_ASPARTATE_SELECTIVE_GLUTAMATE_RECEPTOR_ACTIVITY	0.0037442	0.00696871		0.0037442	0.00696871	0.0008473	0.0017284	-1.50343	-1.35118	1.11268	1.11268	1.11268
GO_CHRONIC_INFLAMMATORY_RESPONSE	0.0150823	0.025001		0.0150823	0.025001	0.0362	0.0546879	1.33831	1.20281	1.11265	1.11265	1.11265
GO_TRNA_THREONYLCARBAMOYLADENOSINE_METABOLIC_PROCESS	0.00111797	0.00228656		0.00111797	0.00228656	6.06e-07	2.05e-06	1.76012	1.58318	1.11176	1.11176	1.11176
GO_DNA_METHYLATION_OR_DEMETHYLATION	2.3e-05	6.15e-05		2.3e-05	6.15e-05	5.81e-05	0.000145191	1.40546	1.26421	1.11174	1.11174	1.11174
GO_REGULATION_OF_PATHWAY_RESTRICTED_SMAD_PROTEIN_PHOSPHORYLATION	0.751	0.794894		0.751	0.794894	0.5259	0.58597	0.384322	0.345696	1.11173	1.11173	1.11173
GO_POSITIVE_REGULATION_OF_PROTEIN_INSERTION_INTO_MITOCHONDRIAL_MEMBRANE_INVOLVED_IN_APOPTOTIC_SIGNALING_PATHWAY	6.74e-14	7.23e-13		6.73e-14	7.21e-13	4.49e-12	3.07e-11	2.76405	2.48663	1.11157	1.11157	1.11157
GO_POSITIVE_REGULATION_BY_HOST_OF_VIRAL_PROCESS	2.04e-12	1.4e-11		2.04e-12	1.4e-11	3.1e-11	1.89e-10	2.16107	1.94477	1.11122	1.11122	1.11122
GO_REGULATION_OF_CELL_PROJECTION_ORGANIZATION	2.55e-07	8.85e-07		2.55e-07	8.85e-07	1.86e-06	5.89e-06	4.68534	4.21724	1.11099	1.11099	1.11099
GO_NEGATIVE_REGULATION_OF_ENDOCYTOSIS	1.35e-10	7.19e-10		1.35e-10	7.19e-10	2.84e-09	1.31e-08	2.46019	2.21452	1.11094	1.11094	1.11094
GO_IMIDAZOLE_CONTAINING_COMPOUND_METABOLIC_PROCESS	2.15e-10	1.12e-09		2.15e-10	1.12e-09	1.41e-10	7.65e-10	-1.70885	-1.53833	1.11084	1.11084	1.11084
GO_POSITIVE_REGULATION_OF_RECEPTOR_ACTIVITY	7.13e-08	2.69e-07		7.13e-08	2.69e-07	3.07e-06	9.42e-06	1.63975	1.47619	1.1108	1.1108	1.1108
GO_CARDIAC_CHAMBER_MORPHOGENESIS	0.0014763	0.00295832		0.0014763	0.00295832	0.0008743	0.00177958	1.57836	1.42105	1.1107	1.1107	1.1107
GO_BONE_RESORPTION	0.000164683	0.000388772		0.000164683	0.000388772	0.0003198	0.000703893	1.43691	1.2937	1.1107	1.1107	1.1107
GO_NEGATIVE_REGULATION_OF_MYELOID_CELL_APOPTOTIC_PROCESS	0.00146283	0.00293259		0.00146283	0.00293259	0.0003271	0.000718601	1.36041	1.22507	1.11047	1.11047	1.11047
GO_INNER_EAR_RECEPTOR_CELL_DEVELOPMENT	0.00168375	0.00333809		0.00168375	0.00333809	1.92e-05	5.15e-05	1.06932	0.962974	1.11043	1.11043	1.11043
GO_MESONEPHROS_DEVELOPMENT	0.2655	0.325355		0.2655	0.325355	0.1925	0.243397	1.11611	1.00526	1.11027	1.11027	1.11027
GO_REGULATION_OF_CARTILAGE_DEVELOPMENT	5.89e-05	0.000148099		5.89e-05	0.000148099	9.65e-06	2.73e-05	1.55391	1.39972	1.11016	1.11016	1.11016
GO_REGULATION_OF_DENDRITIC_SPINE_MORPHOGENESIS	1.7e-05	4.74e-05		1.7e-05	4.74e-05	9.39e-06	2.66e-05	1.4034	1.26436	1.10997	1.10997	1.10997
GO_MITOCHONDRIAL_CALCIUM_ION_TRANSPORT	9.69e-07	3.1e-06		9.69e-07	3.1e-06	1.48e-05	4.06e-05	1.28747	1.16024	1.10966	1.10966	1.10966
GO_REGULATION_OF_ION_TRANSPORT	0.020301	0.0325838		0.020301	0.0325838	0.008395	0.0143505	-2.90419	-2.61739	1.10958	1.10958	1.10958
GO_VENOUS_BLOOD_VESSEL_DEVELOPMENT	0.00102183	0.00210008		0.00102183	0.00210008	0.001474	0.00289878	1.2005	1.08206	1.10945	1.10945	1.10945
GO_MAMMARY_GLAND_EPITHELIUM_DEVELOPMENT	1.02e-07	3.76e-07		1.02e-07	3.76e-07	2.98e-06	9.19e-06	2.35331	2.12132	1.10936	1.10936	1.10936
GO_TELOMERE_ORGANIZATION	5.5e-05	0.000140171		5.5e-05	0.000140171	0.0006789	0.00141023	2.55941	2.30719	1.10932	1.10932	1.10932
GO_INTERACTION_WITH_SYMBIONT	1.54e-11	9.3e-11		1.54e-11	9.3e-11	5.66e-10	2.89e-09	2.20029	1.98362	1.10923	1.10923	1.10923
GO_REGULATION_OF_CALCINEURIN_NFAT_SIGNALING_CASCADE	1.54e-05	4.37e-05		1.54e-05	4.37e-05	5.26e-05	0.000132414	1.72673	1.55766	1.10854	1.10854	1.10854
GO_INTRINSIC_APOPTOTIC_SIGNALING_PATHWAY_IN_RESPONSE_TO_DNA_DAMAGE	0	0		0	0	2.2e-16	3.1e-15	4.05233	3.65606	1.10839	1.10839	1.10839
GO_RESPONSE_TO_MECHANICAL_STIMULUS	0.000156219	0.000370483		0.000156219	0.000370483	0.000145	0.00034075	2.21814	2.00229	1.1078	1.1078	1.1078
GO_REGULATION_OF_MONOCYTE_DIFFERENTIATION	0.00148187	0.00296565		0.00148187	0.00296565	0.001168	0.00233449	1.21673	1.09867	1.10745	1.10745	1.10745
GO_ESTABLISHMENT_OR_MAINTENANCE_OF_EPITHELIAL_CELL_APICAL_BASAL_POLARITY	2.22e-08	8.96e-08		2.22e-08	8.96e-08	7.98e-08	3.04e-07	1.97171	1.78106	1.10705	1.10705	1.10705
GO_RESPONSE_TO_ALCOHOL	5.73e-05	0.00014507		5.73e-05	0.00014507	0.0002412	0.000544543	2.88546	2.60691	1.10685	1.10685	1.10685
GO_REGENERATION	4.06e-06	1.18e-05		4.06e-06	1.18e-05	1.46e-05	4.01e-05	2.65312	2.39744	1.10665	1.10665	1.10665
GO_GERM_CELL_DEVELOPMENT	1.01e-06	3.24e-06		1.01e-06	3.24e-06	2.66e-06	8.25e-06	-1.59954	-1.44557	1.10651	1.10651	1.10651
GO_NEGATIVE_REGULATION_OF_JNK_CASCADE	1.3e-10	6.9e-10		1.3e-10	6.9e-10	1.66e-09	7.87e-09	2.30823	2.08636	1.10634	1.10634	1.10634
GO_REGULATION_OF_GENE_SILENCING	9.96e-09	4.23e-08		9.96e-09	4.23e-08	4.82e-08	1.91e-07	1.8852	1.70408	1.10629	1.10629	1.10629
GO_DENDRITE_MORPHOGENESIS	0.0008612	0.00180178		0.0008612	0.00180178	0.0001016	0.000243557	1.47286	1.33157	1.10611	1.10611	1.10611
GO_BLOOD_COAGULATION_INTRINSIC_PATHWAY	0.005916	0.0105752		0.005916	0.0105752	0.03646	0.055027	-1.51047	-1.3656	1.10609	1.10609	1.10609
GO_POSITIVE_REGULATION_OF_WOUND_HEALING	0.0073018	0.0128841		0.0073018	0.0128841	0.0007548	0.00155127	1.43377	1.29645	1.10591	1.10591	1.10591
GO_MITOCHONDRION_LOCALIZATION	2.18e-13	2.18e-12		2.17e-13	2.18e-12	1.78e-11	1.13e-10	2.20332	1.99234	1.1059	1.1059	1.1059
GO_NEGATIVE_REGULATION_OF_ORGAN_GROWTH	1.83e-05	5.05e-05		1.83e-05	5.05e-05	6.78e-06	1.96e-05	1.43508	1.29814	1.10549	1.10549	1.10549
GO_MAMMARY_GLAND_DUCT_MORPHOGENESIS	1.76e-05	4.9e-05		1.76e-05	4.9e-05	2.22e-05	5.87e-05	2.29157	2.07337	1.10524	1.10524	1.10524
GO_NEGATIVE_REGULATION_OF_BINDING	1.75e-14	2.04e-13		1.74e-14	2.03e-13	8.62e-12	5.69e-11	3.4306	3.10402	1.10521	1.10521	1.10521
GO_NEGATIVE_REGULATION_OF_MONOOXYGENASE_ACTIVITY	0.086943	0.121558		0.086943	0.121558	0.05941	0.085293	0.824962	0.746479	1.10514	1.10514	1.10514
GO_SMOOTH_MUSCLE_TISSUE_DEVELOPMENT	3.21e-06	9.52e-06		3.21e-06	9.52e-06	1.76e-05	4.74e-05	1.86936	1.6916	1.10508	1.10508	1.10508
GO_POSITIVE_REGULATION_OF_CELL_DIVISION	0.00031606	0.000710105		0.00031606	0.000710105	0.0006789	0.00141023	1.55572	1.40876	1.10432	1.10432	1.10432
GO_REGULATION_OF_INTERLEUKIN_8_BIOSYNTHETIC_PROCESS	0.00068343	0.00145206		0.00068343	0.00145206	0.001374	0.00271821	-1.03064	-0.933492	1.10407	1.10407	1.10407
GO_BRANCHING_INVOLVED_IN_SALIVARY_GLAND_MORPHOGENESIS	0.0082796	0.014418		0.0082796	0.014418	0.01454	0.0238053	1.50222	1.36093	1.10382	1.10382	1.10382
GO_POSITIVE_REGULATION_OF_T_CELL_CYTOKINE_PRODUCTION	1.94e-07	6.84e-07		1.94e-07	6.84e-07	2.38e-07	8.54e-07	1.46477	1.32718	1.10368	1.10368	1.10368
GO_REGULATION_OF_ALCOHOL_BIOSYNTHETIC_PROCESS	0.043458	0.0646143		0.043458	0.0646143	0.005416	0.00961857	1.09731	0.994354	1.10354	1.10354	1.10354
GO_MICROTUBULE_CYTOSKELETON_ORGANIZATION	7.55e-15	9.24e-14		7.44e-15	9.11e-14	4.09e-13	3.27e-12	5.29848	4.80157	1.10349	1.10349	1.10349
GO_POSITIVE_REGULATION_OF_NEURON_MIGRATION	0.000140931	0.00033508		0.000140931	0.00033508	0.0004917	0.001049	1.51389	1.37262	1.10293	1.10293	1.10293
GO_POSITIVE_REGULATION_OF_FIBROBLAST_PROLIFERATION	6.45e-07	2.12e-06		6.45e-07	2.12e-06	9.65e-06	2.73e-05	2.61587	2.37204	1.10279	1.10279	1.10279
GO_EMBRYO_DEVELOPMENT	5.55e-08	2.12e-07		5.55e-08	2.12e-07	1.27e-07	4.7e-07	5.15866	4.67818	1.10271	1.10271	1.10271
GO_REGULATION_OF_CELL_DIFFERENTIATION	0.00038085	0.00084225		0.00038085	0.00084225	0.0001289	0.000305538	5.12019	4.64339	1.10268	1.10268	1.10268
GO_MICROTUBULE_NUCLEATION	0	0		0	0	4.91e-16	6.32e-15	2.65437	2.40739	1.10259	1.10259	1.10259
GO_REGULATION_OF_DNA_BINDING	3.55e-13	3.5e-12		3.55e-13	3.5e-12	3.36e-11	2.02e-10	2.98774	2.70977	1.10258	1.10258	1.10258
GO_NEGATIVE_REGULATION_OF_REACTIVE_OXYGEN_SPECIES_BIOSYNTHETIC_PROCESS	0.022641	0.0359551		0.022641	0.0359551	0.006412	0.0112585	1.07111	0.971882	1.1021	1.1021	1.1021
GO_MAMMARY_GLAND_MORPHOGENESIS	6.19e-05	0.0001545		6.19e-05	0.0001545	5.33e-05	0.000134003	2.3883	2.168	1.10162	1.10162	1.10162
GO_NEGATIVE_REGULATION_OF_VIRAL_GENOME_REPLICATION	0.00192365	0.00377509		0.00192365	0.00377509	0.009221	0.0156646	2.50363	2.27272	1.1016	1.1016	1.1016
GO_POSITIVE_REGULATION_OF_SEQUESTERING_OF_CALCIUM_ION	3.81e-05	9.96e-05		3.81e-05	9.96e-05	2.46e-05	6.48e-05	1.35352	1.22917	1.10117	1.10117	1.10117
GO_TUBE_MORPHOGENESIS	2.5e-07	8.7e-07		2.5e-07	8.7e-07	4.83e-07	1.66e-06	3.88496	3.5282	1.10112	1.10112	1.10112
GO_DERMATAN_SULFATE_PROTEOGLYCAN_METABOLIC_PROCESS	0.025625	0.0402		0.025625	0.0402	0.0004556	0.000977366	1.38166	1.25484	1.10107	1.10107	1.10107
GO_RESPONSE_TO_UV	0	0		0	0	2.2e-16	3.1e-15	4.88367	4.43631	1.10084	1.10084	1.10084
GO_SEXUAL_REPRODUCTION	6.31e-09	2.75e-08		6.31e-09	2.75e-08	5.59e-08	2.19e-07	-2.92807	-2.6601	1.10073	1.10073	1.10073
GO_ENDOCARDIAL_CUSHION_FORMATION	0.139099	0.185081		0.139099	0.185081	0.1014	0.137635	0.971225	0.882516	1.10052	1.10052	1.10052
GO_NEGATIVE_REGULATION_OF_PROTEIN_AUTOPHOSPHORYLATION	0.00089901	0.00187415		0.00089901	0.00187415	0.002892	0.00540421	1.22695	1.11489	1.10051	1.10051	1.10051
GO_VENTRICULAR_TRABECULA_MYOCARDIUM_MORPHOGENESIS	8.34e-05	0.000204154		8.34e-05	0.000204154	0.0001852	0.000427236	1.06785	0.970589	1.10021	1.10021	1.10021
GO_REGULATION_OF_MULTICELLULAR_ORGANISMAL_DEVELOPMENT	0.00024234	0.000554652		0.00024234	0.000554652	1.83e-05	4.9e-05	5.54802	5.04279	1.10019	1.10019	1.10019
GO_BETA_CATENIN_DESTRUCTION_COMPLEX_DISASSEMBLY	6.8e-08	2.57e-07		6.8e-08	2.57e-07	2e-06	6.29e-06	1.89453	1.72209	1.10013	1.10013	1.10013
GO_NEGATIVE_REGULATION_OF_ACUTE_INFLAMMATORY_RESPONSE	0.108781	0.148433		0.108781	0.148433	0.004861	0.00871608	-0.912056	-0.829313	1.09977	1.09977	1.09977
GO_REGULATION_OF_CHEMOKINE_BIOSYNTHETIC_PROCESS	0.32762	0.391277		0.32762	0.391277	0.3595	0.422306	-0.785698	-0.714635	1.09944	1.09944	1.09944
GO_LEUKOCYTE_MEDIATED_CYTOTOXICITY	0.167515	0.217784		0.167515	0.217784	0.01225	0.0203496	1.03158	0.938461	1.09923	1.09923	1.09923
GO_PROTEIN_HYDROXYLATION	1.72e-05	4.79e-05		1.72e-05	4.79e-05	2.22e-05	5.87e-05	2.06109	1.87545	1.09898	1.09898	1.09898
GO_REGULATION_OF_NEUROTRANSMITTER_LEVELS	0.3239	0.387331		0.3239	0.387331	0.03418	0.0519567	-1.72609	-1.57093	1.09877	1.09877	1.09877
GO_EMBRYO_DEVELOPMENT_ENDING_IN_BIRTH_OR_EGG_HATCHING	7.51e-10	3.66e-09		7.51e-10	3.66e-09	4.19e-09	1.89e-08	4.80805	4.37598	1.09874	1.09874	1.09874
GO_PHAGOLYSOSOME_ASSEMBLY	7.86e-05	0.000194253		7.86e-05	0.000194253	6.33e-05	0.000156501	1.24049	1.12924	1.09852	1.09852	1.09852
GO_REGULATION_OF_CELL_DIVISION	5.75e-10	2.85e-09		5.75e-10	2.85e-09	5.08e-09	2.27e-08	4.03752	3.67595	1.09836	1.09836	1.09836
GO_REGULATION_OF_MUSCLE_CELL_APOPTOTIC_PROCESS	0.0004796	0.00104524		0.0004796	0.00104524	0.001695	0.00330546	1.32299	1.20453	1.09834	1.09834	1.09834
GO_POSITIVE_REGULATION_OF_MEMBRANE_DEPOLARIZATION	0.0026151	0.00502605		0.0026151	0.00502605	0.003032	0.00564994	1.13609	1.03444	1.09827	1.09827	1.09827
GO_CELLULAR_RESPONSE_TO_INORGANIC_SUBSTANCE	1.39e-07	5.03e-07		1.39e-07	5.03e-07	1.56e-07	5.72e-07	2.10806	1.91977	1.09808	1.09808	1.09808
GO_REGULATION_OF_SKELETAL_MUSCLE_CELL_DIFFERENTIATION	0.0116218	0.0197143		0.0116218	0.0197143	0.02765	0.0430862	1.13634	1.03486	1.09806	1.09806	1.09806
GO_NUCLEOTIDE_EXCISION_REPAIR_DNA_DAMAGE_RECOGNITION	0	0		0	0	2.2e-16	3.1e-15	3.13252	2.85334	1.09784	1.09784	1.09784
GO_COMPLEMENT_ACTIVATION_ALTERNATIVE_PATHWAY	0.21086	0.26553		0.21086	0.26553	0.2005	0.252552	-1.20337	-1.09617	1.09779	1.09779	1.09779
GO_POSITIVE_REGULATION_OF_MITOCHONDRIAL_OUTER_MEMBRANE_PERMEABILIZATION_INVOLVED_IN_APOPTOTIC_SIGNALING_PATHWAY	1.55e-15	2.08e-14		1.44e-15	1.95e-14	2.18e-13	1.83e-12	3.14695	2.86664	1.09778	1.09778	1.09778
GO_REGULATION_OF_MEMBRANE_PERMEABILITY	0	0		0	0	2.2e-16	3.1e-15	3.97	3.61656	1.09773	1.09773	1.09773
GO_POSITIVE_REGULATION_OF_GROWTH	3.34e-07	1.14e-06		3.34e-07	1.14e-06	3.84e-06	1.16e-05	2.59918	2.36831	1.09748	1.09748	1.09748
GO_NEGATIVE_REGULATION_OF_CALCIUM_MEDIATED_SIGNALING	3.13e-06	9.28e-06		3.13e-06	9.28e-06	1.91e-06	6.04e-06	1.64421	1.49887	1.09697	1.09697	1.09697
GO_RESPONSE_TO_ISCHEMIA	1.62e-07	5.77e-07		1.62e-07	5.77e-07	1.97e-06	6.2e-06	1.65443	1.50859	1.09667	1.09667	1.09667
GO_REGULATION_OF_DIGESTIVE_SYSTEM_PROCESS	1.5e-07	5.36e-07		1.5e-07	5.36e-07	1.39e-06	4.47e-06	-2.43008	-2.21605	1.09658	1.09658	1.09658
GO_REGULATION_OF_POSTTRANSCRIPTIONAL_GENE_SILENCING	6.03e-10	2.98e-09		6.03e-10	2.98e-09	3.2e-08	1.3e-07	2.00848	1.83209	1.09628	1.09628	1.09628
GO_POSITIVE_REGULATION_OF_G1_S_TRANSITION_OF_MITOTIC_CELL_CYCLE	5.33e-13	5.06e-12		5.33e-13	5.06e-12	4.08e-11	2.42e-10	1.95545	1.78389	1.09617	1.09617	1.09617
GO_PROTEIN_LOCALIZATION_TO_CHROMOSOME	2.69e-07	9.29e-07		2.69e-07	9.29e-07	4.42e-06	1.32e-05	2.62414	2.39451	1.0959	1.0959	1.0959
GO_CELLULAR_RESPONSE_TO_CALCIUM_ION	6.29e-05	0.000156879		6.29e-05	0.000156879	5.95e-05	0.000148258	1.70029	1.55163	1.09581	1.09581	1.09581
GO_RESPONSE_TO_HEAT	0.00023787	0.000545764		0.00023787	0.000545764	0.000299	0.000662814	2.16603	1.97671	1.09577	1.09577	1.09577
GO_REGULATION_OF_MICROTUBULE_POLYMERIZATION	8.55e-10	4.15e-09		8.55e-10	4.15e-09	1.9e-08	7.99e-08	2.2784	2.0794	1.0957	1.0957	1.0957
GO_REGULATION_OF_RUFFLE_ASSEMBLY	1.54e-05	4.38e-05		1.54e-05	4.38e-05	6.18e-05	0.000153182	2.12436	1.93893	1.09564	1.09564	1.09564
GO_REGULATION_OF_EMBRYONIC_DEVELOPMENT	1.3e-06	4.09e-06		1.3e-06	4.09e-06	7.77e-06	2.22e-05	2.44246	2.2294	1.09557	1.09557	1.09557
GO_REGULATION_OF_GENE_SILENCING_BY_RNA	1.05e-09	5.06e-09		1.05e-09	5.06e-09	4.45e-08	1.77e-07	2.00533	1.83065	1.09542	1.09542	1.09542
GO_AMINOGLYCAN_METABOLIC_PROCESS	3.57e-05	9.42e-05		3.57e-05	9.42e-05	1.91e-06	6.04e-06	2.19222	2.00129	1.0954	1.0954	1.0954
GO_REGULATION_OF_JUN_KINASE_ACTIVITY	9.94e-08	3.68e-07		9.94e-08	3.68e-07	2.31e-07	8.29e-07	2.85789	2.609	1.0954	1.0954	1.0954
GO_NEGATIVE_REGULATION_OF_ANOIKIS	1.03e-07	3.79e-07		1.03e-07	3.79e-07	5.13e-07	1.76e-06	2.35548	2.15038	1.09538	1.09538	1.09538
GO_MULTICELLULAR_ORGANISM_GROWTH	2.58e-09	1.17e-08		2.58e-09	1.17e-08	4.28e-07	1.48e-06	3.20103	2.92231	1.09538	1.09538	1.09538
GO_NEUROTRANSMITTER_TRANSPORT	0.00035545	0.000790965		0.00035545	0.000790965	0.002275	0.00434547	-2.74025	-2.50167	1.09537	1.09537	1.09537
GO_REGULATION_OF_CATECHOLAMINE_METABOLIC_PROCESS	0.034984	0.0533008		0.034984	0.0533008	0.04171	0.0620251	-1.1601	-1.05923	1.09523	1.09523	1.09523
GO_RESPONSE_TO_GRAVITY	0.0198198	0.0318995		0.0198198	0.0318995	0.08608	0.118605	1.01259	0.924639	1.09512	1.09512	1.09512
GO_RESPONSE_TO_KETONE	3.61e-05	9.52e-05		3.61e-05	9.52e-05	6.33e-05	0.000156501	2.43972	2.22886	1.09461	1.09461	1.09461
GO_MICROTUBULE_BASED_MOVEMENT	4.17e-08	1.62e-07		4.17e-08	1.62e-07	1.72e-07	6.24e-07	2.80178	2.55967	1.09459	1.09459	1.09459
GO_SEMAPHORIN_PLEXIN_SIGNALING_PATHWAY_INVOLVED_IN_NEURON_PROJECTION_GUIDANCE	0.00026447	0.000601456		0.00026447	0.000601456	0.0002672	0.000598883	2.01936	1.84486	1.09459	1.09459	1.09459
GO_CARTILAGE_DEVELOPMENT_INVOLVED_IN_ENDOCHONDRAL_BONE_MORPHOGENESIS	0.25074	0.308976		0.25074	0.308976	0.2284	0.28355	0.927238	0.847118	1.09458	1.09458	1.09458
GO_POSITIVE_REGULATION_OF_SMALL_GTPASE_MEDIATED_SIGNAL_TRANSDUCTION	0.0075763	0.0132928		0.0075763	0.0132928	0.008253	0.0141233	1.30721	1.19426	1.09458	1.09458	1.09458
GO_REGULATION_OF_CELL_SIZE	3.34e-06	9.86e-06		3.34e-06	9.86e-06	1.56e-05	4.25e-05	3.1298	2.85941	1.09456	1.09456	1.09456
GO_REGULATION_OF_DOPAMINE_METABOLIC_PROCESS	0.038795	0.0584942		0.038795	0.0584942	0.04923	0.0721244	-1.15931	-1.05937	1.09434	1.09434	1.09434
GO_NEGATIVE_REGULATION_OF_INTRINSIC_APOPTOTIC_SIGNALING_PATHWAY_IN_RESPONSE_TO_DNA_DAMAGE	2.16e-14	2.48e-13		2.18e-14	2.49e-13	4.97e-12	3.37e-11	2.7486	2.51196	1.09421	1.09421	1.09421
GO_CELLULAR_MODIFIED_AMINO_ACID_CATABOLIC_PROCESS	5.96e-05	0.00014932		5.96e-05	0.00014932	0.0001041	0.000249037	1.52662	1.3954	1.09404	1.09404	1.09404
GO_SIGNAL_TRANSDUCTION_BY_P53_CLASS_MEDIATOR	0	0		0	0	2.2e-16	3.1e-15	5.04493	4.61276	1.09369	1.09369	1.09369
GO_NEGATIVE_REGULATION_OF_STRESS_ACTIVATED_PROTEIN_KINASE_SIGNALING_CASCADE	7.92e-11	4.36e-10		7.92e-11	4.36e-10	9.47e-10	4.66e-09	2.80032	2.56076	1.09355	1.09355	1.09355
GO_RESPONSE_TO_MURAMYL_DIPEPTIDE	1.53e-05	4.36e-05		1.53e-05	4.36e-05	3.1e-05	8.06e-05	2.02389	1.85183	1.09291	1.09291	1.09291
GO_PHAGOSOME_MATURATION	9.51e-08	3.52e-07		9.51e-08	3.52e-07	1.08e-06	3.53e-06	2.02024	1.84852	1.0929	1.0929	1.0929
GO_NEGATIVE_REGULATION_OF_NUCLEOTIDE_METABOLIC_PROCESS	0.0030429	0.00575787		0.0030429	0.00575787	0.004279	0.00775621	-1.52155	-1.39229	1.09284	1.09284	1.09284
GO_DNA_REPLICATION_INITIATION	2.9e-06	8.65e-06		2.9e-06	8.65e-06	2.46e-05	6.48e-05	2.34927	2.15011	1.09263	1.09263	1.09263
GO_REGULATION_OF_SYNAPTIC_VESICLE_EXOCYTOSIS	0.000162718	0.000384328		0.000162718	0.000384328	0.0001874	0.000432097	1.34242	1.22866	1.09258	1.09258	1.09258
GO_REGULATION_OF_CELLULAR_SENESCENCE	2.82e-09	1.28e-08		2.82e-09	1.28e-08	1.61e-07	5.89e-07	2.25364	2.06286	1.09248	1.09248	1.09248
GO_RESPONSE_TO_CALCIUM_ION	3.52e-09	1.59e-08		3.52e-09	1.59e-08	7.86e-08	3e-07	2.60363	2.38357	1.09233	1.09233	1.09233
GO_NEGATIVE_REGULATION_OF_ALPHA_BETA_T_CELL_DIFFERENTIATION	0.121998	0.164729		0.121998	0.164729	0.02026	0.0322842	0.933892	0.855192	1.09203	1.09203	1.09203
GO_MITOTIC_CYTOKINESIS	7.51e-14	8.01e-13		7.49e-14	8e-13	2.17e-11	1.36e-10	2.95955	2.71123	1.09159	1.09159	1.09159
GO_REGULATION_OF_CELL_MORPHOGENESIS_INVOLVED_IN_DIFFERENTIATION	5.73e-05	0.00014507		5.73e-05	0.00014507	0.000194	0.000445989	3.91573	3.58722	1.09158	1.09158	1.09158
GO_LYMPHOCYTE_APOPTOTIC_PROCESS	6.31e-10	3.1e-09		6.31e-10	3.1e-09	2.45e-08	1.02e-07	2.22869	2.04269	1.09105	1.09105	1.09105
GO_REGULATION_OF_SIGNAL_TRANSDUCTION_BY_P53_CLASS_MEDIATOR	0	0		0	0	2.2e-16	3.1e-15	5.40403	4.95347	1.09096	1.09096	1.09096
GO_NEGATIVE_REGULATION_OF_DNA_TEMPLATED_TRANSCRIPTION_ELONGATION	4.29e-10	2.16e-09		4.29e-10	2.16e-09	1.18e-08	5.12e-08	1.876	1.71968	1.0909	1.0909	1.0909
GO_POSITIVE_REGULATION_OF_VASOCONSTRICTION	0.1054	0.144413		0.1054	0.144413	0.7644	0.80506	-1.5239	-1.39725	1.09064	1.09064	1.09064
GO_NEGATIVE_REGULATION_OF_CHROMOSOME_SEGREGATION	3.62e-11	2.09e-10		3.62e-11	2.09e-10	1.41e-10	7.65e-10	2.78231	2.55109	1.09064	1.09064	1.09064
GO_REGULATION_OF_HISTONE_DEACETYLATION	1.67e-09	7.81e-09		1.67e-09	7.81e-09	2.29e-08	9.54e-08	2.61917	2.40162	1.09058	1.09058	1.09058
GO_NEGATIVE_REGULATION_OF_MAP_KINASE_ACTIVITY	1.84e-09	8.54e-09		1.84e-09	8.54e-09	4.9e-08	1.94e-07	3.05952	2.80664	1.0901	1.0901	1.0901
GO_PROTEIN_IMPORT_INTO_NUCLEUS_TRANSLOCATION	1.32e-08	5.53e-08		1.32e-08	5.53e-08	4.09e-08	1.64e-07	2.0583	1.88827	1.09005	1.09005	1.09005
GO_PLACENTA_DEVELOPMENT	1.97e-08	8.02e-08		1.97e-08	8.02e-08	5.07e-08	2e-07	3.63701	3.33757	1.08972	1.08972	1.08972
GO_SODIUM_ION_EXPORT	0.646	0.70101		0.646	0.70101	0.9189	0.937024	0.701017	0.643407	1.08954	1.08954	1.08954
GO_NEGATIVE_REGULATION_OF_STRESS_ACTIVATED_MAPK_CASCADE	1.02e-09	4.91e-09		1.02e-09	4.91e-09	1.9e-08	7.99e-08	2.79463	2.56618	1.08902	1.08902	1.08902
GO_EPITHELIAL_CILIUM_MOVEMENT	1.52e-06	4.71e-06		1.52e-06	4.71e-06	1.5e-05	4.11e-05	-1.67309	-1.53666	1.08878	1.08878	1.08878
GO_REGULATION_OF_MICROTUBULE_BASED_PROCESS	8.88e-16	1.25e-14		9.99e-16	1.39e-14	2.54e-13	2.12e-12	5.58598	5.13095	1.08868	1.08868	1.08868
GO_REGULATION_OF_SEQUESTERING_OF_CALCIUM_ION	0.029239	0.0453346		0.029239	0.0453346	0.06597	0.0935564	1.70583	1.5669	1.08866	1.08866	1.08866
GO_NEGATIVE_REGULATION_OF_RYANODINE_SENSITIVE_CALCIUM_RELEASE_CHANNEL_ACTIVITY	3.76e-05	9.87e-05		3.76e-05	9.87e-05	6.18e-05	0.000153182	1.47254	1.3527	1.08859	1.08859	1.08859
GO_NEURAL_TUBE_FORMATION	2.03e-10	1.06e-09		2.03e-10	1.06e-09	6.94e-10	3.49e-09	3.45524	3.17419	1.08854	1.08854	1.08854
GO_EXOCRINE_SYSTEM_DEVELOPMENT	0.0033814	0.00634934		0.0033814	0.00634934	0.008468	0.0144593	1.701	1.56282	1.08842	1.08842	1.08842
GO_REGULATION_OF_RECEPTOR_BINDING	0.0083602	0.0145512		0.0083602	0.0145512	0.006642	0.0116054	1.15918	1.06521	1.08821	1.08821	1.08821
GO_BONE_REMODELING	0.0034215	0.0064117		0.0034215	0.0064117	0.004358	0.00788712	1.57224	1.44507	1.088	1.088	1.088
GO_CEREBRAL_CORTEX_RADIAL_GLIA_GUIDED_MIGRATION	2.31e-05	6.18e-05		2.31e-05	6.18e-05	1.52e-05	4.16e-05	1.34937	1.24025	1.08799	1.08799	1.08799
GO_UV_PROTECTION	1.04e-10	5.62e-10		1.04e-10	5.62e-10	1.02e-09	4.99e-09	2.07835	1.9105	1.08786	1.08786	1.08786
GO_MOVEMENT_OF_CELL_OR_SUBCELLULAR_COMPONENT	0.00060144	0.00128844		0.00060144	0.00128844	0.0001669	0.000389071	4.79803	4.41095	1.08776	1.08776	1.08776
GO_ESTABLISHMENT_OF_NUCLEUS_LOCALIZATION	1.21e-07	4.41e-07		1.21e-07	4.41e-07	8.94e-07	2.96e-06	2.68124	2.46512	1.08767	1.08767	1.08767
GO_NONMOTILE_PRIMARY_CILIUM_ASSEMBLY	6.95e-09	3e-08		6.95e-09	3e-08	7.49e-08	2.87e-07	1.84934	1.70046	1.08756	1.08756	1.08756
GO_LEUKOCYTE_APOPTOTIC_PROCESS	2.68e-07	9.24e-07		2.68e-07	9.24e-07	1.13e-06	3.67e-06	2.15151	1.97853	1.08743	1.08743	1.08743
GO_NEGATIVE_REGULATION_OF_MUSCLE_CONTRACTION	0.5603	0.622511		0.5603	0.622511	0.001459	0.00287171	0.838236	0.77085	1.08742	1.08742	1.08742
GO_CELLULAR_RESPONSE_TO_INTERFERON_BETA	0.00025605	0.00058488		0.00025605	0.00058488	0.0005248	0.00111349	1.64364	1.51162	1.08734	1.08734	1.08734
GO_TELENCEPHALON_GLIAL_CELL_MIGRATION	3.79e-05	9.93e-05		3.79e-05	9.93e-05	2.43e-05	6.41e-05	1.35021	1.24245	1.08674	1.08674	1.08674
GO_GLIAL_CELL_DEVELOPMENT	2.41e-05	6.39e-05		2.41e-05	6.39e-05	0.0001131	0.000269597	2.00625	1.8468	1.08634	1.08634	1.08634
GO_NEGATIVE_REGULATION_OF_NEURAL_PRECURSOR_CELL_PROLIFERATION	0.00088092	0.00184056		0.00088092	0.00184056	0.00143	0.0028194	1.52684	1.40552	1.08632	1.08632	1.08632
GO_REGULATION_OF_CELL_COMMUNICATION_BY_ELECTRICAL_COUPLING	0.000140565	0.000334723		0.000140565	0.000334723	0.0006717	0.00139715	1.60404	1.4766	1.08631	1.08631	1.08631
GO_MITOCHONDRIAL_MEMBRANE_ORGANIZATION	0	0		0	0	2.18e-14	2.09e-13	4.57403	4.21074	1.08628	1.08628	1.08628
GO_ION_TRANSMEMBRANE_TRANSPORT	1.7e-06	5.23e-06		1.7e-06	5.23e-06	1.44e-05	3.96e-05	-3.67822	-3.38637	1.08619	1.08619	1.08619
GO_MODULATION_OF_TRANSCRIPTION_IN_OTHER_ORGANISM_INVOLVED_IN_SYMBIOTIC_INTERACTION	3.61e-05	9.51e-05		3.61e-05	9.51e-05	0.0002412	0.000544543	1.73914	1.60151	1.08594	1.08594	1.08594
GO_SYNAPTIC_VESICLE_ENDOCYTOSIS	0.00117535	0.00239969		0.00117535	0.00239969	0.0009503	0.00192501	1.10328	1.01599	1.08591	1.08591	1.08591
GO_MICROTUBULE_BASED_PROCESS	3.7e-12	2.45e-11		3.7e-12	2.45e-11	2.87e-11	1.75e-10	5.65593	5.20926	1.08574	1.08574	1.08574
GO_EPITHELIAL_TO_MESENCHYMAL_TRANSITION_INVOLVED_IN_ENDOCARDIAL_CUSHION_FORMATION	0.37056	0.435958		0.37056	0.435958	0.9143	0.932947	0.834233	0.76837	1.08572	1.08572	1.08572
GO_POSITIVE_REGULATION_OF_MICROTUBULE_POLYMERIZATION	1.57e-08	6.47e-08		1.57e-08	6.47e-08	2.78e-07	9.91e-07	2.01602	1.85692	1.08568	1.08568	1.08568
GO_NEGATIVE_REGULATION_OF_RESPONSE_TO_FOOD	1.82e-05	5.02e-05		1.82e-05	5.02e-05	0.0001305	0.000309016	-1.34339	-1.23744	1.08562	1.08562	1.08562
GO_RESPONSE_TO_WOUNDING	0.00067536	0.00143819		0.00067536	0.00143819	0.0006234	0.00130544	4.45647	4.10509	1.0856	1.0856	1.0856
GO_REPLACEMENT_OSSIFICATION	6.36e-05	0.000158319		6.36e-05	0.000158319	1.33e-05	3.68e-05	1.33068	1.22579	1.08557	1.08557	1.08557
GO_SECRETORY_GRANULE_ORGANIZATION	1.65e-07	5.86e-07		1.65e-07	5.86e-07	2.24e-07	8.05e-07	1.77915	1.63894	1.08555	1.08555	1.08555
GO_POSITIVE_REGULATION_OF_CANONICAL_WNT_SIGNALING_PATHWAY	4.44e-15	5.55e-14		4.44e-15	5.55e-14	8.09e-13	6.24e-12	4.75698	4.38249	1.08545	1.08545	1.08545
GO_NEGATIVE_REGULATION_OF_GENE_SILENCING	8.92e-07	2.87e-06		8.92e-07	2.87e-06	1.85e-05	4.96e-05	1.54119	1.41986	1.08545	1.08545	1.08545
GO_AGING	2.72e-08	1.09e-07		2.72e-08	1.09e-07	6.34e-07	2.14e-06	3.85263	3.54952	1.08539	1.08539	1.08539
GO_EXTRACELLULAR_STRUCTURE_ORGANIZATION	0.040403	0.0605459		0.040403	0.0605459	0.03273	0.0500963	4.45152	4.10138	1.08537	1.08537	1.08537
GO_MUSCLE_CELL_DIFFERENTIATION	0.0157765	0.0260312		0.0157765	0.0260312	0.01904	0.0304653	1.97165	1.81663	1.08533	1.08533	1.08533
GO_DEFENSE_RESPONSE_TO_VIRUS	0.0088645	0.0153618		0.0088645	0.0153618	0.01225	0.0203496	2.6549	2.44638	1.08523	1.08523	1.08523
GO_ICOSANOID_BIOSYNTHETIC_PROCESS	0.045016	0.0666644		0.045016	0.0666644	0.004279	0.00775621	1.25303	1.15464	1.08522	1.08522	1.08522
GO_MORPHOGENESIS_OF_A_BRANCHING_STRUCTURE	0.00184194	0.00362698		0.00184194	0.00362698	0.003624	0.00667292	2.70443	2.4921	1.0852	1.0852	1.0852
GO_NEGATIVE_REGULATION_OF_CELLULAR_RESPONSE_TO_GROWTH_FACTOR_STIMULUS	0.0051577	0.00932354		0.0051577	0.00932354	0.007124	0.0123733	3.19518	2.94437	1.08518	1.08518	1.08518
GO_NEGATIVE_REGULATION_OF_APPETITE	1.9e-05	5.22e-05		1.9e-05	5.22e-05	9.34e-05	0.000224783	-1.34435	-1.23897	1.08506	1.08506	1.08506
GO_MUSCLE_CELL_CELLULAR_HOMEOSTASIS	0.00125781	0.0025546		0.00125781	0.0025546	0.0004083	0.000881996	1.32787	1.22385	1.08499	1.08499	1.08499
GO_KETONE_BIOSYNTHETIC_PROCESS	0.48728	0.551926		0.48728	0.551926	0.003796	0.00697032	0.848277	0.78187	1.08493	1.08493	1.08493
GO_REGULATION_OF_MITOCHONDRIAL_OUTER_MEMBRANE_PERMEABILIZATION_INVOLVED_IN_APOPTOTIC_SIGNALING_PATHWAY	2.41e-14	2.74e-13		2.4e-14	2.73e-13	7.18e-12	4.79e-11	3.31538	3.05625	1.08479	1.08479	1.08479
GO_PLASMA_MEMBRANE_FUSION	3.56e-05	9.4e-05		3.56e-05	9.4e-05	6.18e-05	0.000153182	-1.21183	-1.11723	1.08468	1.08468	1.08468
GO_REGULATION_OF_ANOIKIS	1.12e-08	4.74e-08		1.12e-08	4.74e-08	7.7e-07	2.57e-06	2.49794	2.30301	1.08464	1.08464	1.08464
GO_SPONGIOTROPHOBLAST_LAYER_DEVELOPMENT	0.0021772	0.00424423		0.0021772	0.00424423	0.003903	0.00713582	1.34589	1.24117	1.08437	1.08437	1.08437
GO_MODULATION_BY_HOST_OF_VIRAL_PROCESS	4.07e-06	1.18e-05		4.07e-06	1.18e-05	1.69e-05	4.58e-05	1.96148	1.80894	1.08433	1.08433	1.08433
GO_REGULATION_OF_CELL_AGING	1.05e-09	5.04e-09		1.05e-09	5.04e-09	1.14e-07	4.25e-07	2.52704	2.33067	1.08425	1.08425	1.08425
GO_SUBSTANTIA_NIGRA_DEVELOPMENT	2.17e-10	1.13e-09		2.17e-10	1.13e-09	9.13e-10	4.51e-09	3.15374	2.90895	1.08415	1.08415	1.08415
GO_ENDOCHONDRAL_OSSIFICATION	8.16e-05	0.000200514		8.16e-05	0.000200514	2.08e-05	5.54e-05	1.32872	1.22569	1.08406	1.08406	1.08406
GO_HEART_DEVELOPMENT	0.0004382	0.000961766		0.0004382	0.000961766	0.0002733	0.00061079	4.09394	3.77655	1.08404	1.08404	1.08404
GO_CELLULAR_RESPONSE_TO_AMINO_ACID_STARVATION	1.62e-14	1.9e-13		1.61e-14	1.89e-13	6.98e-13	5.43e-12	2.8553	2.63439	1.08386	1.08386	1.08386
GO_KIDNEY_EPITHELIUM_DEVELOPMENT	0.055597	0.0806902		0.055597	0.0806902	0.009867	0.0166647	1.50088	1.38495	1.08371	1.08371	1.08371
GO_REGULATION_OF_HISTONE_H3_K9_ACETYLATION	1.74e-05	4.84e-05		1.74e-05	4.84e-05	2.84e-05	7.42e-05	1.44602	1.33462	1.08347	1.08347	1.08347
GO_POSITIVE_REGULATION_OF_TRANSLATIONAL_INITIATION	7.85e-08	2.95e-07		7.85e-08	2.95e-07	1.63e-06	5.22e-06	2.0938	1.93262	1.0834	1.0834	1.0834
GO_CELL_DEATH_IN_RESPONSE_TO_OXIDATIVE_STRESS	1.75e-06	5.37e-06		1.75e-06	5.37e-06	6.69e-06	1.94e-05	2.07435	1.9147	1.08338	1.08338	1.08338
GO_CYTOLYSIS	0.33412	0.398019		0.33412	0.398019	0.8341	0.864573	-1.07815	-0.995577	1.08294	1.08294	1.08294
GO_REGULATION_OF_GENE_EXPRESSION_EPIGENETIC	8.68e-12	5.38e-11		8.68e-12	5.38e-11	1.81e-10	9.65e-10	4.08027	3.76793	1.08289	1.08289	1.08289
GO_RESPONSE_TO_GONADOTROPIN	0.00169906	0.00336557		0.00169906	0.00336557	0.001629	0.00318476	1.53101	1.41402	1.08274	1.08274	1.08274
GO_NEGATIVE_REGULATION_BY_HOST_OF_VIRAL_TRANSCRIPTION	0.00128317	0.0026027		0.00128317	0.0026027	0.003003	0.00560038	1.43881	1.32889	1.08272	1.08272	1.08272
GO_MYELOID_LEUKOCYTE_ACTIVATION	0.177038	0.228237		0.177038	0.228237	0.5412	0.600717	1.67794	1.54998	1.08256	1.08256	1.08256
GO_T_CELL_MEDIATED_IMMUNITY	0.0070811	0.0125184		0.0070811	0.0125184	0.005178	0.00923466	1.41848	1.31072	1.08222	1.08222	1.08222
GO_FATTY_ACID_DERIVATIVE_BIOSYNTHETIC_PROCESS	0.053059	0.0774658		0.053059	0.0774658	0.004905	0.00877806	1.25127	1.1566	1.08185	1.08185	1.08185
GO_ACTIVATION_OF_MAPKKK_ACTIVITY	0.000198229	0.000462104		0.000198229	0.000462104	0.0005248	0.00111349	1.50613	1.39227	1.08178	1.08178	1.08178
GO_POSITIVE_REGULATION_OF_LIPID_KINASE_ACTIVITY	0.0029794	0.00565151		0.0029794	0.00565151	0.0102	0.0171586	1.78808	1.65292	1.08177	1.08177	1.08177
GO_POSITIVE_REGULATION_OF_RELEASE_OF_CYTOCHROME_C_FROM_MITOCHONDRIA	5.35e-08	2.05e-07		5.35e-08	2.05e-07	2.74e-07	9.78e-07	2.42988	2.24628	1.08174	1.08174	1.08174
GO_POSITIVE_REGULATION_OF_MITOTIC_NUCLEAR_DIVISION	1.71e-05	4.77e-05		1.71e-05	4.77e-05	2.05e-05	5.47e-05	2.23827	2.06921	1.0817	1.0817	1.0817
GO_CELLULAR_RESPONSE_TO_ATP	0.0082606	0.0143929		0.0082606	0.0143929	1.1e-07	4.13e-07	1.12273	1.03793	1.0817	1.0817	1.0817
GO_REGULATION_OF_CHONDROCYTE_DIFFERENTIATION	0.00046374	0.00101318		0.00046374	0.00101318	0.0001502	0.000352792	1.55885	1.4412	1.08163	1.08163	1.08163
GO_REGULATION_OF_CELL_PROLIFERATION_INVOLVED_IN_KIDNEY_DEVELOPMENT	0.20992	0.264632		0.20992	0.264632	0.1532	0.19895	0.928328	0.858351	1.08153	1.08153	1.08153
GO_REGULATION_OF_MYELINATION	1.93e-05	5.27e-05		1.93e-05	5.27e-05	1.85e-05	4.96e-05	1.90978	1.76607	1.08137	1.08137	1.08137
GO_ASTROCYTE_DIFFERENTIATION	0.0020227	0.00395613		0.0020227	0.00395613	0.001132	0.00227034	1.6047	1.48411	1.08125	1.08125	1.08125
GO_CELLULAR_RESPONSE_TO_DSRNA	2.68e-08	1.07e-07		2.68e-08	1.07e-07	2.78e-07	9.91e-07	2.44022	2.25746	1.08096	1.08096	1.08096
GO_RESPONSE_TO_STEROL	0.00183515	0.0036182		0.00183515	0.0036182	0.0007709	0.00158087	1.45103	1.34265	1.08072	1.08072	1.08072
GO_REGULATION_OF_NOREPINEPHRINE_SECRETION	0.000102988	0.000249845		0.000102988	0.000249845	0.000152	0.000356121	-2.02997	-1.87841	1.08069	1.08069	1.08069
GO_POSITIVE_REGULATION_OF_MITOCHONDRIAL_MEMBRANE_PERMEABILITY	6.72e-07	2.2e-06		6.72e-07	2.2e-06	6.16e-06	1.8e-05	2.36967	2.19303	1.08054	1.08054	1.08054
GO_HISTONE_PHOSPHORYLATION	1.57e-07	5.6e-07		1.57e-07	5.6e-07	3.2e-06	9.81e-06	1.87526	1.73549	1.08053	1.08053	1.08053
GO_GLUTAMATE_METABOLIC_PROCESS	0.082657	0.116019		0.082657	0.116019	0.005765	0.0101917	1.0431	0.965364	1.08052	1.08052	1.08052
GO_CELLULAR_RESPONSE_TO_FLUID_SHEAR_STRESS	3.64e-05	9.59e-05		3.64e-05	9.59e-05	4.7e-05	0.000118904	2.33021	2.1568	1.0804	1.0804	1.0804
GO_PIGMENT_BIOSYNTHETIC_PROCESS	1.14e-06	3.6e-06		1.14e-06	3.6e-06	3.53e-06	1.07e-05	1.86606	1.72722	1.08038	1.08038	1.08038
GO_CARDIAC_CHAMBER_DEVELOPMENT	0.0088569	0.0153544		0.0088569	0.0153544	0.007636	0.0131838	2.14642	1.98684	1.08032	1.08032	1.08032
GO_POSTTRANSCRIPTIONAL_GENE_SILENCING	1.16e-13	1.19e-12		1.16e-13	1.19e-12	4.51e-11	2.65e-10	3.08954	2.85997	1.08027	1.08027	1.08027
GO_MEMBRANE_RAFT_ORGANIZATION	0.000117265	0.000283152		0.000117265	0.000283152	4.59e-05	0.000116287	2.44898	2.26701	1.08027	1.08027	1.08027
GO_RECEPTOR_CLUSTERING	0.033445	0.0512581		0.033445	0.0512581	0.01266	0.0209857	1.32232	1.22413	1.08021	1.08021	1.08021
GO_EPITHELIAL_TO_MESENCHYMAL_TRANSITION	0.0014394	0.0028906		0.0014394	0.0028906	0.0002764	0.000617125	1.75807	1.62767	1.08011	1.08011	1.08011
GO_T_CELL_ACTIVATION_INVOLVED_IN_IMMUNE_RESPONSE	0.124615	0.167922		0.124615	0.167922	0.003657	0.00672304	-1.47721	-1.36779	1.08	1.08	1.08
GO_NEGATIVE_REGULATION_OF_ALCOHOL_BIOSYNTHETIC_PROCESS	0.00022212	0.000512614		0.00022212	0.000512614	0.0007236	0.00149242	1.59944	1.48104	1.07994	1.07994	1.07994
GO_ERROR_PRONE_TRANSLESION_SYNTHESIS	8.5e-11	4.65e-10		8.5e-11	4.65e-10	7.57e-09	3.33e-08	2.6674	2.47014	1.07986	1.07986	1.07986
GO_NEGATIVE_REGULATION_OF_CHROMOSOME_ORGANIZATION	1.24e-14	1.48e-13		1.23e-14	1.46e-13	1.68e-13	1.43e-12	4.85782	4.49862	1.07985	1.07985	1.07985
GO_DOUBLE_STRAND_BREAK_REPAIR	4.34e-08	1.67e-07		4.34e-08	1.67e-07	7.59e-07	2.54e-06	4.05115	3.75191	1.07976	1.07976	1.07976
GO_REGULATION_OF_DNA_DAMAGE_RESPONSE_SIGNAL_TRANSDUCTION_BY_P53_CLASS_MEDIATOR	4.17e-07	1.4e-06		4.17e-07	1.4e-06	2.2e-07	7.94e-07	2.48535	2.30193	1.07968	1.07968	1.07968
GO_POSITIVE_REGULATION_OF_ERAD_PATHWAY	1.65e-11	9.91e-11		1.65e-11	9.91e-11	6.53e-11	3.73e-10	2.70317	2.50408	1.0795	1.0795	1.0795
GO_REGULATION_OF_VACUOLAR_TRANSPORT	4.77e-10	2.38e-09		4.77e-10	2.38e-09	8.4e-09	3.67e-08	3.15272	2.92056	1.07949	1.07949	1.07949
GO_CATECHOL_CONTAINING_COMPOUND_BIOSYNTHETIC_PROCESS	5.95e-05	0.000149315		5.95e-05	0.000149315	0.0006369	0.00133131	-2.04194	-1.8917	1.07942	1.07942	1.07942
GO_LYMPH_VESSEL_DEVELOPMENT	0.00059706	0.00128024		0.00059706	0.00128024	0.0003307	0.00072514	1.71271	1.58671	1.07941	1.07941	1.07941
GO_REGULATION_OF_GROWTH	3.66e-06	1.07e-05		3.66e-06	1.07e-05	8.18e-05	0.000198134	4.13496	3.8308	1.0794	1.0794	1.0794
GO_REGULATION_OF_PLATELET_AGGREGATION	0.066616	0.0950228		0.066616	0.0950228	1.2e-05	3.33e-05	1.35242	1.25301	1.07934	1.07934	1.07934
GO_POSITIVE_REGULATION_OF_LONG_TERM_SYNAPTIC_POTENTIATION	0.31572	0.379304		0.31572	0.379304	0.01477	0.0241479	0.87817	0.813682	1.07925	1.07925	1.07925
GO_REGULATION_OF_CARDIAC_MUSCLE_CONTRACTION_BY_CALCIUM_ION_SIGNALING	0.0141756	0.0236158		0.0141756	0.0236158	0.01831	0.0294085	1.75022	1.62176	1.07921	1.07921	1.07921
GO_POSITIVE_REGULATION_OF_EPITHELIAL_CELL_PROLIFERATION	0.00091957	0.00191101		0.00091957	0.00191101	0.0001574	0.000368216	2.24474	2.08118	1.07859	1.07859	1.07859
GO_POSITIVE_REGULATION_OF_DNA_REPLICATION	1.15e-07	4.19e-07		1.15e-07	4.19e-07	1.24e-06	3.99e-06	3.05396	2.83171	1.07849	1.07849	1.07849
GO_FORMATION_OF_PRIMARY_GERM_LAYER	0.00060347	0.0012916		0.00060347	0.0012916	0.0004128	0.000891303	2.68224	2.48705	1.07848	1.07848	1.07848
GO_CELLULAR_RESPONSE_TO_UV	4.44e-15	5.55e-14		4.44e-15	5.55e-14	2.36e-12	1.7e-11	3.9567	3.66878	1.07848	1.07848	1.07848
GO_PROTEIN_SUMOYLATION	9.99e-16	1.38e-14		1.22e-15	1.68e-14	2.66e-13	2.2e-12	5.778	5.35775	1.07844	1.07844	1.07844
GO_RESPONSE_TO_INCREASED_OXYGEN_LEVELS	0.00035738	0.00079488		0.00035738	0.00079488	0.001346	0.00266849	1.65432	1.53401	1.07843	1.07843	1.07843
GO_LABYRINTHINE_LAYER_BLOOD_VESSEL_DEVELOPMENT	3.58e-06	1.05e-05		3.58e-06	1.05e-05	9.63e-07	3.16e-06	1.83527	1.70184	1.0784	1.0784	1.0784
GO_FUSION_OF_SPERM_TO_EGG_PLASMA_MEMBRANE	5.96e-08	2.27e-07		5.96e-08	2.27e-07	5.71e-07	1.94e-06	-2.41561	-2.24012	1.07834	1.07834	1.07834
GO_REGULATION_OF_MEMBRANE_DEPOLARIZATION	0.023379	0.0370134		0.023379	0.0370134	0.05709	0.0823689	1.08571	1.00711	1.07805	1.07805	1.07805
GO_POSITIVE_REGULATION_OF_TOR_SIGNALING	9.61e-10	4.64e-09		9.61e-10	4.64e-09	1.02e-09	4.99e-09	2.39093	2.21784	1.07804	1.07804	1.07804
GO_POSITIVE_REGULATION_OF_WNT_SIGNALING_PATHWAY	5.37e-11	3.03e-10		5.37e-11	3.03e-10	1.14e-09	5.49e-09	4.78302	4.43694	1.078	1.078	1.078
GO_REGULATION_OF_BROWN_FAT_CELL_DIFFERENTIATION	0.23396	0.291385		0.23396	0.291385	0.04349	0.0644661	0.914274	0.848189	1.07791	1.07791	1.07791
GO_MITOTIC_CHROMOSOME_CONDENSATION	1.46e-07	5.24e-07		1.46e-07	5.24e-07	3.24e-06	9.92e-06	2.45722	2.28031	1.07759	1.07759	1.07759
GO_VESICLE_CYTOSKELETAL_TRAFFICKING	4.44e-16	6.46e-15		4.44e-16	6.42e-15	2.9e-13	2.38e-12	3.16966	2.94149	1.07757	1.07757	1.07757
GO_CELLULAR_RESPONSE_TO_HEAT	1.69e-05	4.74e-05		1.69e-05	4.74e-05	0.0001118	0.000266635	2.26215	2.09941	1.07751	1.07751	1.07751
GO_PYRIMIDINE_NUCLEOSIDE_METABOLIC_PROCESS	0.00046153	0.00101011		0.00046153	0.00101011	0.0009116	0.00185064	1.59048	1.47612	1.07748	1.07748	1.07748
GO_REGULATION_OF_FIBROBLAST_PROLIFERATION	1.56e-07	5.57e-07		1.56e-07	5.57e-07	5.06e-07	1.73e-06	3.10324	2.88015	1.07746	1.07746	1.07746
GO_POSITIVE_REGULATION_OF_COAGULATION	0.3733	0.438406		0.3733	0.438406	0.05268	0.0766479	0.96501	0.895711	1.07737	1.07737	1.07737
GO_REGULATION_OF_CARDIAC_MUSCLE_CONTRACTION_BY_REGULATION_OF_THE_RELEASE_OF_SEQUESTERED_CALCIUM_ION	0.071744	0.101683		0.071744	0.101683	0.1752	0.223835	1.36777	1.26966	1.07728	1.07728	1.07728
GO_CELLULAR_RESPONSE_TO_LITHIUM_ION	0.033479	0.0512933		0.033479	0.0512933	0.0093	0.0157585	1.00211	0.930425	1.07705	1.07705	1.07705
GO_POSITIVE_REGULATION_OF_TISSUE_REMODELING	0.2414	0.299449		0.2414	0.299449	0.2262	0.281044	1.00835	0.936226	1.07704	1.07704	1.07704
GO_ACTIVATION_OF_JUN_KINASE_ACTIVITY	4.39e-07	1.47e-06		4.39e-07	1.47e-06	5.83e-06	1.71e-05	2.71147	2.5176	1.07701	1.07701	1.07701
GO_CRISTAE_FORMATION	1.4e-06	4.37e-06		1.4e-06	4.37e-06	3.34e-06	1.02e-05	1.79739	1.66901	1.07692	1.07692	1.07692
GO_BIOLOGICAL_ADHESION	0.0038837	0.00720047		0.0038837	0.00720047	0.0003198	0.000703893	3.82774	3.55434	1.07692	1.07692	1.07692
GO_NEGATIVE_REGULATION_OF_RESPONSE_TO_DNA_DAMAGE_STIMULUS	2.53e-13	2.52e-12		2.53e-13	2.52e-12	5.37e-11	3.12e-10	3.64874	3.38819	1.0769	1.0769	1.0769
GO_CATECHOLAMINE_BIOSYNTHETIC_PROCESS	9.81e-05	0.000239161		9.81e-05	0.000239161	0.0008473	0.0017284	-2.04261	-1.89721	1.07664	1.07664	1.07664
GO_REGULATION_OF_ENERGY_HOMEOSTASIS	0.40966	0.47523		0.40966	0.47523	0.8455	0.873471	1.13347	1.05283	1.07659	1.07659	1.07659
GO_PROTEIN_MONOUBIQUITINATION	2.89e-14	3.26e-13		2.9e-14	3.27e-13	5.07e-12	3.44e-11	3.76083	3.4933	1.07658	1.07658	1.07658
GO_CELL_AGING	7.19e-11	3.98e-10		7.19e-11	3.98e-10	1.79e-09	8.42e-09	3.47794	3.23093	1.07645	1.07645	1.07645
GO_NUCLEOTIDE_SALVAGE	0.000137868	0.000329481		0.000137868	0.000329481	0.0002957	0.000655811	1.69868	1.57814	1.07638	1.07638	1.07638
GO_DEVELOPMENTAL_GROWTH_INVOLVED_IN_MORPHOGENESIS	0.0022978	0.00447163		0.0022978	0.00447163	0.0006234	0.00130544	2.42241	2.25054	1.07637	1.07637	1.07637
GO_REGULATION_OF_PHOSPHOLIPASE_ACTIVITY	0.20294	0.257227		0.20294	0.257227	0.4305	0.493136	1.22487	1.13798	1.07635	1.07635	1.07635
GO_NEGATIVE_REGULATION_OF_TRANSCRIPTION_ELONGATION_FROM_RNA_POLYMERASE_II_PROMOTER	9.57e-09	4.07e-08		9.57e-09	4.07e-08	9.38e-08	3.54e-07	1.97928	1.83897	1.0763	1.0763	1.0763
GO_REGULATION_OF_CELL_MORPHOGENESIS	7.85e-05	0.000194061		7.85e-05	0.000194061	2.05e-05	5.47e-05	5.18359	4.81726	1.07604	1.07604	1.07604
GO_REGULATION_OF_MICROTUBULE_POLYMERIZATION_OR_DEPOLYMERIZATION	1e-10	5.41e-10		1e-10	5.41e-10	1.72e-09	8.13e-09	5.23197	4.86263	1.07596	1.07596	1.07596
GO_CELL_CYCLE_ARREST	7.93e-12	4.97e-11		7.93e-12	4.97e-11	5.07e-11	2.96e-10	4.21543	3.91802	1.07591	1.07591	1.07591
GO_RESPONSE_TO_HYPEROXIA	0.000603	0.00129119		0.000603	0.00129119	0.00232	0.00441692	1.65119	1.5347	1.0759	1.0759	1.0759
GO_REGULATION_OF_DEVELOPMENTAL_GROWTH	0.0075603	0.0132768		0.0075603	0.0132768	0.00757	0.0130795	2.40844	2.2386	1.07587	1.07587	1.07587
GO_POSITIVE_REGULATION_OF_NUCLEAR_DIVISION	0.00037741	0.00083504		0.00037741	0.00083504	0.001746	0.00339922	2.01255	1.87066	1.07585	1.07585	1.07585
GO_RECOMBINATIONAL_REPAIR	1.55e-06	4.79e-06		1.55e-06	4.79e-06	2.95e-05	7.68e-05	3.08994	2.87225	1.07579	1.07579	1.07579
GO_NEGATIVE_REGULATION_OF_DEFENSE_RESPONSE	0.0050766	0.0091875		0.0050766	0.0091875	0.005368	0.00954061	2.15512	2.00409	1.07536	1.07536	1.07536
GO_ENDOCHONDRAL_BONE_MORPHOGENESIS	0.00206	0.004024		0.00206	0.004024	0.001144	0.00229243	1.42836	1.32832	1.07531	1.07531	1.07531
GO_CYTOKINESIS	3.35e-11	1.94e-10		3.35e-11	1.94e-10	3e-09	1.38e-08	4.36434	4.05893	1.07524	1.07524	1.07524
GO_REPRODUCTIVE_SYSTEM_DEVELOPMENT	4.04e-06	1.17e-05		4.04e-06	1.17e-05	6.25e-05	0.000154927	3.55102	3.30336	1.07497	1.07497	1.07497
GO_RESPONSE_TO_INSECTICIDE	0.00063523	0.00135646		0.00063523	0.00135646	0.0008298	0.00169568	-1.51794	-1.41209	1.07496	1.07496	1.07496
GO_AORTA_MORPHOGENESIS	0.0038842	0.00720047		0.0038842	0.00720047	0.007249	0.0125763	1.59314	1.48221	1.07484	1.07484	1.07484
GO_POSITIVE_REGULATION_OF_APOPTOTIC_SIGNALING_PATHWAY	4.43e-13	4.29e-12		4.43e-13	4.29e-12	3.29e-11	1.98e-10	4.85728	4.5208	1.07443	1.07443	1.07443
GO_POSITIVE_REGULATION_OF_PEPTIDASE_ACTIVITY	8.96e-07	2.89e-06		8.96e-07	2.89e-06	5.91e-06	1.73e-05	4.27114	3.97538	1.0744	1.0744	1.0744
GO_RESPONSE_TO_FIBROBLAST_GROWTH_FACTOR	1.84e-06	5.61e-06		1.84e-06	5.61e-06	3.53e-06	1.07e-05	2.82491	2.6294	1.07435	1.07435	1.07435
GO_POSITIVE_REGULATION_OF_VIRAL_TRANSCRIPTION	1.63e-12	1.2e-11		1.63e-12	1.2e-11	1.73e-12	1.26e-11	3.80529	3.54205	1.07432	1.07432	1.07432
GO_DETECTION_OF_MECHANICAL_STIMULUS	2.33e-05	6.23e-05		2.33e-05	6.23e-05	5.95e-05	0.000148258	-2.33807	-2.17645	1.07426	1.07426	1.07426
GO_CHEMOSENSORY_BEHAVIOR	0.000140713	0.000334904		0.000140713	0.000334904	0.0002827	0.000629681	-1.67827	-1.56235	1.07419	1.07419	1.07419
GO_AROMATIC_AMINO_ACID_FAMILY_CATABOLIC_PROCESS	0.127723	0.171662		0.127723	0.171662	0.412	0.474866	-1.51375	-1.40928	1.07413	1.07413	1.07413
GO_CHROMATIN_ORGANIZATION	2.25e-11	1.33e-10		2.25e-11	1.33e-10	7.47e-10	3.73e-09	6.88689	6.41165	1.07412	1.07412	1.07412
GO_POSITIVE_REGULATION_OF_NEUTROPHIL_MIGRATION	0.44266	0.508316		0.44266	0.508316	0.07173	0.101047	1.25463	1.16812	1.07406	1.07406	1.07406
GO_PROTEIN_IMPORT_INTO_MITOCHONDRIAL_MATRIX	4.25e-05	0.000109691		4.25e-05	0.000109691	6.41e-05	0.000158177	1.64152	1.52871	1.0738	1.0738	1.0738
GO_REGULATION_OF_PEPTIDYL_THREONINE_PHOSPHORYLATION	8.01e-05	0.000197417		8.01e-05	0.000197417	8.18e-05	0.000198134	2.21813	2.06608	1.0736	1.0736	1.0736
GO_REGULATION_OF_ATPASE_ACTIVITY	1.52e-05	4.34e-05		1.52e-05	4.34e-05	8.32e-06	2.37e-05	2.05586	1.91494	1.07359	1.07359	1.07359
GO_CORONARY_VASCULATURE_DEVELOPMENT	0.00094175	0.00194754		0.00094175	0.00194754	0.0009116	0.00185064	2.18098	2.0316	1.07353	1.07353	1.07353
GO_4_HYDROXYPROLINE_METABOLIC_PROCESS	4.37e-05	0.00011198		4.37e-05	0.00011198	0.0001831	0.000423021	2.15671	2.00934	1.07334	1.07334	1.07334
GO_POSITIVE_REGULATION_BY_HOST_OF_VIRAL_TRANSCRIPTION	5.59e-05	0.000141838		5.59e-05	0.000141838	0.0002202	0.000500533	1.90032	1.77073	1.07318	1.07318	1.07318
GO_POSITIVE_REGULATION_OF_CELL_CYCLE_G2_M_PHASE_TRANSITION	4.8e-06	1.38e-05		4.8e-06	1.38e-05	3.85e-05	9.84e-05	1.97137	1.83715	1.07306	1.07306	1.07306
GO_MITOTIC_RECOMBINATION	8.02e-05	0.000197522		8.02e-05	0.000197522	0.0003058	0.000675956	3.28396	3.06089	1.07288	1.07288	1.07288
GO_OXALOACETATE_METABOLIC_PROCESS	0.0007047	0.0014918		0.0007047	0.0014918	0.001022	0.00206307	1.77367	1.65332	1.07279	1.07279	1.07279
GO_NEGATIVE_REGULATION_OF_FIBROBLAST_GROWTH_FACTOR_RECEPTOR_SIGNALING_PATHWAY	0.003981	0.00736324		0.003981	0.00736324	0.004817	0.00865052	1.39392	1.29951	1.07265	1.07265	1.07265
GO_PRESYNAPTIC_PROCESS_INVOLVED_IN_SYNAPTIC_TRANSMISSION	0.132836	0.177662		0.132836	0.177662	0.03043	0.046931	-1.94758	-1.81593	1.0725	1.0725	1.0725
GO_REGULATION_OF_FEEDING_BEHAVIOR	4.03e-10	2.04e-09		4.03e-10	2.04e-09	2.94e-09	1.36e-08	-2.35265	-2.19365	1.07248	1.07248	1.07248
GO_ACTIVATION_OF_PROTEIN_KINASE_A_ACTIVITY	0.4333	0.497937		0.4333	0.497937	0.4322	0.494961	0.835651	0.779293	1.07232	1.07232	1.07232
GO_POSITIVE_REGULATION_OF_EPITHELIAL_TO_MESENCHYMAL_TRANSITION	0.00011722	0.000283152		0.00011722	0.000283152	0.0002032	0.000465529	2.2005	2.05242	1.07215	1.07215	1.07215
GO_POSITIVE_REGULATION_OF_GENE_EXPRESSION_EPIGENETIC	0.00022426	0.000515577		0.00022426	0.000515577	0.0009021	0.00183456	2.022	1.886	1.07211	1.07211	1.07211
GO_PROTEIN_LOCALIZATION_TO_CYTOSKELETON	4.03e-09	1.79e-08		4.03e-09	1.79e-08	4.82e-08	1.91e-07	2.8791	2.68558	1.07206	1.07206	1.07206
GO_REGULATION_OF_PROTEIN_TARGETING_TO_MEMBRANE	0.000156981	0.0003721		0.000156981	0.0003721	0.0001918	0.000441368	1.88625	1.75964	1.07196	1.07196	1.07196
GO_AMINO_SUGAR_CATABOLIC_PROCESS	0.23962	0.297504		0.23962	0.297504	0.9814	0.985637	1.00864	0.941007	1.07187	1.07187	1.07187
GO_ACID_SECRETION	0.00092484	0.00191868		0.00092484	0.00191868	0.0005539	0.00116884	-1.72891	-1.61303	1.07184	1.07184	1.07184
GO_TELOMERE_LOCALIZATION	3.24e-06	9.58e-06		3.24e-06	9.58e-06	3.57e-05	9.17e-05	-1.2807	-1.19488	1.07182	1.07182	1.07182
GO_POSITIVE_REGULATION_OF_GLIOGENESIS	0.052357	0.0766092		0.052357	0.0766092	0.08823	0.12128	1.42953	1.33377	1.07179	1.07179	1.07179
GO_RESPONSE_TO_FOLLICLE_STIMULATING_HORMONE	0.0067448	0.0119648		0.0067448	0.0119648	0.003269	0.00605038	1.4785	1.37949	1.07177	1.07177	1.07177
GO_POSITIVE_REGULATION_OF_PROTEIN_TARGETING_TO_MEMBRANE	0.000157533	0.000373218		0.000157533	0.000373218	0.0005305	0.00112456	1.68408	1.57137	1.07173	1.07173	1.07173
GO_REGULATION_OF_TRANSCRIPTION_INVOLVED_IN_G1_S_TRANSITION_OF_MITOTIC_CELL_CYCLE	1.99e-05	5.42e-05		1.99e-05	5.42e-05	1.21e-05	3.36e-05	2.29289	2.13947	1.07171	1.07171	1.07171
GO_MULTICELLULAR_ORGANISMAL_RESPONSE_TO_STRESS	0.032138	0.0494178		0.032138	0.0494178	0.0664	0.0941375	-1.64039	-1.53105	1.07141	1.07141	1.07141
GO_REGULATION_OF_TUMOR_NECROSIS_FACTOR_MEDIATED_SIGNALING_PATHWAY	1.27e-10	6.76e-10		1.27e-10	6.76e-10	4.65e-09	2.09e-08	3.0695	2.86499	1.07138	1.07138	1.07138
GO_TELENCEPHALON_REGIONALIZATION	0.045239	0.0669307		0.045239	0.0669307	0.01692	0.0273459	-1.24463	-1.16174	1.07135	1.07135	1.07135
GO_DEVELOPMENTAL_PROCESS_INVOLVED_IN_REPRODUCTION	0.00036154	0.000802981		0.00036154	0.000802981	0.001985	0.00383723	2.75401	2.57062	1.07134	1.07134	1.07134
GO_DECIDUALIZATION	0.0063972	0.0113785		0.0063972	0.0113785	0.01225	0.0203496	1.5167	1.41594	1.07117	1.07117	1.07117
GO_INTRINSIC_APOPTOTIC_SIGNALING_PATHWAY	1.62e-12	1.2e-11		1.62e-12	1.2e-11	2.04e-14	1.97e-13	4.94561	4.61792	1.07096	1.07096	1.07096
GO_SPERM_MOTILITY	1.78e-08	7.3e-08		1.78e-08	7.3e-08	2.94e-08	1.21e-07	-2.68071	-2.50311	1.07095	1.07095	1.07095
GO_CELLULAR_RESPONSE_TO_ESTRADIOL_STIMULUS	0.165044	0.215293		0.165044	0.215293	0.00128	0.00254414	1.07765	1.00627	1.07094	1.07094	1.07094
GO_AMINOGLYCAN_BIOSYNTHETIC_PROCESS	3.58e-05	9.44e-05		3.58e-05	9.44e-05	1.38e-05	3.81e-05	2.23858	2.09038	1.07089	1.07089	1.07089
GO_POSITIVE_REGULATION_OF_CALCIUM_MEDIATED_SIGNALING	0.024724	0.0389573		0.024724	0.0389573	0.0002924	0.000649111	1.33056	1.24269	1.07071	1.07071	1.07071
GO_POSITIVE_REGULATION_OF_PROTEIN_TYROSINE_KINASE_ACTIVITY	0.0014419	0.00289437		0.0014419	0.00289437	0.001011	0.00204441	1.41568	1.32221	1.07069	1.07069	1.07069
GO_PROTEIN_REFOLDING	1.05e-06	3.33e-06		1.05e-06	3.33e-06	5.13e-05	0.000129306	2.7611	2.57895	1.07063	1.07063	1.07063
GO_GENITALIA_DEVELOPMENT	0.60392	0.663214		0.60392	0.663214	0.002705	0.00507515	0.679286	0.634566	1.07047	1.07047	1.07047
GO_OUTER_DYNEIN_ARM_ASSEMBLY	0.000122769	0.00029476		0.000122769	0.00029476	0.000152	0.000356121	-2.08717	-1.94982	1.07044	1.07044	1.07044
GO_REGULATION_OF_DENDRITE_MORPHOGENESIS	0.00022427	0.000515577		0.00022427	0.000515577	7.51e-05	0.00018341	1.97447	1.84468	1.07035	1.07035	1.07035
GO_CELL_PROLIFERATION	0.000158516	0.000375356		0.000158516	0.000375356	0.0002385	0.000539233	4.89066	4.57039	1.07007	1.07007	1.07007
GO_RESPONSE_TO_ABIOTIC_STIMULUS	6.76e-07	2.21e-06		6.76e-07	2.21e-06	1.25e-05	3.45e-05	5.06295	4.73161	1.07003	1.07003	1.07003
GO_POSITIVE_REGULATION_OF_MITOTIC_CELL_CYCLE	4.01e-08	1.56e-07		4.01e-08	1.56e-07	7.82e-07	2.61e-06	3.84752	3.59647	1.06981	1.06981	1.06981
GO_CERAMIDE_BIOSYNTHETIC_PROCESS	0.5866	0.646855		0.5866	0.646855	0.3504	0.4136	0.966301	0.903266	1.06979	1.06979	1.06979
GO_REGULATION_OF_RELEASE_OF_CYTOCHROME_C_FROM_MITOCHONDRIA	1.68e-07	5.95e-07		1.68e-07	5.95e-07	8.18e-07	2.73e-06	2.69011	2.51509	1.06959	1.06959	1.06959
GO_PROTEIN_LOCALIZATION_TO_CILIUM	1.8e-06	5.5e-06		1.8e-06	5.5e-06	3.63e-06	1.1e-05	1.67584	1.56688	1.06954	1.06954	1.06954
GO_MAINTENANCE_OF_CELL_NUMBER	1.37e-06	4.3e-06		1.37e-06	4.3e-06	1.6e-05	4.36e-05	3.02534	2.82904	1.06939	1.06939	1.06939
GO_REGULATION_OF_EPITHELIAL_CELL_PROLIFERATION	0.0004159	0.000915413		0.0004159	0.000915413	0.0001831	0.000423021	3.38624	3.16665	1.06934	1.06934	1.06934
GO_NEGATIVE_REGULATION_OF_GENE_EXPRESSION	2.34e-14	2.67e-13		2.34e-14	2.67e-13	2.52e-12	1.8e-11	8.41276	7.86742	1.06932	1.06932	1.06932
GO_LAMELLIPODIUM_ORGANIZATION	1.94e-05	5.28e-05		1.94e-05	5.28e-05	4.53e-05	0.00011503	2.90455	2.71674	1.06913	1.06913	1.06913
GO_REGULATION_OF_TRANSLATIONAL_FIDELITY	6.97e-08	2.63e-07		6.97e-08	2.63e-07	3.07e-06	9.42e-06	2.24266	2.09816	1.06887	1.06887	1.06887
GO_REGULATION_OF_PHOSPHOPROTEIN_PHOSPHATASE_ACTIVITY	2.98e-09	1.35e-08		2.98e-09	1.35e-08	1.33e-07	4.91e-07	3.0195	2.82591	1.0685	1.0685	1.0685
GO_NEGATIVE_REGULATION_OF_CD4_POSITIVE_ALPHA_BETA_T_CELL_ACTIVATION	0.048798	0.0718081		0.048798	0.0718081	0.03493	0.0529756	1.01191	0.947199	1.06832	1.06832	1.06832
GO_BRANCHING_INVOLVED_IN_LABYRINTHINE_LAYER_MORPHOGENESIS	0.0095605	0.0164943		0.0095605	0.0164943	0.005869	0.0103677	1.43639	1.34473	1.06816	1.06816	1.06816
GO_ALTERNATIVE_MRNA_SPLICING_VIA_SPLICEOSOME	1.63e-06	5.02e-06		1.63e-06	5.02e-06	9.27e-06	2.63e-05	1.90644	1.78492	1.06808	1.06808	1.06808
GO_NEGATIVE_REGULATION_OF_SUBSTRATE_ADHESION_DEPENDENT_CELL_SPREADING	0.000118435	0.000285681		0.000118435	0.000285681	9.01e-05	0.000217132	2.48626	2.32846	1.06777	1.06777	1.06777
GO_CHROMOSOME_ORGANIZATION	1.39e-07	5e-07		1.39e-07	5e-07	2.34e-06	7.32e-06	9.67775	9.06465	1.06764	1.06764	1.06764
GO_RESPONSE_TO_COBALT_ION	1.53e-07	5.49e-07		1.53e-07	5.49e-07	3.73e-07	1.3e-06	2.20616	2.06652	1.06757	1.06757	1.06757
GO_DNA_SYNTHESIS_INVOLVED_IN_DNA_REPAIR	2.3e-05	6.14e-05		2.3e-05	6.14e-05	6.25e-05	0.000154927	3.94214	3.69316	1.06741	1.06741	1.06741
GO_PROTEIN_LOCALIZATION_TO_CHROMOSOME_CENTROMERIC_REGION	0.00027778	0.000630185		0.00027778	0.000630185	0.001817	0.00352712	1.94403	1.82133	1.06736	1.06736	1.06736
GO_NEGATIVE_REGULATION_OF_NITROGEN_COMPOUND_METABOLIC_PROCESS	9.27e-13	8.52e-12		9.27e-13	8.52e-12	7.48e-11	4.23e-10	7.8188	7.32552	1.06734	1.06734	1.06734
GO_MULTI_ORGANISM_LOCALIZATION	8.04e-13	7.47e-12		8.04e-13	7.47e-12	9.3e-10	4.58e-09	4.89806	4.59003	1.06711	1.06711	1.06711
GO_SOMATIC_CELL_DNA_RECOMBINATION	1.31e-07	4.75e-07		1.31e-07	4.75e-07	2.24e-06	7.04e-06	2.50321	2.34604	1.06699	1.06699	1.06699
GO_NEGATIVE_REGULATION_OF_VIRAL_PROCESS	0.0051769	0.00935461		0.0051769	0.00935461	0.005563	0.00986833	2.93179	2.74781	1.06696	1.06696	1.06696
GO_REGULATION_OF_INTERLEUKIN_1_PRODUCTION	0.199044	0.252909		0.199044	0.252909	0.1818	0.231567	1.36738	1.28158	1.06695	1.06695	1.06695
GO_ENDODERM_FORMATION	0.0080447	0.0140563		0.0080447	0.0140563	0.007312	0.0126761	2.36704	2.21854	1.06694	1.06694	1.06694
GO_MATERNAL_PLACENTA_DEVELOPMENT	0.0031577	0.00596298		0.0031577	0.00596298	0.005368	0.00954061	2.14111	2.00709	1.06677	1.06677	1.06677
GO_REGULATION_OF_PROTEASOMAL_UBIQUITIN_DEPENDENT_PROTEIN_CATABOLIC_PROCESS	0	0		0	0	2.5e-16	3.47e-15	5.54076	5.19428	1.0667	1.0667	1.0667
GO_REGULATION_OF_SPINDLE_CHECKPOINT	1.58e-05	4.47e-05		1.58e-05	4.47e-05	5.53e-05	0.000138712	2.0484	1.92041	1.06665	1.06665	1.06665
GO_EMBRYONIC_PLACENTA_DEVELOPMENT	2.07e-05	5.6e-05		2.07e-05	5.6e-05	4.1e-05	0.000104488	2.98464	2.79851	1.06651	1.06651	1.06651
GO_NEGATIVE_REGULATION_OF_CELLULAR_COMPONENT_ORGANIZATION	3.18e-11	1.85e-10		3.18e-11	1.85e-10	1.02e-10	5.63e-10	7.62267	7.14754	1.06647	1.06647	1.06647
GO_MISMATCH_REPAIR	2.12e-08	8.61e-08		2.12e-08	8.61e-08	4.98e-07	1.71e-06	2.87923	2.70042	1.06622	1.06622	1.06622
GO_CRANIOFACIAL_SUTURE_MORPHOGENESIS	0.26668	0.326543		0.26668	0.326543	0.6189	0.673781	1.05483	0.989574	1.06594	1.06594	1.06594
GO_NEGATIVE_REGULATION_OF_NECROTIC_CELL_DEATH	0.0008409	0.00176327		0.0008409	0.00176327	0.001204	0.00240129	1.41822	1.33083	1.06567	1.06567	1.06567
GO_LOCOMOTORY_EXPLORATION_BEHAVIOR	0.097901	0.135173		0.097901	0.135173	0.01626	0.0263616	-1.08304	-1.01638	1.06559	1.06559	1.06559
GO_REGULATION_OF_INTRINSIC_APOPTOTIC_SIGNALING_PATHWAY_IN_RESPONSE_TO_DNA_DAMAGE	3.59e-10	1.82e-09		3.59e-10	1.82e-09	9.48e-09	4.13e-08	2.98545	2.80174	1.06557	1.06557	1.06557
GO_ENTERIC_NERVOUS_SYSTEM_DEVELOPMENT	0.103045	0.141478		0.103045	0.141478	0.03752	0.0564986	-1.32441	-1.24296	1.06553	1.06553	1.06553
GO_NEGATIVE_REGULATION_OF_CHROMATIN_MODIFICATION	9.24e-10	4.47e-09		9.24e-10	4.47e-09	2.02e-09	9.47e-09	3.20287	3.00599	1.0655	1.0655	1.0655
GO_CYTOSKELETON_DEPENDENT_CYTOKINESIS	1.53e-08	6.33e-08		1.53e-08	6.33e-08	4.76e-07	1.64e-06	3.01783	2.83235	1.06549	1.06549	1.06549
GO_ARTERY_DEVELOPMENT	0.0057836	0.0103589		0.0057836	0.0103589	0.0005909	0.00124297	2.34273	2.1988	1.06546	1.06546	1.06546
GO_REGULATION_OF_SKELETAL_MUSCLE_CELL_PROLIFERATION	0.031479	0.0484685		0.031479	0.0484685	0.07359	0.103386	0.913585	0.857477	1.06543	1.06543	1.06543
GO_POLY_A_MRNA_EXPORT_FROM_NUCLEUS	0.00036271	0.0008042		0.00036271	0.0008042	0.0002924	0.000649111	1.69867	1.59439	1.06541	1.06541	1.06541
GO_PHAGOSOME_ACIDIFICATION	0.000100783	0.000245135		0.000100783	0.000245135	0.0002385	0.000539233	2.00296	1.8803	1.06523	1.06523	1.06523
GO_NEUTRAL_AMINO_ACID_TRANSPORT	0.34842	0.413149		0.34842	0.413149	0.007703	0.0132847	1.173	1.10124	1.06516	1.06516	1.06516
GO_POSITIVE_REGULATION_OF_PROTEIN_SERINE_THREONINE_KINASE_ACTIVITY	0.00025572	0.000584413		0.00025572	0.000584413	0.0002859	0.000636199	4.24965	3.98969	1.06516	1.06516	1.06516
GO_RESPONSE_TO_EPINEPHRINE	0.133396	0.178312		0.133396	0.178312	0.3198	0.38184	1.01948	0.957225	1.06504	1.06504	1.06504
GO_NEGATIVE_REGULATION_OF_SIGNAL_TRANSDUCTION_BY_P53_CLASS_MEDIATOR	8.77e-07	2.83e-06		8.77e-07	2.83e-06	1.1e-05	3.09e-05	2.63138	2.47073	1.06502	1.06502	1.06502
GO_MULTI_ORGANISM_REPRODUCTIVE_PROCESS	1.66e-05	4.65e-05		1.66e-05	4.65e-05	4.2e-05	0.00010705	-2.54304	-2.38832	1.06478	1.06478	1.06478
GO_POSITIVE_REGULATION_OF_MAP_KINASE_ACTIVITY	0.00167571	0.00332498		0.00167571	0.00332498	0.002297	0.00437672	2.9139	2.7369	1.06467	1.06467	1.06467
GO_MULTI_ORGANISM_TRANSPORT	6.28e-13	5.9e-12		6.28e-13	5.9e-12	2.74e-10	1.44e-09	4.8886	4.59221	1.06454	1.06454	1.06454
GO_NEGATIVE_REGULATION_OF_CELL_SUBSTRATE_ADHESION	0.002779	0.00529295		0.002779	0.00529295	0.00309	0.00574422	2.80437	2.63437	1.06453	1.06453	1.06453
GO_RELAXATION_OF_MUSCLE	0.074223	0.105036		0.074223	0.105036	0.2766	0.336124	1.21309	1.13961	1.06448	1.06448	1.06448
GO_SPHINGOLIPID_BIOSYNTHETIC_PROCESS	0.000182578	0.000427978		0.000182578	0.000427978	0.0004971	0.00106004	1.96963	1.85087	1.06416	1.06416	1.06416
GO_DIVALENT_INORGANIC_CATION_HOMEOSTASIS	0.65376	0.707758		0.65376	0.707758	0.241	0.297841	-1.44458	-1.35781	1.06391	1.06391	1.06391
GO_NEGATIVE_REGULATION_OF_PROTEIN_BINDING	2.88e-07	9.88e-07		2.88e-07	9.88e-07	3.34e-06	1.02e-05	3.01525	2.83417	1.06389	1.06389	1.06389
GO_REGULATION_OF_INTERLEUKIN_8_PRODUCTION	0.51406	0.578318		0.51406	0.578318	0.6107	0.666413	0.836354	0.786218	1.06377	1.06377	1.06377
GO_DETECTION_OF_MECHANICAL_STIMULUS_INVOLVED_IN_SENSORY_PERCEPTION	0.0026824	0.00512997		0.0026824	0.00512997	0.003903	0.00713582	-1.92954	-1.81419	1.06358	1.06358	1.06358
GO_PROTEASOME_ASSEMBLY	1.63e-05	4.58e-05		1.63e-05	4.58e-05	0.0001105	0.000263805	2.30431	2.1666	1.06356	1.06356	1.06356
GO_REGULATION_OF_ACROSOME_REACTION	1.42e-06	4.44e-06		1.42e-06	4.44e-06	3.43e-05	8.85e-05	-2.00567	-1.88589	1.06352	1.06352	1.06352
GO_POSITIVE_REGULATION_OF_CYCLIN_DEPENDENT_PROTEIN_KINASE_ACTIVITY	1.05e-07	3.85e-07		1.05e-07	3.85e-07	2.78e-07	9.91e-07	2.66115	2.50229	1.06349	1.06349	1.06349
GO_URATE_METABOLIC_PROCESS	0.00029962	0.000676107		0.00029962	0.000676107	0.0002008	0.000460484	-1.53322	-1.4417	1.06347	1.06347	1.06347
GO_DENTATE_GYRUS_DEVELOPMENT	0.28774	0.350265		0.28774	0.350265	0.2753	0.334807	-1.12586	-1.05869	1.06345	1.06345	1.06345
GO_GLUCOCORTICOID_BIOSYNTHETIC_PROCESS	2e-05	5.42e-05		2e-05	5.42e-05	8.69e-05	0.000209832	-2.07219	-1.94865	1.0634	1.0634	1.0634
GO_RAC_PROTEIN_SIGNAL_TRANSDUCTION	1.83e-05	5.05e-05		1.83e-05	5.05e-05	7.98e-06	2.28e-05	2.18704	2.05677	1.06334	1.06334	1.06334
GO_POSITIVE_REGULATION_OF_CELL_CYCLE_PROCESS	4.08e-08	1.58e-07		4.08e-08	1.58e-07	2.27e-07	8.17e-07	4.96149	4.66667	1.06318	1.06318	1.06318
GO_NEGATIVE_REGULATION_OF_GLIAL_CELL_PROLIFERATION	0.002859	0.00543198		0.002859	0.00543198	0.006469	0.0113329	1.713	1.61124	1.06316	1.06316	1.06316
GO_POSITIVE_REGULATION_OF_DEVELOPMENTAL_PROCESS	0.0144021	0.0239599		0.0144021	0.0239599	0.002757	0.00516438	4.06702	3.82566	1.06309	1.06309	1.06309
GO_SOMATIC_DIVERSIFICATION_OF_IMMUNE_RECEPTORS_VIA_GERMLINE_RECOMBINATION_WITHIN_A_SINGLE_LOCUS	6.41e-07	2.11e-06		6.41e-07	2.11e-06	1.46e-05	4.01e-05	2.50463	2.35605	1.06306	1.06306	1.06306
GO_DNA_GEOMETRIC_CHANGE	3.96e-06	1.15e-05		3.96e-06	1.15e-05	5.67e-05	0.000141716	4.62626	4.35186	1.06305	1.06305	1.06305
GO_REGULATION_OF_VASCULOGENESIS	0.125319	0.168675		0.125319	0.168675	0.299	0.359867	1.20938	1.1377	1.063	1.063	1.063
GO_V_D_J_RECOMBINATION	4.23e-05	0.000109271		4.23e-05	0.000109271	0.0002702	0.000604733	1.98079	1.86342	1.06299	1.06299	1.06299
GO_HEART_MORPHOGENESIS	0.0168381	0.0275678		0.0168381	0.0275678	0.007905	0.0135927	2.27644	2.14196	1.06278	1.06278	1.06278
GO_POSITIVE_REGULATION_OF_BONE_RESORPTION	0.33182	0.395606		0.33182	0.395606	0.5317	0.591018	0.947036	0.891116	1.06275	1.06275	1.06275
GO_CARDIOLIPIN_METABOLIC_PROCESS	0.00077743	0.00163756		0.00077743	0.00163756	0.00532	0.00946614	1.74249	1.63961	1.06274	1.06274	1.06274
GO_MITOCHONDRIAL_CALCIUM_ION_HOMEOSTASIS	0.000181947	0.0004272		0.000181947	0.0004272	0.0009116	0.00185064	1.70614	1.60545	1.06272	1.06272	1.06272
GO_IMMUNOLOGICAL_SYNAPSE_FORMATION	0.68698	0.738226		0.68698	0.738226	0.6945	0.741512	0.897214	0.844283	1.06269	1.06269	1.06269
GO_SCF_DEPENDENT_PROTEASOMAL_UBIQUITIN_DEPENDENT_PROTEIN_CATABOLIC_PROCESS	3.81e-05	9.96e-05		3.81e-05	9.96e-05	4.47e-05	0.000113706	2.06902	1.94706	1.06264	1.06264	1.06264
GO_REGULATION_OF_IMMUNOGLOBULIN_PRODUCTION	0.0072168	0.0127389		0.0072168	0.0127389	0.01489	0.0243099	1.20231	1.13147	1.06261	1.06261	1.06261
GO_SPINDLE_CHECKPOINT	5.99e-07	1.98e-06		5.99e-07	1.98e-06	6.33e-06	1.84e-05	3.00609	2.82916	1.06254	1.06254	1.06254
GO_RESPONSE_TO_RETINOIC_ACID	0.0066603	0.0118239		0.0066603	0.0118239	0.01705	0.0275464	1.82158	1.71451	1.06245	1.06245	1.06245
GO_MITOCHONDRIAL_RNA_PROCESSING	3.66e-07	1.24e-06		3.66e-07	1.24e-06	1.1e-05	3.09e-05	1.92877	1.8156	1.06233	1.06233	1.06233
GO_NUCLEAR_ENVELOPE_REASSEMBLY	2.35e-09	1.08e-08		2.35e-09	1.08e-08	9.53e-08	3.6e-07	2.98463	2.80967	1.06227	1.06227	1.06227
GO_METAL_ION_TRANSPORT	0.0192837	0.0311336		0.0192837	0.0311336	0.02765	0.0430862	-3.15282	-2.96808	1.06224	1.06224	1.06224
GO_SOMATIC_STEM_CELL_POPULATION_MAINTENANCE	0.0023623	0.004578		0.0023623	0.004578	0.00359	0.00661293	2.08659	1.96441	1.06219	1.06219	1.06219
GO_REGULATION_OF_ORGAN_GROWTH	0.057278	0.082923		0.057278	0.082923	0.03595	0.0543631	1.45263	1.36766	1.06213	1.06213	1.06213
GO_REGULATION_OF_HORMONE_BIOSYNTHETIC_PROCESS	0.035903	0.0545224		0.035903	0.0545224	0.03779	0.0568316	1.353	1.27389	1.0621	1.0621	1.0621
GO_ERROR_FREE_TRANSLESION_SYNTHESIS	4.33e-07	1.45e-06		4.33e-07	1.45e-06	4.36e-06	1.3e-05	3.0093	2.83337	1.06209	1.06209	1.06209
GO_NEGATIVE_REGULATION_OF_CELL_PROLIFERATION	0.004344	0.00798731		0.004344	0.00798731	0.00495	0.00885179	4.73461	4.45791	1.06207	1.06207	1.06207
GO_REGULATION_OF_FIBRINOLYSIS	0.167325	0.217597		0.167325	0.217597	0.4288	0.491551	-1.28909	-1.21425	1.06163	1.06163	1.06163
GO_PARENTAL_BEHAVIOR	0.035059	0.0533976		0.035059	0.0533976	0.107	0.144269	-1.21441	-1.14396	1.06159	1.06159	1.06159
GO_POSITIVE_REGULATION_OF_BONE_REMODELING	0.34466	0.409051		0.34466	0.409051	0.5278	0.587665	0.947351	0.892639	1.06129	1.06129	1.06129
GO_POSITIVE_REGULATION_OF_AXON_EXTENSION	0.0042413	0.00781885		0.0042413	0.00781885	0.003491	0.00643822	2.21701	2.08918	1.06119	1.06119	1.06119
GO_SALIVARY_GLAND_DEVELOPMENT	0.0064177	0.011407		0.0064177	0.011407	0.01147	0.0191633	1.74878	1.64811	1.06108	1.06108	1.06108
GO_REGULATION_OF_TRANSCRIPTION_ELONGATION_FROM_RNA_POLYMERASE_II_PROMOTER	4.47e-10	2.24e-09		4.47e-10	2.24e-09	1.14e-08	4.97e-08	2.9859	2.81412	1.06104	1.06104	1.06104
GO_DNA_RECOMBINATION	8.14e-05	0.000200249		8.14e-05	0.000200249	0.0003234	0.000711144	4.78421	4.50898	1.06104	1.06104	1.06104
GO_MEMBRANE_LIPID_BIOSYNTHETIC_PROCESS	2.07e-06	6.27e-06		2.07e-06	6.27e-06	1.97e-05	5.27e-05	2.7742	2.61474	1.06099	1.06099	1.06099
GO_REGULATION_OF_PEPTIDASE_ACTIVITY	0.0057835	0.0103589		0.0057835	0.0103589	0.008468	0.0144593	3.75922	3.54327	1.06095	1.06095	1.06095
GO_REGULATION_OF_DNA_RECOMBINATION	0.00121894	0.00248324		0.00121894	0.00248324	0.004817	0.00865052	2.0605	1.94242	1.06079	1.06079	1.06079
GO_HEART_VALVE_FORMATION	0.0054236	0.00977761		0.0054236	0.00977761	0.004688	0.0084384	1.1789	1.1114	1.06074	1.06074	1.06074
GO_REGULATION_OF_ATTACHMENT_OF_SPINDLE_MICROTUBULES_TO_KINETOCHORE	0.0009829	0.00202544		0.0009829	0.00202544	0.004603	0.00829181	2.56104	2.41468	1.06061	1.06061	1.06061
GO_GLANDULAR_EPITHELIAL_CELL_DEVELOPMENT	0.162523	0.21278		0.162523	0.21278	0.1217	0.162116	1.05623	0.996189	1.06027	1.06027	1.06027
GO_PROTEIN_LOCALIZATION_TO_KINETOCHORE	0.00103642	0.00212631		0.00103642	0.00212631	0.006642	0.0116054	1.77136	1.67077	1.06021	1.06021	1.06021
GO_DIGESTIVE_TRACT_MORPHOGENESIS	0.068923	0.0980686		0.068923	0.0980686	0.1885	0.239381	1.52697	1.44031	1.06017	1.06017	1.06017
GO_TUBE_DEVELOPMENT	0.0052437	0.00946429		0.0052437	0.00946429	0.002167	0.00415796	4.172	3.93596	1.05997	1.05997	1.05997
GO_ENDODERM_DEVELOPMENT	0.0076621	0.0134282		0.0076621	0.0134282	0.008762	0.0149284	2.59131	2.44474	1.05996	1.05996	1.05996
GO_POSITIVE_REGULATION_OF_LAMELLIPODIUM_ASSEMBLY	0.0002562	0.000584936		0.0002562	0.000584936	0.001022	0.00206307	2.16392	2.04164	1.05989	1.05989	1.05989
GO_POSITIVE_REGULATION_OF_URINE_VOLUME	0.08128	0.114259		0.08128	0.114259	0.02343	0.037069	-1.36886	-1.29153	1.05988	1.05988	1.05988
GO_REGULATION_OF_GUANYLATE_CYCLASE_ACTIVITY	0.0033225	0.00625135		0.0033225	0.00625135	0.003657	0.00672304	-2.0981	-1.97966	1.05983	1.05983	1.05983
GO_MAGNESIUM_ION_TRANSMEMBRANE_TRANSPORT	0.0037025	0.00689937		0.0037025	0.00689937	0.002757	0.00516438	1.85554	1.7508	1.05983	1.05983	1.05983
GO_PATHWAY_RESTRICTED_SMAD_PROTEIN_PHOSPHORYLATION	0.57678	0.638363		0.57678	0.638363	0.7867	0.823884	0.854028	0.805849	1.05979	1.05979	1.05979
GO_POSITIVE_REGULATION_OF_INTERLEUKIN_1_PRODUCTION	0.55414	0.616684		0.55414	0.616684	0.9328	0.947875	0.924706	0.872735	1.05955	1.05955	1.05955
GO_REGULATION_OF_LIPID_KINASE_ACTIVITY	0.0115005	0.0195584		0.0115005	0.0195584	0.01225	0.0203496	2.34121	2.20968	1.05952	1.05952	1.05952
GO_NUCLEAR_CHROMOSOME_SEGREGATION	0.00183842	0.00362311		0.00183842	0.00362311	0.004438	0.00801631	4.7579	4.49066	1.05951	1.05951	1.05951
GO_MATERNAL_BEHAVIOR	0.041824	0.0624341		0.041824	0.0624341	0.1155	0.154609	-1.21612	-1.14783	1.05949	1.05949	1.05949
GO_REGULATION_OF_INTRINSIC_APOPTOTIC_SIGNALING_PATHWAY	1.61e-11	9.68e-11		1.61e-11	9.68e-11	1.55e-09	7.35e-09	4.77547	4.50817	1.05929	1.05929	1.05929
GO_NEGATIVE_REGULATION_OF_TELOMERE_MAINTENANCE_VIA_TELOMERASE	7.72e-07	2.5e-06		7.72e-07	2.5e-06	8.9e-06	2.53e-05	2.20429	2.08146	1.05901	1.05901	1.05901
GO_CHROMOSOME_SEPARATION	0.0133358	0.0224013		0.0133358	0.0224013	0.03569	0.054093	1.42528	1.34588	1.05899	1.05899	1.05899
GO_PROTEIN_TRIMERIZATION	0.0055834	0.0100501		0.0055834	0.0100501	0.003831	0.00702627	1.71413	1.6188	1.05889	1.05889	1.05889
GO_NEGATIVE_REGULATION_OF_PROTEOLYSIS	0.0036593	0.00683255		0.0036593	0.00683255	0.005974	0.0105292	2.97377	2.8089	1.05869	1.05869	1.05869
GO_PROTEIN_K11_LINKED_UBIQUITINATION	3.5e-07	1.19e-06		3.5e-07	1.19e-06	3.1e-05	8.06e-05	2.7595	2.60693	1.05853	1.05853	1.05853
GO_REGULATION_OF_TRANSCRIPTION_FROM_RNA_POLYMERASE_II_PROMOTER	3.14e-08	1.24e-07		3.14e-08	1.24e-07	3.79e-07	1.32e-06	7.86211	7.42746	1.05852	1.05852	1.05852
GO_REGULATION_OF_NUCLEAR_DIVISION	3.64e-05	9.58e-05		3.64e-05	9.58e-05	5.88e-05	0.000146833	4.09194	3.86597	1.05845	1.05845	1.05845
GO_DEMETHYLATION	0.00060498	0.00129305		0.00060498	0.00129305	0.001629	0.00318476	2.08847	1.9733	1.05837	1.05837	1.05837
GO_REGULATION_OF_SKELETAL_MUSCLE_ADAPTATION	0.0066775	0.0118499		0.0066775	0.0118499	0.02222	0.0352145	1.36617	1.29089	1.05831	1.05831	1.05831
GO_PHAGOCYTOSIS_ENGULFMENT	0.035143	0.053473		0.035143	0.053473	0.03646	0.055027	1.71962	1.62498	1.05824	1.05824	1.05824
GO_POSITIVE_REGULATION_OF_MITOCHONDRIAL_FISSION	0.000139873	0.000333417		0.000139873	0.000333417	9.57e-05	0.000229888	2.06017	1.94718	1.05803	1.05803	1.05803
GO_RIBOSOMAL_LARGE_SUBUNIT_ASSEMBLY	0.000196981	0.000460117		0.000196981	0.000460117	0.0001769	0.000409918	2.87615	2.71845	1.05801	1.05801	1.05801
GO_DNA_REPAIR	1.38e-07	5e-07		1.38e-07	5e-07	2.94e-06	9.07e-06	8.33011	7.8735	1.05799	1.05799	1.05799
GO_ASPARTATE_FAMILY_AMINO_ACID_BIOSYNTHETIC_PROCESS	0.00149518	0.00298843		0.00149518	0.00298843	0.0004506	0.000967979	1.92739	1.82187	1.05791	1.05791	1.05791
GO_GENE_SILENCING_BY_RNA	4.48e-05	0.000114107		4.48e-05	0.000114107	0.0002152	0.000490125	3.43764	3.24973	1.05782	1.05782	1.05782
GO_NUCLEOTIDE_EXCISION_REPAIR_DNA_GAP_FILLING	8.88e-09	3.79e-08		8.88e-09	3.79e-08	5.68e-08	2.22e-07	3.19876	3.02396	1.05781	1.05781	1.05781
GO_REGULATION_OF_PROTEASOMAL_PROTEIN_CATABOLIC_PROCESS	1.33e-15	1.8e-14		1.33e-15	1.81e-14	5.97e-14	5.4e-13	6.12218	5.78803	1.05773	1.05773	1.05773
GO_NLS_BEARING_PROTEIN_IMPORT_INTO_NUCLEUS	1.45e-08	6.04e-08		1.45e-08	6.04e-08	3.96e-07	1.38e-06	2.89786	2.73971	1.05773	1.05773	1.05773
GO_ENDOPLASMIC_RETICULUM_TO_CYTOSOL_TRANSPORT	7.54e-05	0.000187027		7.54e-05	0.000187027	0.0001769	0.000409918	2.03334	1.92259	1.05761	1.05761	1.05761
GO_DNA_CATABOLIC_PROCESS_ENDONUCLEOLYTIC	0.0039767	0.00736022		0.0039767	0.00736022	0.004861	0.00871608	1.50445	1.42255	1.05757	1.05757	1.05757
GO_NEGATIVE_REGULATION_OF_MACROAUTOPHAGY	2.21e-05	5.93e-05		2.21e-05	5.93e-05	3.84e-06	1.16e-05	2.67048	2.52562	1.05736	1.05736	1.05736
GO_REGULATION_OF_EXTRINSIC_APOPTOTIC_SIGNALING_PATHWAY	0.00068306	0.00145206		0.00068306	0.00145206	0.0003994	0.000864778	3.75641	3.55311	1.05722	1.05722	1.05722
GO_SISTER_CHROMATID_COHESION	0.000160914	0.000380647		0.000160914	0.000380647	0.0005539	0.00116884	4.57565	4.32848	1.0571	1.0571	1.0571
GO_NEGATIVE_REGULATION_OF_TELOMERE_MAINTENANCE_VIA_TELOMERE_LENGTHENING	4.25e-07	1.43e-06		4.25e-07	1.43e-06	2.62e-06	8.14e-06	2.7393	2.5916	1.05699	1.05699	1.05699
GO_CORPUS_CALLOSUM_DEVELOPMENT	0.000119082	0.000286944		0.000119082	0.000286944	0.0002524	0.000568175	1.7555	1.66088	1.05697	1.05697	1.05697
GO_ENDODERMAL_CELL_DIFFERENTIATION	0.027896	0.0434841		0.027896	0.0434841	0.02604	0.040851	2.46543	2.33258	1.05695	1.05695	1.05695
GO_NEGATIVE_REGULATION_OF_RECEPTOR_MEDIATED_ENDOCYTOSIS	0.000156124	0.000370475		0.000156124	0.000370475	0.0007709	0.00158087	1.98645	1.87944	1.05693	1.05693	1.05693
GO_POST_EMBRYONIC_DEVELOPMENT	0.00181667	0.00358632		0.00181667	0.00358632	0.008112	0.013923	2.7142	2.56844	1.05675	1.05675	1.05675
GO_TROPHOBLAST_GIANT_CELL_DIFFERENTIATION	0.077997	0.110009		0.077997	0.110009	0.01746	0.0281599	1.41732	1.3415	1.05652	1.05652	1.05652
GO_NEGATIVE_REGULATION_OF_TRANSCRIPTION_FROM_RNA_POLYMERASE_II_PROMOTER	2.72e-07	9.36e-07		2.72e-07	9.36e-07	7.77e-06	2.22e-05	5.66726	5.36451	1.05643	1.05643	1.05643
GO_TELOMERE_MAINTENANCE_VIA_RECOMBINATION	0.00090282	0.00187956		0.00090282	0.00187956	0.004087	0.00745173	3.18152	3.0117	1.05639	1.05639	1.05639
GO_TRANSLESION_SYNTHESIS	3.24e-08	1.28e-07		3.24e-08	1.28e-07	1.81e-06	5.73e-06	3.54947	3.36012	1.05635	1.05635	1.05635
GO_NEGATIVE_REGULATION_OF_SMOOTH_MUSCLE_CELL_PROLIFERATION	0.039058	0.058797		0.039058	0.058797	0.04084	0.0609066	1.26001	1.19286	1.05629	1.05629	1.05629
GO_VENTRICULAR_SEPTUM_DEVELOPMENT	0.022122	0.035179		0.022122	0.035179	0.01256	0.0208348	2.17201	2.05659	1.05612	1.05612	1.05612
GO_GAS_TRANSPORT	0.0034971	0.00654283		0.0034971	0.00654283	0.001908	0.00369452	-1.86816	-1.76915	1.05597	1.05597	1.05597
GO_REGULATION_OF_MITOTIC_SPINDLE_CHECKPOINT	0.00027853	0.000631271		0.00027853	0.000631271	0.00155	0.00303925	1.99675	1.89094	1.05596	1.05596	1.05596
GO_NEGATIVE_REGULATION_OF_SMOOTH_MUSCLE_CELL_MIGRATION	0.0153764	0.0254252		0.0153764	0.0254252	0.009143	0.0155434	1.9487	1.84569	1.05581	1.05581	1.05581
GO_ANATOMICAL_STRUCTURE_REGRESSION	0.43484	0.499583		0.43484	0.499583	0.8477	0.875549	1.02167	0.967693	1.05578	1.05578	1.05578
GO_GLUCOCORTICOID_METABOLIC_PROCESS	0.004402	0.00807351		0.004402	0.00807351	0.05412	0.0785466	-1.97776	-1.87343	1.05569	1.05569	1.05569
GO_JNK_CASCADE	0.000119472	0.000287735		0.000119472	0.000287735	0.000566	0.00119221	3.00516	2.84663	1.05569	1.05569	1.05569
GO_CHROMATIN_REMODELING	0.00067658	0.00144013		0.00067658	0.00144013	0.002275	0.00434547	3.56876	3.3805	1.05569	1.05569	1.05569
GO_ESTABLISHMENT_OF_EPITHELIAL_CELL_POLARITY	0.00072017	0.00152316		0.00072017	0.00152316	0.0003382	0.00074019	2.62204	2.48373	1.05569	1.05569	1.05569
GO_MITOPHAGY_IN_RESPONSE_TO_MITOCHONDRIAL_DEPOLARIZATION	0.00034001	0.000758785		0.00034001	0.000758785	0.0006506	0.0013569	2.14645	2.03336	1.05562	1.05562	1.05562
GO_ERBB2_SIGNALING_PATHWAY	0.00046276	0.00101185		0.00046276	0.00101185	0.0003198	0.000703893	2.97313	2.81708	1.05539	1.05539	1.05539
GO_SIGNAL_TRANSDUCTION_IN_RESPONSE_TO_DNA_DAMAGE	4.18e-09	1.86e-08		4.18e-09	1.86e-08	1.23e-07	4.57e-07	4.91436	4.65716	1.05523	1.05523	1.05523
GO_REGULATION_OF_CHROMATIN_SILENCING	0.00148021	0.0029636		0.00148021	0.0029636	0.002297	0.00437672	1.94045	1.83891	1.05522	1.05522	1.05522
GO_POSITIVE_REGULATION_OF_CELL_DIFFERENTIATION	0.0197754	0.0318391		0.0197754	0.0318391	0.006939	0.012079	3.87597	3.6736	1.05509	1.05509	1.05509
GO_MACROMITOPHAGY	0.00041808	0.000919341		0.00041808	0.000919341	0.0007159	0.00147785	2.14368	2.03185	1.05503	1.05503	1.05503
GO_POST_EMBRYONIC_MORPHOGENESIS	0.020081	0.032253		0.020081	0.032253	0.009459	0.0160046	1.27891	1.21225	1.05499	1.05499	1.05499
GO_INNER_MITOCHONDRIAL_MEMBRANE_ORGANIZATION	0.00036381	0.000806099		0.00036381	0.000806099	0.0004657	0.000997653	2.24709	2.1302	1.05488	1.05488	1.05488
GO_PROTEIN_FOLDING	5.03e-09	2.22e-08		5.03e-09	2.22e-08	4.03e-08	1.62e-07	5.30692	5.0312	1.0548	1.0548	1.0548
GO_AMINO_SUGAR_BIOSYNTHETIC_PROCESS	0.0037634	0.00699474		0.0037634	0.00699474	0.01119	0.0187292	1.66425	1.57779	1.05479	1.05479	1.05479
GO_HISTONE_MRNA_CATABOLIC_PROCESS	3.62e-06	1.06e-05		3.62e-06	1.06e-05	1.92e-05	5.15e-05	2.58987	2.45536	1.05478	1.05478	1.05478
GO_REGULATION_OF_MITOTIC_CELL_CYCLE_SPINDLE_ASSEMBLY_CHECKPOINT	0.00032277	0.000723422		0.00032277	0.000723422	0.001853	0.003594	1.99079	1.88748	1.05474	1.05474	1.05474
GO_LYMPHOCYTE_MIGRATION	0.41668	0.482532		0.41668	0.482532	0.9513	0.961842	-2.22568	-2.11031	1.05467	1.05467	1.05467
GO_REGULATION_OF_ER_TO_GOLGI_VESICLE_MEDIATED_TRANSPORT	2.16e-05	5.81e-05		2.16e-05	5.81e-05	0.0001105	0.000263805	2.27697	2.15919	1.05455	1.05455	1.05455
GO_DETECTION_OF_CHEMICAL_STIMULUS_INVOLVED_IN_SENSORY_PERCEPTION_OF_TASTE	2.9e-11	1.7e-10		2.9e-11	1.7e-10	1.18e-09	5.68e-09	-4.7445	-4.49969	1.05441	1.05441	1.05441
GO_CELL_DIVISION	1.84e-08	7.54e-08		1.84e-08	7.54e-08	1.1e-07	4.13e-07	8.4316	7.99682	1.05437	1.05437	1.05437
GO_POSITIVE_REGULATION_OF_INTERFERON_GAMMA_BIOSYNTHETIC_PROCESS	0.199459	0.253159		0.199459	0.253159	0.1583	0.204944	-1.2734	-1.20776	1.05435	1.05435	1.05435
GO_REGULATION_OF_STRESS_ACTIVATED_PROTEIN_KINASE_SIGNALING_CASCADE	0.00084396	0.0017681		0.00084396	0.0017681	0.001519	0.00298224	4.02943	3.82195	1.05428	1.05428	1.05428
GO_DNA_METHYLATION_INVOLVED_IN_GAMETE_GENERATION	0.069781	0.0991726		0.069781	0.0991726	0.09154	0.125349	-1.55663	-1.47652	1.05426	1.05426	1.05426
GO_SOMATIC_DIVERSIFICATION_OF_IMMUNE_RECEPTORS	2.18e-06	6.59e-06		2.18e-06	6.59e-06	1.01e-05	2.83e-05	2.76601	2.62379	1.05421	1.05421	1.05421
GO_ANAPHASE_PROMOTING_COMPLEX_DEPENDENT_CATABOLIC_PROCESS	3.9e-05	0.000101779		3.9e-05	0.000101779	0.0002795	0.000623448	5.60832	5.3212	1.05396	1.05396	1.05396
GO_MATERNAL_PROCESS_INVOLVED_IN_FEMALE_PREGNANCY	0.0057839	0.0103589		0.0057839	0.0103589	0.008042	0.013813	2.25919	2.14358	1.05393	1.05393	1.05393
GO_TOXIN_TRANSPORT	6.43e-05	0.000159964		6.43e-05	0.000159964	4.64e-05	0.00011754	2.61778	2.48386	1.05392	1.05392	1.05392
GO_PRE_MIRNA_PROCESSING	0.0121042	0.0204952		0.0121042	0.0204952	0.02343	0.037069	1.42166	1.34894	1.05391	1.05391	1.05391
GO_CLATHRIN_MEDIATED_ENDOCYTOSIS	0.00080261	0.00168755		0.00080261	0.00168755	0.0004556	0.000977366	2.39311	2.27074	1.05389	1.05389	1.05389
GO_NEGATIVE_REGULATION_OF_PROTEIN_OLIGOMERIZATION	0.147499	0.19492		0.147499	0.19492	0.003939	0.00719598	1.11393	1.057	1.05387	1.05387	1.05387
GO_POSITIVE_REGULATION_OF_RECEPTOR_RECYCLING	0.00069865	0.00148181		0.00069865	0.00148181	0.004012	0.00732647	1.56539	1.48547	1.0538	1.0538	1.0538
GO_FOCAL_ADHESION_ASSEMBLY	0.0010428	0.00213657		0.0010428	0.00213657	0.001695	0.00330546	2.47902	2.35269	1.0537	1.0537	1.0537
GO_REGULATION_OF_CYSTEINE_TYPE_ENDOPEPTIDASE_ACTIVITY	3.66e-05	9.64e-05		3.66e-05	9.64e-05	1.71e-05	4.63e-05	4.88849	4.63985	1.05359	1.05359	1.05359
GO_POSITIVE_REGULATION_OF_CELL_CYCLE	9.08e-08	3.38e-07		9.08e-08	3.38e-07	1.66e-07	6.07e-07	5.63751	5.35086	1.05357	1.05357	1.05357
GO_DOPAMINE_METABOLIC_PROCESS	0.0176417	0.028752		0.0176417	0.028752	0.006584	0.011517	-1.57533	-1.49528	1.05353	1.05353	1.05353
GO_REGULATION_OF_LAMELLIPODIUM_ASSEMBLY	0.0027996	0.00532783		0.0027996	0.00532783	0.001519	0.00298224	2.28135	2.16558	1.05346	1.05346	1.05346
GO_POSITIVE_REGULATION_OF_HISTONE_DEACETYLATION	3.8e-05	9.94e-05		3.8e-05	9.94e-05	7.61e-05	0.000185267	2.57414	2.44354	1.05345	1.05345	1.05345
GO_REGULATION_OF_CGMP_METABOLIC_PROCESS	0.027783	0.0433515		0.027783	0.0433515	0.007062	0.0122839	-1.51932	-1.44233	1.05338	1.05338	1.05338
GO_REGULATION_OF_TRANSCRIPTION_FROM_RNA_POLYMERASE_III_PROMOTER	0.000339	0.000757257		0.000339	0.000757257	0.0006168	0.00129394	1.94621	1.84774	1.05329	1.05329	1.05329
GO_POSITIVE_REGULATION_OF_EPIDERMAL_CELL_DIFFERENTIATION	0.0186021	0.0301168		0.0186021	0.0301168	0.03088	0.0475777	1.39751	1.32701	1.05313	1.05313	1.05313
GO_RESPONSE_TO_MITOCHONDRIAL_DEPOLARISATION	0.00058019	0.00124809		0.00058019	0.00124809	0.001109	0.00222806	2.14506	2.03743	1.05282	1.05282	1.05282
GO_REGULATION_OF_CELLULAR_RESPONSE_TO_VASCULAR_ENDOTHELIAL_GROWTH_FACTOR_STIMULUS	0.109802	0.149739		0.109802	0.149739	0.09727	0.132688	1.3387	1.27162	1.05275	1.05275	1.05275
GO_RESPONSE_TO_NERVE_GROWTH_FACTOR	1.84e-05	5.07e-05		1.84e-05	5.07e-05	0.000145	0.00034075	2.88674	2.74219	1.05271	1.05271	1.05271
GO_REGULATION_OF_CYTOSKELETON_ORGANIZATION	5.23e-10	2.6e-09		5.23e-10	2.6e-09	3.51e-09	1.6e-08	6.72668	6.39134	1.05247	1.05247	1.05247
GO_MRNA_SPLICE_SITE_SELECTION	2.03e-06	6.15e-06		2.03e-06	6.15e-06	6.78e-06	1.96e-05	2.39633	2.27693	1.05244	1.05244	1.05244
GO_DENDRITIC_SPINE_DEVELOPMENT	0.02918	0.0452733		0.02918	0.0452733	0.02434	0.0384694	1.44572	1.37375	1.05239	1.05239	1.05239
GO_DNA_MODIFICATION	0.020899	0.033476		0.020899	0.033476	0.01489	0.0243099	1.694	1.60982	1.05229	1.05229	1.05229
GO_GOLGI_LOCALIZATION	2.63e-07	9.09e-07		2.63e-07	9.09e-07	3.9e-06	1.17e-05	2.46357	2.34124	1.05225	1.05225	1.05225
GO_NEGATIVE_REGULATION_OF_TRANSCRIPTION_FACTOR_IMPORT_INTO_NUCLEUS	2.29e-05	6.13e-05		2.29e-05	6.13e-05	4.53e-05	0.00011503	2.75591	2.61907	1.05225	1.05225	1.05225
GO_POSITIVE_REGULATION_OF_BLOOD_PRESSURE	0.00024266	0.000555112		0.00024266	0.000555112	0.0003344	0.000732218	-2.48365	-2.36038	1.05222	1.05222	1.05222
GO_MANNOSYLATION	0.00052278	0.00113245		0.00052278	0.00113245	0.0002764	0.000617125	2.07126	1.96846	1.05222	1.05222	1.05222
GO_NEGATIVE_REGULATION_OF_BLOOD_PRESSURE	0.0044389	0.00813478		0.0044389	0.00813478	0.008253	0.0141233	-1.81454	-1.7245	1.05221	1.05221	1.05221
GO_CELLULAR_RESPONSE_TO_OXYGEN_LEVELS	0.00075597	0.00159525		0.00075597	0.00159525	0.002705	0.00507515	3.52935	3.35427	1.0522	1.0522	1.0522
GO_REGULATION_OF_GLIAL_CELL_PROLIFERATION	0.0074182	0.0130587		0.0074182	0.0130587	0.01245	0.0206597	1.90092	1.80684	1.05207	1.05207	1.05207
GO_REGULATION_OF_TRANSMEMBRANE_RECEPTOR_PROTEIN_SERINE_THREONINE_KINASE_SIGNALING_PATHWAY	0.138315	0.184143		0.138315	0.184143	0.16	0.206743	2.61728	2.48776	1.05207	1.05207	1.05207
GO_PROTEIN_POLYUBIQUITINATION	0	0		0	0	3.4e-15	3.68e-14	7.34767	6.98442	1.05201	1.05201	1.05201
GO_POSITIVE_REGULATION_OF_B_CELL_ACTIVATION	0.124878	0.168179		0.124878	0.168179	0.2318	0.287464	1.68151	1.59841	1.05199	1.05199	1.05199
GO_GLYCOGEN_BIOSYNTHETIC_PROCESS	0.0118395	0.0200762		0.0118395	0.0200762	0.004861	0.00871608	1.64158	1.5605	1.05196	1.05196	1.05196
GO_DNA_METABOLIC_PROCESS	2.45e-06	7.37e-06		2.45e-06	7.37e-06	2.19e-05	5.81e-05	9.19988	8.7464	1.05185	1.05185	1.05185
GO_LOCOMOTION	0.088605	0.123585		0.088605	0.123585	0.01351	0.0222284	4.23123	4.02275	1.05183	1.05183	1.05183
GO_DNA_BIOSYNTHETIC_PROCESS	0.000102771	0.000249449		0.000102771	0.000249449	0.0006935	0.00143671	4.84352	4.60506	1.05178	1.05178	1.05178
GO_REGULATION_OF_UBIQUITIN_PROTEIN_LIGASE_ACTIVITY	0.000183136	0.000428853		0.000183136	0.000428853	0.001076	0.00216643	2.31763	2.20368	1.05171	1.05171	1.05171
GO_CELL_SUBSTRATE_ADHERENS_JUNCTION_ASSEMBLY	0.00140115	0.00281866		0.00140115	0.00281866	0.00136	0.00269395	2.47026	2.34887	1.05168	1.05168	1.05168
GO_RETINA_MORPHOGENESIS_IN_CAMERA_TYPE_EYE	0.184344	0.236426		0.184344	0.236426	0.003331	0.00615534	-1.25167	-1.19016	1.05167	1.05167	1.05167
GO_NEGATIVE_REGULATION_OF_HISTONE_METHYLATION	2.32e-05	6.2e-05		2.32e-05	6.2e-05	5.91e-06	1.73e-05	2.51995	2.39629	1.0516	1.0516	1.0516
GO_POSITIVE_REGULATION_OF_ATPASE_ACTIVITY	0.00049511	0.00107752		0.00049511	0.00107752	0.001374	0.00271821	2.04111	1.94096	1.0516	1.0516	1.0516
GO_MACROMOLECULE_DEACYLATION	3.26e-11	1.89e-10		3.26e-11	1.89e-10	1.12e-09	5.41e-09	3.98635	3.79078	1.05159	1.05159	1.05159
GO_GASTRULATION	0.0165961	0.0272335		0.0165961	0.0272335	0.009379	0.0158866	3.05859	2.90861	1.05156	1.05156	1.05156
GO_DNA_STRAND_ELONGATION_INVOLVED_IN_DNA_REPLICATION	0.00061843	0.00132119		0.00061843	0.00132119	0.001613	0.00315614	2.81967	2.68179	1.05141	1.05141	1.05141
GO_SIGNAL_TRANSDUCTION_IN_ABSENCE_OF_LIGAND	0.0043611	0.00801113		0.0043611	0.00801113	0.005664	0.0100284	2.24623	2.13646	1.05138	1.05138	1.05138
GO_PROTEIN_POLYMERIZATION	0.00085765	0.00179516		0.00085765	0.00179516	0.001459	0.00287171	2.487	2.3658	1.05123	1.05123	1.05123
GO_POSITIVE_REGULATION_OF_STRESS_ACTIVATED_PROTEIN_KINASE_SIGNALING_CASCADE	0.0039197	0.00726339		0.0039197	0.00726339	0.008253	0.0141233	3.07414	2.92442	1.0512	1.0512	1.0512
GO_CHROMOSOME_LOCALIZATION_TO_NUCLEAR_ENVELOPE_INVOLVED_IN_HOMOLOGOUS_CHROMOSOME_SEGREGATION	7.98e-05	0.000196762		7.98e-05	0.000196762	7.24e-05	0.000177564	-1.60363	-1.52555	1.05119	1.05119	1.05119
GO_REGULATION_OF_INTERLEUKIN_17_PRODUCTION	0.3447	0.409051		0.3447	0.409051	0.4582	0.519874	-1.25937	-1.1981	1.05114	1.05114	1.05114
GO_REGULATION_OF_T_HELPER_1_TYPE_IMMUNE_RESPONSE	0.323	0.386553		0.323	0.386553	0.9606	0.96872	-1.50768	-1.43445	1.05105	1.05105	1.05105
GO_NEGATIVE_REGULATION_OF_MULTICELLULAR_ORGANISM_GROWTH	0.05186	0.0759058		0.05186	0.0759058	0.1077	0.145128	1.04111	0.990628	1.05096	1.05096	1.05096
GO_MANGANESE_ION_TRANSPORT	0.31252	0.375872		0.31252	0.375872	0.866	0.890694	-1.02819	-0.978347	1.05095	1.05095	1.05095
GO_REGULATION_OF_NEURON_PROJECTION_REGENERATION	0.040497	0.0606477		0.040497	0.0606477	0.09964	0.135444	1.23936	1.17929	1.05093	1.05093	1.05093
GO_REGULATION_OF_BICELLULAR_TIGHT_JUNCTION_ASSEMBLY	0.029196	0.045283		0.029196	0.045283	0.05024	0.0734423	1.76129	1.67598	1.0509	1.0509	1.0509
GO_VENTRICULAR_SYSTEM_DEVELOPMENT	0.0162982	0.0268127		0.0162982	0.0268127	0.05448	0.0790444	1.4866	1.4147	1.05083	1.05083	1.05083
GO_7_METHYLGUANOSINE_RNA_CAPPING	6.9e-07	2.25e-06		6.9e-07	2.25e-06	6.97e-06	2.02e-05	3.5894	3.41583	1.05081	1.05081	1.05081
GO_REGULATION_OF_TOR_SIGNALING	1.97e-05	5.36e-05		1.97e-05	5.36e-05	4.76e-05	0.000120331	3.21618	3.06086	1.05074	1.05074	1.05074
GO_GENE_SILENCING	0.00058261	0.00125214		0.00058261	0.00125214	0.001168	0.00233449	3.68516	3.50729	1.05071	1.05071	1.05071
GO_PEPTIDYL_LYSINE_MODIFICATION	1.75e-12	1.24e-11		1.75e-12	1.24e-11	3.73e-12	2.59e-11	7.45928	7.0993	1.05071	1.05071	1.05071
GO_POSITIVE_REGULATION_OF_OSTEOCLAST_DIFFERENTIATION	0.84424	0.873775		0.84424	0.873775	0.3876	0.450538	0.451727	0.429981	1.05057	1.05057	1.05057
GO_DEOXYRIBOSE_PHOSPHATE_CATABOLIC_PROCESS	0.00020167	0.00046942		0.00020167	0.00046942	0.0002227	0.000505721	2.06483	1.96573	1.05041	1.05041	1.05041
GO_REGULATION_OF_CGMP_BIOSYNTHETIC_PROCESS	0.0131785	0.0221771		0.0131785	0.0221771	0.01147	0.0191633	-1.84077	-1.75274	1.05023	1.05023	1.05023
GO_G1_DNA_DAMAGE_CHECKPOINT	4.5e-08	1.73e-07		4.5e-08	1.73e-07	9.92e-07	3.24e-06	4.60133	4.38163	1.05014	1.05014	1.05014
GO_LAMELLIPODIUM_ASSEMBLY	0.0027023	0.00516166		0.0027023	0.00516166	0.004438	0.00801631	2.66718	2.54021	1.04998	1.04998	1.04998
GO_POST_EMBRYONIC_ORGAN_DEVELOPMENT	0.0042801	0.00788101		0.0042801	0.00788101	0.004817	0.00865052	2.33363	2.22274	1.04989	1.04989	1.04989
GO_POSITIVE_REGULATION_OF_CIRCADIAN_RHYTHM	0.0115229	0.0195822		0.0115229	0.0195822	0.0444	0.065606	-1.72017	-1.63867	1.04974	1.04974	1.04974
GO_POSTREPLICATION_REPAIR	9.21e-08	3.42e-07		9.21e-08	3.42e-07	2.27e-06	7.13e-06	3.98117	3.79268	1.0497	1.0497	1.0497
GO_OVULATION_CYCLE	0.54386	0.606708		0.54386	0.606708	0.2262	0.281044	0.980761	0.934336	1.04969	1.04969	1.04969
GO_REGULATION_OF_TYROSINE_PHOSPHORYLATION_OF_STAT5_PROTEIN	0.0176988	0.0288248		0.0176988	0.0288248	0.03779	0.0568316	-1.51024	-1.4388	1.04965	1.04965	1.04965
GO_RIBOSOMAL_LARGE_SUBUNIT_BIOGENESIS	0.00103595	0.00212628		0.00103595	0.00212628	0.002024	0.00390451	3.66643	3.49313	1.04961	1.04961	1.04961
GO_POSITIVE_REGULATION_OF_TRANSCRIPTION_FROM_RNA_POLYMERASE_II_PROMOTER	0.00030289	0.000681547		0.00030289	0.000681547	0.0006506	0.0013569	5.69785	5.42885	1.04955	1.04955	1.04955
GO_MODIFICATION_OF_MORPHOLOGY_OR_PHYSIOLOGY_OF_OTHER_ORGANISM	0.00614	0.0109503		0.00614	0.0109503	0.004561	0.00821934	2.56611	2.44497	1.04955	1.04955	1.04955
GO_CELLULAR_RESPONSE_TO_KETONE	0.036761	0.0556649		0.036761	0.0556649	0.04171	0.0620251	2.15063	2.04925	1.04947	1.04947	1.04947
GO_RNA_SECONDARY_STRUCTURE_UNWINDING	1.69e-06	5.22e-06		1.69e-06	5.22e-06	2.08e-05	5.54e-05	2.95057	2.81159	1.04943	1.04943	1.04943
GO_GDP_METABOLIC_PROCESS	0.0076766	0.0134485		0.0076766	0.0134485	0.009066	0.0154294	1.40145	1.33549	1.04939	1.04939	1.04939
GO_NEUROTROPHIN_TRK_RECEPTOR_SIGNALING_PATHWAY	0.0033015	0.00621435		0.0033015	0.00621435	0.004905	0.00877806	1.90562	1.81596	1.04937	1.04937	1.04937
GO_RESPONSE_TO_INTERFERON_ALPHA	0.028855	0.0448288		0.028855	0.0448288	0.01477	0.0241479	2.26923	2.16258	1.04931	1.04931	1.04931
GO_REGULATION_OF_MITOCHONDRIAL_MEMBRANE_PERMEABILITY_INVOLVED_IN_APOPTOTIC_PROCESS	0.00086452	0.00180791		0.00086452	0.00180791	0.003149	0.00584689	2.22853	2.12415	1.04914	1.04914	1.04914
GO_SOMATIC_DIVERSIFICATION_OF_IMMUNE_RECEPTORS_VIA_SOMATIC_MUTATION	0.0080582	0.0140746		0.0080582	0.0140746	0.01588	0.0257815	1.71179	1.63162	1.04913	1.04913	1.04913
GO_NUCLEOTIDE_EXCISION_REPAIR_DNA_DUPLEX_UNWINDING	1.78e-06	5.44e-06		1.78e-06	5.44e-06	3.85e-05	9.84e-05	2.76482	2.63573	1.04897	1.04897	1.04897
GO_GLUCAN_BIOSYNTHETIC_PROCESS	0.0181402	0.0294818		0.0181402	0.0294818	0.01156	0.0193068	1.63923	1.56277	1.04893	1.04893	1.04893
GO_EXTRINSIC_APOPTOTIC_SIGNALING_PATHWAY_IN_ABSENCE_OF_LIGAND	0.0069231	0.0122577		0.0069231	0.0122577	0.006939	0.012079	2.24219	2.13811	1.04868	1.04868	1.04868
GO_HEME_BIOSYNTHETIC_PROCESS	0.00071625	0.00151556		0.00071625	0.00151556	0.001098	0.00220786	2.1077	2.00987	1.04867	1.04867	1.04867
GO_CENTRIOLE_ASSEMBLY	0.0079014	0.0138267		0.0079014	0.0138267	0.0143	0.0234453	1.89691	1.809	1.04859	1.04859	1.04859
GO_POSITIVE_REGULATION_OF_JUN_KINASE_ACTIVITY	0.0026212	0.00502946		0.0026212	0.00502946	0.002253	0.00430699	2.71698	2.59162	1.04837	1.04837	1.04837
GO_CARDIAC_CONDUCTION	0.38972	0.455277		0.38972	0.455277	0.001156	0.00231548	-1.93891	-1.84957	1.0483	1.0483	1.0483
GO_REGULATION_OF_APOPTOTIC_SIGNALING_PATHWAY	1.16e-09	5.52e-09		1.16e-09	5.52e-09	1.94e-08	8.12e-08	6.18025	5.89567	1.04827	1.04827	1.04827
GO_RESPONSE_TO_PAIN	0.106943	0.146226		0.106943	0.146226	0.3044	0.36561	-1.88839	-1.80153	1.04821	1.04821	1.04821
GO_CELLULAR_RESPONSE_TO_HYDROGEN_PEROXIDE	0.000135518	0.000324532		0.000135518	0.000324532	0.0001201	0.000285844	3.66082	3.4925	1.04819	1.04819	1.04819
GO_CELL_CYCLE_PROCESS	1.53e-05	4.36e-05		1.53e-05	4.36e-05	4.1e-05	0.000104488	11.8612	11.3174	1.04805	1.04805	1.04805
GO_REGULATION_OF_JNK_CASCADE	0.00132236	0.00267171		0.00132236	0.00267171	0.003491	0.00643822	3.55313	3.3904	1.048	1.048	1.048
GO_REGULATION_OF_SERINE_TYPE_PEPTIDASE_ACTIVITY	0.043037	0.0640908		0.043037	0.0640908	0.05268	0.0766479	-2.14758	-2.0493	1.04796	1.04796	1.04796
GO_PLACENTA_BLOOD_VESSEL_DEVELOPMENT	0.0004424	0.000970069		0.0004424	0.000970069	0.0001789	0.00041414	2.63619	2.51571	1.04789	1.04789	1.04789
GO_POSITIVE_REGULATION_OF_PROTEASOMAL_PROTEIN_CATABOLIC_PROCESS	9.96e-09	4.23e-08		9.96e-09	4.23e-08	7.13e-08	2.75e-07	4.71207	4.49692	1.04784	1.04784	1.04784
GO_POSITIVE_REGULATION_OF_PHOSPHORUS_METABOLIC_PROCESS	0.133399	0.178312		0.133399	0.178312	0.0444	0.065606	3.30015	3.14955	1.04782	1.04782	1.04782
GO_SISTER_CHROMATID_SEGREGATION	0.00106468	0.00217948		0.00106468	0.00217948	0.003032	0.00564994	5.69562	5.4358	1.0478	1.0478	1.0478
GO_ESTABLISHMENT_OF_PROTEIN_LOCALIZATION_TO_PLASMA_MEMBRANE	8.49e-05	0.000207664		8.49e-05	0.000207664	0.0005539	0.00116884	3.65133	3.48501	1.04772	1.04772	1.04772
GO_TRANSCRIPTION_FROM_RNA_POLYMERASE_III_PROMOTER	1.55e-05	4.41e-05		1.55e-05	4.41e-05	9.01e-05	0.000217132	3.04366	2.90504	1.04771	1.04771	1.04771
GO_REGULATION_OF_SYMBIOSIS_ENCOMPASSING_MUTUALISM_THROUGH_PARASITISM	7.94e-05	0.000195776		7.94e-05	0.000195776	8.38e-05	0.000202791	5.17638	4.94104	1.04763	1.04763	1.04763
GO_REGULATION_OF_CELL_PROJECTION_ASSEMBLY	0.00194319	0.00381183		0.00194319	0.00381183	0.002554	0.00481904	3.60321	3.43946	1.04761	1.04761	1.04761
GO_DNA_DAMAGE_RESPONSE_DETECTION_OF_DNA_DAMAGE	0.00041522	0.000914349		0.00041522	0.000914349	0.002167	0.00415796	3.68379	3.51653	1.04756	1.04756	1.04756
GO_PHENOL_CONTAINING_COMPOUND_METABOLIC_PROCESS	0.0022634	0.00440653		0.0022634	0.00440653	0.004398	0.00795332	-2.44363	-2.3327	1.04756	1.04756	1.04756
GO_AXIS_SPECIFICATION	0.58642	0.646855		0.58642	0.646855	0.1549	0.201046	0.899499	0.858671	1.04755	1.04755	1.04755
GO_ANATOMICAL_STRUCTURE_FORMATION_INVOLVED_IN_MORPHOGENESIS	0.0098572	0.0169558		0.0098572	0.0169558	0.005132	0.00916316	4.82994	4.61073	1.04754	1.04754	1.04754
GO_DNA_TEMPLATED_TRANSCRIPTION_ELONGATION	1.37e-07	4.95e-07		1.37e-07	4.95e-07	4.74e-06	1.41e-05	4.84484	4.62499	1.04753	1.04753	1.04753
GO_DNA_STRAND_ELONGATION	0.0023976	0.00464254		0.0023976	0.00464254	0.01308	0.0216127	2.88287	2.7522	1.04748	1.04748	1.04748
GO_REGULATION_OF_VIRAL_GENOME_REPLICATION	0.024316	0.0383663		0.024316	0.0383663	0.061	0.0872259	3.37409	3.22125	1.04745	1.04745	1.04745
GO_CELL_MATRIX_ADHESION	0.05462	0.0793961		0.05462	0.0793961	0.06903	0.0974504	2.96206	2.82798	1.04741	1.04741	1.04741
GO_CELLULAR_RESPONSE_TO_DNA_DAMAGE_STIMULUS	1.31e-07	4.75e-07		1.31e-07	4.75e-07	1.45e-06	4.66e-06	10.2409	9.7794	1.04719	1.04719	1.04719
GO_REGULATION_OF_DOUBLE_STRAND_BREAK_REPAIR	0.0054416	0.00980246		0.0054416	0.00980246	0.02999	0.0463754	2.37933	2.27224	1.04713	1.04713	1.04713
GO_REGULATION_OF_TRANSLATIONAL_ELONGATION	1.98e-06	6.01e-06		1.98e-06	6.01e-06	2.19e-05	5.81e-05	2.70603	2.58431	1.0471	1.0471	1.0471
GO_PEPTIDYL_ASPARAGINE_MODIFICATION	0.00020054	0.000467023		0.00020054	0.000467023	0.0001538	0.000359976	2.33124	2.22644	1.04707	1.04707	1.04707
GO_NEGATIVE_REGULATION_OF_INTERLEUKIN_12_PRODUCTION	0.21344	0.268488		0.21344	0.268488	0.5985	0.654944	1.2455	1.18959	1.04699	1.04699	1.04699
GO_REGULATION_OF_SERINE_TYPE_ENDOPEPTIDASE_ACTIVITY	0.045624	0.0674574		0.045624	0.0674574	0.05824	0.0838461	-2.14892	-2.05253	1.04696	1.04696	1.04696
GO_NEPHRON_DEVELOPMENT	0.196696	0.250341		0.196696	0.250341	0.178	0.226976	1.5395	1.47057	1.04688	1.04688	1.04688
GO_STRAND_DISPLACEMENT	0.0090029	0.0155786		0.0090029	0.0155786	0.01904	0.0304653	2.53521	2.42187	1.0468	1.0468	1.0468
GO_REGULATION_OF_PROTEIN_IMPORT	0.0103201	0.0176932		0.0103201	0.0176932	0.001764	0.00343139	3.88171	3.70835	1.04675	1.04675	1.04675
GO_RESPONSE_TO_LEAD_ION	0.040922	0.0612054		0.040922	0.0612054	0.06903	0.0974504	1.32571	1.26658	1.04669	1.04669	1.04669
GO_REGULATION_OF_PROTEIN_KINASE_B_SIGNALING	0.0173603	0.0283529		0.0173603	0.0283529	0.01544	0.0251637	2.67218	2.55341	1.04652	1.04652	1.04652
GO_IMP_METABOLIC_PROCESS	0.0024177	0.00467757		0.0024177	0.00467757	0.004201	0.00763565	1.92034	1.835	1.04651	1.04651	1.04651
GO_CELL_GROWTH	0.033837	0.0518077		0.033837	0.0518077	0.03179	0.0488342	2.47891	2.36937	1.04623	1.04623	1.04623
GO_RESPONSE_TO_VIRUS	0.102325	0.140738		0.102325	0.140738	0.1109	0.149009	3.47002	3.31686	1.04618	1.04618	1.04618
GO_G_PROTEIN_COUPLED_RECEPTOR_INTERNALIZATION	0.41704	0.482828		0.41704	0.482828	0.4459	0.507528	-0.900253	-0.860529	1.04616	1.04616	1.04616
GO_POSITIVE_REGULATION_OF_PHOSPHATE_METABOLIC_PROCESS	0.147118	0.194472		0.147118	0.194472	0.05233	0.0761863	3.30561	3.15996	1.04609	1.04609	1.04609
GO_NEGATIVE_REGULATION_OF_TELOMERE_MAINTENANCE	1.57e-07	5.6e-07		1.57e-07	5.6e-07	3.9e-06	1.17e-05	3.24083	3.09823	1.04603	1.04603	1.04603
GO_NEGATIVE_REGULATION_OF_TOR_SIGNALING	0.000122307	0.000293954		0.000122307	0.000293954	0.0005539	0.00116884	2.49223	2.38268	1.04598	1.04598	1.04598
GO_RESPONSE_TO_LIPOPROTEIN_PARTICLE	0.103038	0.141478		0.103038	0.141478	0.07548	0.105754	1.99388	1.9063	1.04595	1.04595	1.04595
GO_POSITIVE_REGULATION_OF_PROTEIN_IMPORT	0.028102	0.0437759		0.028102	0.0437759	0.007973	0.0137046	2.65521	2.53868	1.0459	1.0459	1.0459
GO_EXTRACELLULAR_MATRIX_DISASSEMBLY	0.197398	0.251092		0.197398	0.251092	0.1661	0.213853	3.10796	2.97218	1.04568	1.04568	1.04568
GO_CARDIAC_SEPTUM_DEVELOPMENT	0.043917	0.0651613		0.043917	0.0651613	0.03043	0.046931	2.54859	2.43727	1.04567	1.04567	1.04567
GO_REGULATION_OF_VIRAL_TRANSCRIPTION	2.49e-07	8.66e-07		2.49e-07	8.66e-07	5.83e-06	1.71e-05	3.9019	3.73181	1.04558	1.04558	1.04558
GO_MITOTIC_SISTER_CHROMATID_SEGREGATION	0.003796	0.0070482		0.003796	0.0070482	0.01176	0.0196056	4.69657	4.49234	1.04546	1.04546	1.04546
GO_CENTROSOME_LOCALIZATION	3.6e-06	1.06e-05		3.6e-06	1.06e-05	0.0001852	0.000427236	2.47433	2.3669	1.04539	1.04539	1.04539
GO_PREPULSE_INHIBITION	0.0100028	0.0171936		0.0100028	0.0171936	0.02933	0.0454605	-1.97588	-1.89035	1.04524	1.04524	1.04524
GO_REGULATION_OF_GRANULOCYTE_MACROPHAGE_COLONY_STIMULATING_FACTOR_PRODUCTION	0.29102	0.353463		0.29102	0.353463	0.652	0.705033	-1.48759	-1.42327	1.0452	1.0452	1.0452
GO_MULTICELLULAR_ORGANISM_AGING	0.060538	0.0873437		0.060538	0.0873437	0.07219	0.101572	1.06226	1.01635	1.04517	1.04517	1.04517
GO_CELL_CYCLE_CHECKPOINT	1.97e-05	5.36e-05		1.97e-05	5.36e-05	0.0004606	0.000987182	6.2389	5.9701	1.04503	1.04503	1.04503
GO_MICROTUBULE_ORGANIZING_CENTER_ORGANIZATION	4.11e-06	1.19e-05		4.11e-06	1.19e-05	1.38e-05	3.81e-05	4.08831	3.91314	1.04477	1.04477	1.04477
GO_REGULATION_OF_GLUCOSE_IMPORT_IN_RESPONSE_TO_INSULIN_STIMULUS	0.034498	0.0526465		0.034498	0.0526465	0.02585	0.0405666	2.00755	1.92161	1.04472	1.04472	1.04472
GO_CHAPERONE_MEDIATED_PROTEIN_COMPLEX_ASSEMBLY	0.0199846	0.0321314		0.0199846	0.0321314	0.0325	0.0498262	1.32976	1.2729	1.04467	1.04467	1.04467
GO_PROTEIN_DNA_COMPLEX_DISASSEMBLY	5.57e-05	0.000141459		5.57e-05	0.000141459	3.7e-05	9.5e-05	2.60078	2.48961	1.04465	1.04465	1.04465
GO_INDOLALKYLAMINE_METABOLIC_PROCESS	0.066299	0.0946286		0.066299	0.0946286	0.1224	0.162908	-1.61664	-1.54754	1.04465	1.04465	1.04465
GO_RNA_CAPPING	2.07e-05	5.6e-05		2.07e-05	5.6e-05	2.95e-05	7.68e-05	3.57897	3.42626	1.04457	1.04457	1.04457
GO_COVALENT_CHROMATIN_MODIFICATION	3.36e-12	2.25e-11		3.36e-12	2.25e-11	8.24e-11	4.62e-10	7.117	6.81445	1.0444	1.0444	1.0444
GO_REGULATION_OF_ESTABLISHMENT_OF_PROTEIN_LOCALIZATION_TO_CHROMOSOME	1.53e-05	4.36e-05		1.53e-05	4.36e-05	0.0001004	0.000240929	2.6193	2.50835	1.04423	1.04423	1.04423
GO_NEGATIVE_CHEMOTAXIS	0.092178	0.127878		0.092178	0.127878	0.1418	0.18591	1.73125	1.65805	1.04415	1.04415	1.04415
GO_NUCLEOTIDE_SUGAR_BIOSYNTHETIC_PROCESS	0.0020194	0.00395133		0.0020194	0.00395133	0.004358	0.00788712	2.29092	2.19415	1.0441	1.0441	1.0441
GO_RESPIRATORY_BURST	0.5878	0.647652		0.5878	0.647652	0.00504	0.00900235	1.00123	0.95894	1.0441	1.0441	1.0441
GO_SPINDLE_ASSEMBLY	0.0013614	0.00274463		0.0013614	0.00274463	0.000739	0.00152082	3.51163	3.36383	1.04394	1.04394	1.04394
GO_REGULATION_OF_RELEASE_OF_SEQUESTERED_CALCIUM_ION_INTO_CYTOSOL_BY_SARCOPLASMIC_RETICULUM	0.6918	0.742377		0.6918	0.742377	0.2844	0.344075	0.909863	0.871688	1.04379	1.04379	1.04379
GO_CELLULAR_MACROMOLECULAR_COMPLEX_ASSEMBLY	8.14e-05	0.000200249		8.14e-05	0.000200249	0.0004173	0.000900184	7.60903	7.28996	1.04377	1.04377	1.04377
GO_REGULATION_OF_INTERLEUKIN_2_PRODUCTION	0.036058	0.0547399		0.036058	0.0547399	0.05941	0.085293	1.99727	1.91408	1.04346	1.04346	1.04346
GO_CELLULAR_AMINO_ACID_BIOSYNTHETIC_PROCESS	0.043465	0.0646143		0.043465	0.0646143	0.0441	0.0653079	1.86265	1.78509	1.04345	1.04345	1.04345
GO_POSITIVE_REGULATION_OF_MRNA_SPLICING_VIA_SPLICEOSOME	3.58e-06	1.05e-05		3.58e-06	1.05e-05	8.54e-06	2.43e-05	2.07696	1.99072	1.04332	1.04332	1.04332
GO_MITOTIC_DNA_INTEGRITY_CHECKPOINT	2.2e-06	6.65e-06		2.2e-06	6.65e-06	4.59e-05	0.000116287	4.75493	4.55763	1.04329	1.04329	1.04329
GO_CAMERA_TYPE_EYE_PHOTORECEPTOR_CELL_DIFFERENTIATION	0.076819	0.108545		0.076819	0.108545	0.03752	0.0564986	-1.47205	-1.41121	1.04311	1.04311	1.04311
GO_REGULATION_OF_TRANSLATIONAL_INITIATION_IN_RESPONSE_TO_STRESS	7.02e-07	2.29e-06		7.02e-07	2.29e-06	1.2e-05	3.33e-05	2.66541	2.55625	1.0427	1.0427	1.0427
GO_REGULATION_OF_MITOTIC_CELL_CYCLE	7.75e-08	2.91e-07		7.75e-08	2.91e-07	1.98e-07	7.16e-07	8.59897	8.24732	1.04264	1.04264	1.04264
GO_NEGATIVE_REGULATION_OF_INTRINSIC_APOPTOTIC_SIGNALING_PATHWAY	3.56e-07	1.21e-06		3.56e-07	1.21e-06	1.1e-06	3.57e-06	4.2208	4.04821	1.04263	1.04263	1.04263
GO_PROTEIN_KINASE_B_SIGNALING	0.079584	0.112145		0.079584	0.112145	0.061	0.0872259	1.92064	1.84231	1.04252	1.04252	1.04252
GO_QUINONE_METABOLIC_PROCESS	0.184265	0.23639		0.184265	0.23639	0.01166	0.0194528	1.92894	1.8503	1.0425	1.0425	1.0425
GO_PROTEIN_LOCALIZATION_TO_NUCLEUS	3.44e-08	1.35e-07		3.44e-08	1.35e-07	4.34e-07	1.5e-06	5.21615	5.0037	1.04246	1.04246	1.04246
GO_MEMBRANE_DEPOLARIZATION_DURING_CARDIAC_MUSCLE_CELL_ACTION_POTENTIAL	0.45298	0.519142		0.45298	0.519142	0.01563	0.0254022	-1.7479	-1.67671	1.04245	1.04245	1.04245
GO_GLAND_DEVELOPMENT	0.0132368	0.0222671		0.0132368	0.0222671	0.03297	0.0504139	3.7015	3.55103	1.04237	1.04237	1.04237
GO_REGULATION_OF_LONG_TERM_SYNAPTIC_POTENTIATION	0.52222	0.586646		0.52222	0.586646	0.001871	0.0036274	0.963702	0.92462	1.04227	1.04227	1.04227
GO_SERINE_FAMILY_AMINO_ACID_METABOLIC_PROCESS	0.2254	0.282311		0.2254	0.282311	0.01003	0.0168909	1.23681	1.18671	1.04222	1.04222	1.04222
GO_ESTROGEN_BIOSYNTHETIC_PROCESS	0.043716	0.0649459		0.043716	0.0649459	0.03943	0.0590879	-1.24964	-1.19906	1.04218	1.04218	1.04218
GO_SPECIFICATION_OF_ORGAN_IDENTITY	0.57882	0.639815		0.57882	0.639815	0.4887	0.549787	-0.97071	-0.931484	1.04211	1.04211	1.04211
GO_CELLULAR_RESPONSE_TO_EXTRACELLULAR_STIMULUS	0.000136579	0.000326568		0.000136579	0.000326568	0.0001918	0.000441368	4.05962	3.89572	1.04207	1.04207	1.04207
GO_CHROMATIN_DISASSEMBLY	0.000139385	0.000332424		0.000139385	0.000332424	5.67e-05	0.000141716	2.60076	2.49578	1.04206	1.04206	1.04206
GO_ACROSOME_REACTION	0.0101834	0.0174911		0.0101834	0.0174911	0.03179	0.0488342	-2.12382	-2.03813	1.04204	1.04204	1.04204
GO_CELLULAR_RESPONSE_TO_ESTROGEN_STIMULUS	0.080422	0.113223		0.080422	0.113223	0.1096	0.14739	1.50333	1.44275	1.04199	1.04199	1.04199
GO_SINGLE_ORGANISM_CELL_ADHESION	0.126924	0.170687		0.126924	0.170687	0.03394	0.0516088	3.20041	3.07149	1.04197	1.04197	1.04197
GO_NEGATIVE_REGULATION_OF_OLIGODENDROCYTE_DIFFERENTIATION	0.21038	0.265069		0.21038	0.265069	0.05197	0.0757333	1.08476	1.04121	1.04183	1.04183	1.04183
GO_POSITIVE_REGULATION_OF_FIBROBLAST_MIGRATION	0.053856	0.0784571		0.053856	0.0784571	0.02684	0.042021	1.25404	1.20417	1.04142	1.04142	1.04142
GO_SERINE_FAMILY_AMINO_ACID_BIOSYNTHETIC_PROCESS	0.34212	0.406428		0.34212	0.406428	0.2352	0.29137	1.16239	1.11627	1.04132	1.04132	1.04132
GO_CHROMOSOME_LOCALIZATION	0.013959	0.0232884		0.013959	0.0232884	0.03111	0.0479162	3.28383	3.15393	1.04119	1.04119	1.04119
GO_CENTROSOME_CYCLE	0.00035812	0.000796145		0.00035812	0.000796145	0.0002278	0.000516546	3.36367	3.23086	1.04111	1.04111	1.04111
GO_NEGATIVE_REGULATION_OF_TUMOR_NECROSIS_FACTOR_MEDIATED_SIGNALING_PATHWAY	0.88694	0.908918		0.88694	0.908918	0.993	0.994924	0.355137	0.341115	1.04111	1.04111	1.04111
GO_TRANSCRIPTION_COUPLED_NUCLEOTIDE_EXCISION_REPAIR	8.66e-08	3.23e-07		8.66e-08	3.23e-07	9.35e-07	3.08e-06	4.65231	4.46878	1.04107	1.04107	1.04107
GO_REGULATION_OF_MITOCHONDRIAL_MEMBRANE_POTENTIAL	0.0024567	0.00475105		0.0024567	0.00475105	0.001534	0.00300915	2.60897	2.50611	1.04104	1.04104	1.04104
GO_POSITIVE_REGULATION_OF_CELLULAR_COMPONENT_ORGANIZATION	0.00082099	0.00172308		0.00082099	0.00172308	0.002458	0.00465111	7.99539	7.68093	1.04094	1.04094	1.04094
GO_POSITIVE_REGULATION_OF_CALCIUM_ION_DEPENDENT_EXOCYTOSIS	0.2299	0.287097		0.2299	0.287097	0.5184	0.578445	-1.53809	-1.47764	1.04091	1.04091	1.04091
GO_REGULATION_OF_CALCIUM_ION_TRANSMEMBRANE_TRANSPORT	0.29436	0.356774		0.29436	0.356774	0.9722	0.978721	1.46294	1.40556	1.04082	1.04082	1.04082
GO_REGULATION_OF_ANATOMICAL_STRUCTURE_MORPHOGENESIS	0.0502	0.073708		0.0502	0.073708	0.0155	0.0252261	6.21194	5.96853	1.04078	1.04078	1.04078
GO_SNRNA_METABOLIC_PROCESS	8.32e-07	2.69e-06		8.32e-07	2.69e-06	2.19e-05	5.81e-05	4.71204	4.52746	1.04077	1.04077	1.04077
GO_DSRNA_FRAGMENTATION	0.0095841	0.0165288		0.0095841	0.0165288	0.0143	0.0234453	1.95202	1.87598	1.04053	1.04053	1.04053
GO_NON_RECOMBINATIONAL_REPAIR	0.0046171	0.00843783		0.0046171	0.00843783	0.0007956	0.00162865	2.54323	2.44418	1.04052	1.04052	1.04052
GO_POSITIVE_REGULATION_OF_BEHAVIOR	0.0037841	0.00702891		0.0037841	0.00702891	0.005974	0.0105292	-2.21599	-2.12994	1.0404	1.0404	1.0404
GO_PROTEIN_UBIQUITINATION_INVOLVED_IN_UBIQUITIN_DEPENDENT_PROTEIN_CATABOLIC_PROCESS	4.28e-09	1.9e-08		4.28e-09	1.9e-08	1.17e-07	4.37e-07	5.53073	5.31604	1.04039	1.04039	1.04039
GO_MEMBRANE_DEPOLARIZATION	0.2782	0.339576		0.2782	0.339576	0.1846	0.234748	-2.06477	-1.98492	1.04023	1.04023	1.04023
GO_POSITIVE_REGULATION_OF_LEUKOCYTE_CHEMOTAXIS	0.60228	0.66157		0.60228	0.66157	0.0441	0.0653079	1.56648	1.50596	1.04018	1.04018	1.04018
GO_POSITIVE_REGULATION_OF_HISTONE_METHYLATION	0.0196211	0.0316454		0.0196211	0.0316454	0.0602	0.0862675	2.16575	2.08211	1.04017	1.04017	1.04017
GO_PIGMENTATION	0.0025369	0.00488787		0.0025369	0.00488787	0.004861	0.00871608	2.30816	2.21916	1.0401	1.0401	1.0401
GO_POSITIVE_REGULATION_OF_RECEPTOR_INTERNALIZATION	0.2819	0.343912		0.2819	0.343912	0.3474	0.410684	1.11372	1.07086	1.04002	1.04002	1.04002
GO_POSITIVE_REGULATION_OF_DNA_BINDING	0.0137185	0.0229482		0.0137185	0.0229482	0.02452	0.0387145	2.22695	2.14142	1.03994	1.03994	1.03994
GO_NUCLEOSOME_DISASSEMBLY	0.000198002	0.000461806		0.000198002	0.000461806	0.0001593	0.0003721	2.59821	2.49846	1.03992	1.03992	1.03992
GO_CHROMATIN_MODIFICATION	1.83e-06	5.58e-06		1.83e-06	5.58e-06	1.42e-05	3.91e-05	8.03704	7.72954	1.03978	1.03978	1.03978
GO_APOPTOTIC_SIGNALING_PATHWAY	0.00029594	0.000668451		0.00029594	0.000668451	0.0004917	0.001049	5.36615	5.16085	1.03978	1.03978	1.03978
GO_TOR_SIGNALING	0.010596	0.018118		0.010596	0.018118	0.005178	0.00923466	2.0653	1.98636	1.03974	1.03974	1.03974
GO_NEGATIVE_REGULATION_OF_DNA_REPAIR	0.0134623	0.0225681		0.0134623	0.0225681	0.03595	0.0543631	1.95057	1.87615	1.03967	1.03967	1.03967
GO_PRODUCTION_OF_SMALL_RNA_INVOLVED_IN_GENE_SILENCING_BY_RNA	0.010599	0.018118		0.010599	0.018118	0.02205	0.0349689	1.95277	1.8783	1.03965	1.03965	1.03965
GO_SCHWANN_CELL_DIFFERENTIATION	0.02172	0.0345988		0.02172	0.0345988	0.004438	0.00801631	2.28414	2.19705	1.03964	1.03964	1.03964
GO_INTRA_S_DNA_DAMAGE_CHECKPOINT	0.39874	0.463881		0.39874	0.463881	0.03021	0.0466381	1.21039	1.16445	1.03945	1.03945	1.03945
GO_ESTABLISHMENT_OF_ENDOTHELIAL_INTESTINAL_BARRIER	0.00059993	0.0012858		0.00059993	0.0012858	0.001678	0.00327643	2.48036	2.38629	1.03942	1.03942	1.03942
GO_CYTOKINE_SECRETION	0.35066	0.415488		0.35066	0.415488	0.6731	0.722476	1.37637	1.32417	1.03942	1.03942	1.03942
GO_ENERGY_RESERVE_METABOLIC_PROCESS	0.039144	0.0589059		0.039144	0.0589059	0.04379	0.0648901	2.02435	1.94766	1.03938	1.03938	1.03938
GO_REGULATION_OF_CHROMOSOME_SEGREGATION	0.00070166	0.00148671		0.00070166	0.00148671	0.001388	0.00274357	4.52554	4.35425	1.03934	1.03934	1.03934
GO_CELL_CYCLE_G1_S_PHASE_TRANSITION	0.0017406	0.00344346		0.0017406	0.00344346	0.002253	0.00430699	4.37557	4.21009	1.03931	1.03931	1.03931
GO_NEGATIVE_REGULATION_OF_ORGANELLE_ORGANIZATION	1.17e-06	3.7e-06		1.17e-06	3.7e-06	2.34e-06	7.32e-06	6.67553	6.42323	1.03928	1.03928	1.03928
GO_NEGATIVE_REGULATION_OF_I_KAPPAB_KINASE_NF_KAPPAB_SIGNALING	0.0166213	0.0272564		0.0166213	0.0272564	0.01874	0.0300369	2.31284	2.22577	1.03912	1.03912	1.03912
GO_REGULATION_OF_MAP_KINASE_ACTIVITY	0.040583	0.060757		0.040583	0.060757	0.0201	0.0320402	4.04976	3.89747	1.03908	1.03908	1.03908
GO_CHROMOSOME_SEGREGATION	0.024257	0.0382862		0.024257	0.0382862	0.0362	0.0546879	5.53805	5.3299	1.03905	1.03905	1.03905
GO_DNA_INTEGRITY_CHECKPOINT	4.02e-05	0.000104589		4.02e-05	0.000104589	0.0006789	0.00141023	5.53015	5.32294	1.03893	1.03893	1.03893
GO_REGULATION_OF_CELL_CYCLE_G2_M_PHASE_TRANSITION	0.0133415	0.0224027		0.0133415	0.0224027	0.05197	0.0757333	2.57619	2.47975	1.03889	1.03889	1.03889
GO_PROTEIN_K48_LINKED_UBIQUITINATION	2.63e-07	9.09e-07		2.63e-07	9.09e-07	7.77e-06	2.22e-05	3.6846	3.5467	1.03888	1.03888	1.03888
GO_REGULATION_OF_CELL_CYCLE_PHASE_TRANSITION	1.17e-06	3.7e-06		1.17e-06	3.7e-06	4.61e-06	1.37e-05	7.54628	7.26393	1.03887	1.03887	1.03887
GO_ORGANELLE_FISSION	0.0106778	0.0182405		0.0106778	0.0182405	0.0249	0.039208	7.1026	6.83751	1.03877	1.03877	1.03877
GO_INNATE_IMMUNE_RESPONSE_IN_MUCOSA	0.15184	0.199918		0.15184	0.199918	0.1014	0.137635	-1.73192	-1.66736	1.03872	1.03872	1.03872
GO_POSITIVE_REGULATION_OF_CELL_DEATH	0.00093571	0.0019394		0.00093571	0.0019394	0.002253	0.00430699	6.42631	6.18703	1.03867	1.03867	1.03867
GO_NUCLEAR_TRANSCRIBED_MRNA_CATABOLIC_PROCESS_EXONUCLEOLYTIC	0.00075989	0.0016028		0.00075989	0.0016028	0.00189	0.00366119	3.18458	3.06614	1.03863	1.03863	1.03863
GO_PROTEIN_MODIFICATION_BY_SMALL_PROTEIN_CONJUGATION_OR_REMOVAL	1.55e-13	1.58e-12		1.55e-13	1.58e-12	4.67e-12	3.18e-11	10.5594	10.1668	1.03861	1.03861	1.03861
GO_PROTEIN_HETEROTRIMERIZATION	0.026679	0.041769		0.026679	0.041769	0.02955	0.0457558	2.36737	2.27963	1.03849	1.03849	1.03849
GO_REGULATION_OF_EXIT_FROM_MITOSIS	0.033383	0.0511968		0.033383	0.0511968	0.08932	0.122561	1.75666	1.69159	1.03847	1.03847	1.03847
GO_MATURATION_OF_SSU_RRNA	0.0002203	0.000509978		0.0002203	0.000509978	0.0009905	0.0020047	3.92012	3.7752	1.03839	1.03839	1.03839
GO_PATTERN_RECOGNITION_RECEPTOR_SIGNALING_PATHWAY	0.105897	0.145051		0.105897	0.145051	0.02471	0.0389748	3.10466	2.99017	1.03829	1.03829	1.03829
GO_PEPTIDYL_ARGININE_METHYLATION	0.054658	0.0794265		0.054658	0.0794265	0.1169	0.156303	1.69531	1.63293	1.0382	1.0382	1.0382
GO_SPLICEOSOMAL_COMPLEX_ASSEMBLY	0.00027509	0.000625302		0.00027509	0.000625302	0.0002553	0.00057387	3.38478	3.26025	1.03819	1.03819	1.03819
GO_INDOLE_CONTAINING_COMPOUND_METABOLIC_PROCESS	0.064516	0.092518		0.064516	0.092518	0.02452	0.0387145	-1.67268	-1.61119	1.03816	1.03816	1.03816
GO_RIBOSOMAL_SMALL_SUBUNIT_BIOGENESIS	0.00047614	0.00103867		0.00047614	0.00103867	0.001032	0.00208145	4.37923	4.2183	1.03815	1.03815	1.03815
GO_REGULATION_OF_CELL_CYCLE_G1_S_PHASE_TRANSITION	4.45e-07	1.49e-06		4.45e-07	1.49e-06	1.78e-06	5.66e-06	5.40792	5.20918	1.03815	1.03815	1.03815
GO_IN_UTERO_EMBRYONIC_DEVELOPMENT	0.000123216	0.000295528		0.000123216	0.000295528	0.000145	0.00034075	5.48336	5.282	1.03812	1.03812	1.03812
GO_REGULATION_OF_TRANSLATION_IN_RESPONSE_TO_STRESS	3.68e-06	1.08e-05		3.68e-06	1.08e-05	0.0001274	0.000302291	3.07276	2.95994	1.03812	1.03812	1.03812
GO_REGULATION_OF_CHROMATIN_BINDING	0.0083623	0.0145512		0.0083623	0.0145512	0.006412	0.0112585	1.91118	1.84123	1.03799	1.03799	1.03799
GO_RESPONSE_TO_HYDROGEN_PEROXIDE	0.0034007	0.00637785		0.0034007	0.00637785	0.004163	0.00757842	4.01679	3.87005	1.03792	1.03792	1.03792
GO_NUCLEAR_TRANSCRIBED_MRNA_CATABOLIC_PROCESS_DEADENYLATION_DEPENDENT_DECAY	4.39e-05	0.000112466		4.39e-05	0.000112466	0.0001336	0.000316035	4.19332	4.04035	1.03786	1.03786	1.03786
GO_GUANOSINE_CONTAINING_COMPOUND_METABOLIC_PROCESS	0.0034033	0.00638016		0.0034033	0.00638016	0.003867	0.00707834	2.05089	1.97608	1.03786	1.03786	1.03786
GO_NUCLEOTIDE_EXCISION_REPAIR_PREINCISION_COMPLEX_ASSEMBLY	5.87e-05	0.00014791		5.87e-05	0.00014791	0.0004083	0.000881996	3.10688	2.99361	1.03784	1.03784	1.03784
GO_NUCLEAR_IMPORT	5.45e-07	1.81e-06		5.45e-07	1.81e-06	7.06e-06	2.04e-05	5.13413	4.9472	1.03779	1.03779	1.03779
GO_REGULATION_OF_CELL_ADHESION_MEDIATED_BY_INTEGRIN	0.115277	0.156426		0.115277	0.156426	0.0845	0.116774	1.91292	1.84327	1.03778	1.03778	1.03778
GO_RESPONSE_TO_MUSCLE_STRETCH	0.058063	0.0840333		0.058063	0.0840333	0.07596	0.106298	1.67217	1.6115	1.03764	1.03764	1.03764
GO_CENTROSOME_DUPLICATION	0.0086404	0.0150014		0.0086404	0.0150014	0.01889	0.0302565	2.80012	2.69887	1.03751	1.03751	1.03751
GO_NUCLEUS_LOCALIZATION	0.022079	0.0351346		0.022079	0.0351346	0.03133	0.0482391	2.62695	2.53204	1.03748	1.03748	1.03748
GO_NEGATIVE_REGULATION_OF_EMBRYONIC_DEVELOPMENT	0.038263	0.0577295		0.038263	0.0577295	0.06858	0.0969034	1.69519	1.63403	1.03743	1.03743	1.03743
GO_REGULATION_OF_CELLULAR_RESPONSE_TO_HEAT	4.41e-06	1.27e-05		4.41e-06	1.27e-05	4.59e-05	0.000116287	5.31272	5.12126	1.03739	1.03739	1.03739
GO_ALPHA_AMINO_ACID_BIOSYNTHETIC_PROCESS	0.03248	0.0499271		0.03248	0.0499271	0.04502	0.0664588	2.41046	2.32359	1.03738	1.03738	1.03738
GO_TRANSCRIPTION_ELONGATION_FROM_RNA_POLYMERASE_II_PROMOTER	9.79e-05	0.000238801		9.79e-05	0.000238801	0.0005721	0.00120397	4.46594	4.30514	1.03735	1.03735	1.03735
GO_MONOCYTE_CHEMOTAXIS	0.41226	0.478008		0.41226	0.478008	0.9814	0.985637	-2.07286	-1.99824	1.03734	1.03734	1.03734
GO_CELL_CYCLE	0.00022232	0.000512614		0.00022232	0.000512614	0.001109	0.00222806	12.8174	12.3559	1.03734	1.03734	1.03734
GO_CELL_DEATH	0.000162373	0.000383708		0.000162373	0.000383708	0.0008211	0.00167864	8.66687	8.35535	1.03728	1.03728	1.03728
GO_PEPTIDYL_LYSINE_DIMETHYLATION	0.003396	0.00637418		0.003396	0.00637418	0.002297	0.00437672	2.23777	2.15734	1.03728	1.03728	1.03728
GO_EARLY_ENDOSOME_TO_GOLGI_TRANSPORT	0.0021417	0.00417834		0.0021417	0.00417834	0.0007628	0.00156633	2.3253	2.24193	1.03719	1.03719	1.03719
GO_MITOTIC_CELL_CYCLE_CHECKPOINT	1.85e-05	5.09e-05		1.85e-05	5.09e-05	6.9e-05	0.000169464	5.52822	5.3301	1.03717	1.03717	1.03717
GO_MITOCHONDRIAL_FUSION	0.00088198	0.00184194		0.00088198	0.00184194	9.57e-05	0.000229888	2.07082	1.99666	1.03714	1.03714	1.03714
GO_PROTEIN_UBIQUITINATION	5.15e-12	3.34e-11		5.15e-12	3.34e-11	3.29e-11	1.98e-10	8.51197	8.20725	1.03713	1.03713	1.03713
GO_REGULATION_OF_NUCLEOCYTOPLASMIC_TRANSPORT	0.0114769	0.0195254		0.0114769	0.0195254	0.005272	0.00939151	4.68936	4.52211	1.03698	1.03698	1.03698
GO_NEGATIVE_REGULATION_OF_TYPE_I_INTERFERON_PRODUCTION	0.0075606	0.0132768		0.0075606	0.0132768	0.0143	0.0234453	3.11966	3.00849	1.03695	1.03695	1.03695
GO_PROTEIN_TARGETING_TO_PLASMA_MEMBRANE	0.139301	0.185297		0.139301	0.185297	0.1955	0.246721	1.74089	1.67902	1.03685	1.03685	1.03685
GO_INTERSTRAND_CROSS_LINK_REPAIR	0.0145246	0.0241368		0.0145246	0.0241368	0.02308	0.0365525	2.48856	2.40012	1.03685	1.03685	1.03685
GO_REGULATION_OF_BLOOD_CIRCULATION	0.4203	0.485636		0.4203	0.485636	0.1661	0.213853	-2.4883	-2.39988	1.03684	1.03684	1.03684
GO_MITOTIC_SPINDLE_ORGANIZATION	0.0125636	0.0212113		0.0125636	0.0212113	0.01319	0.0217712	3.8667	3.72937	1.03683	1.03683	1.03683
GO_REGULATION_OF_CELL_FATE_COMMITMENT	0.64362	0.699384		0.64362	0.699384	0.394	0.456154	-1.08758	-1.04897	1.03681	1.03681	1.03681
GO_POSITIVE_REGULATION_OF_TRANSCRIPTION_ELONGATION_FROM_RNA_POLYMERASE_II_PROMOTER	0.00021954	0.000508472		0.00021954	0.000508472	0.0004409	0.000948016	2.4363	2.35048	1.03651	1.03651	1.03651
GO_POSITIVE_REGULATION_OF_CYTOSKELETON_ORGANIZATION	0.0133833	0.0224567		0.0133833	0.0224567	0.0093	0.0157585	3.41734	3.29705	1.03648	1.03648	1.03648
GO_ASYMMETRIC_CELL_DIVISION	0.04648	0.0686576		0.04648	0.0686576	0.03394	0.0516088	1.60409	1.54767	1.03646	1.03646	1.03646
GO_NEGATIVE_REGULATION_OF_STRIATED_MUSCLE_CELL_DIFFERENTIATION	0.22016	0.276418		0.22016	0.276418	0.1925	0.243397	1.23626	1.19295	1.0363	1.0363	1.0363
GO_HISTONE_H4_K8_ACETYLATION	0.00100029	0.00205854		0.00100029	0.00205854	0.001293	0.00256888	2.34747	2.2653	1.03627	1.03627	1.03627
GO_RESPONSE_TO_MINERALOCORTICOID	0.118401	0.160151		0.118401	0.160151	0.1281	0.169621	1.85214	1.78732	1.03627	1.03627	1.03627
GO_AMEBOIDAL_TYPE_CELL_MIGRATION	0.126458	0.17011		0.126458	0.17011	0.1608	0.207719	2.93589	2.83337	1.03618	1.03618	1.03618
GO_REGULATION_OF_EPITHELIAL_TO_MESENCHYMAL_TRANSITION	0.047264	0.0697493		0.047264	0.0697493	0.04823	0.0707931	2.60027	2.50947	1.03618	1.03618	1.03618
GO_REGULATION_OF_MITOCHONDRIAL_FISSION	0.023499	0.0371908		0.023499	0.0371908	0.01802	0.0289827	1.91573	1.84884	1.03618	1.03618	1.03618
GO_MITOCHONDRIAL_TRANSPORT	2.69e-07	9.29e-07		2.69e-07	9.29e-07	2.94e-06	9.07e-06	5.78356	5.5818	1.03615	1.03615	1.03615
GO_NEGATIVE_REGULATION_OF_CELL_CYCLE_G1_S_PHASE_TRANSITION	3.06e-06	9.08e-06		3.06e-06	9.08e-06	4.87e-06	1.44e-05	4.7345	4.56964	1.03608	1.03608	1.03608
GO_MITOCHONDRIAL_RNA_METABOLIC_PROCESS	0.00099959	0.00205854		0.00099959	0.00205854	0.002297	0.00437672	2.71222	2.61793	1.03601	1.03601	1.03601
GO_POSITIVE_REGULATION_OF_VACUOLAR_TRANSPORT	0.0116034	0.0196902		0.0116034	0.0196902	0.01626	0.0263616	2.60029	2.51002	1.03596	1.03596	1.03596
GO_G1_S_TRANSITION_OF_MITOTIC_CELL_CYCLE	0.0046216	0.00843783		0.0046216	0.00843783	0.005714	0.0101092	4.3691	4.21756	1.03593	1.03593	1.03593
GO_CHONDROITIN_SULFATE_PROTEOGLYCAN_BIOSYNTHETIC_PROCESS	0.23204	0.289301		0.23204	0.289301	0.0093	0.0157585	1.41979	1.37061	1.03588	1.03588	1.03588
GO_AUDITORY_RECEPTOR_CELL_DEVELOPMENT	0.156061	0.204896		0.156061	0.204896	0.04055	0.0606101	1.19897	1.15746	1.03586	1.03586	1.03586
GO_REGULATION_OF_PHOSPHATIDYLINOSITOL_3_KINASE_ACTIVITY	0.22484	0.281686		0.22484	0.281686	0.1905	0.241262	1.91284	1.84676	1.03578	1.03578	1.03578
GO_MALE_SEX_DIFFERENTIATION	0.101041	0.139137		0.101041	0.139137	0.05485	0.0795316	1.93268	1.866	1.03574	1.03574	1.03574
GO_REGULATION_OF_GOLGI_ORGANIZATION	0.0019643	0.00385		0.0019643	0.00385	0.03646	0.055027	2.23368	2.15664	1.03572	1.03572	1.03572
GO_TRNA_TRANSPORT	0.00081538	0.00171362		0.00081538	0.00171362	0.005225	0.00931135	3.92119	3.786	1.03571	1.03571	1.03571
GO_REGULATION_OF_SISTER_CHROMATID_SEGREGATION	0.00079853	0.00167973		0.00079853	0.00167973	0.001132	0.00227034	3.97348	3.83651	1.0357	1.0357	1.0357
GO_RETROGRADE_VESICLE_MEDIATED_TRANSPORT_GOLGI_TO_ER	0.00155727	0.00310986		0.00155727	0.00310986	0.002506	0.00473039	4.13792	3.99576	1.03558	1.03558	1.03558
GO_RECEPTOR_INTERNALIZATION	0.23098	0.288059		0.23098	0.288059	0.1083	0.14581	1.49943	1.44805	1.03548	1.03548	1.03548
GO_AROMATIC_AMINO_ACID_FAMILY_METABOLIC_PROCESS	0.137139	0.182787		0.137139	0.182787	0.07939	0.110599	-1.8008	-1.73911	1.03547	1.03547	1.03547
GO_MITOTIC_CELL_CYCLE	0.00047747	0.00104108		0.00047747	0.00104108	0.002044	0.00393819	11.9729	11.5631	1.03544	1.03544	1.03544
GO_MATURATION_OF_5_8S_RRNA	0.00198476	0.00388682		0.00198476	0.00388682	0.00495	0.00885179	3.36778	3.25329	1.03519	1.03519	1.03519
GO_REGULATION_OF_CALCIUM_MEDIATED_SIGNALING	0.155039	0.203669		0.155039	0.203669	0.2817	0.341519	1.55899	1.50609	1.03512	1.03512	1.03512
GO_PIGMENT_METABOLIC_PROCESS	0.1967	0.250341		0.1967	0.250341	0.2602	0.318273	1.47199	1.42204	1.03512	1.03512	1.03512
GO_T_CELL_HOMEOSTASIS	0.094138	0.130287		0.094138	0.130287	0.08662	0.119279	1.66612	1.60982	1.03497	1.03497	1.03497
GO_REGULATION_OF_DNA_TEMPLATED_TRANSCRIPTION_ELONGATION	0.00038435	0.000849587		0.00038435	0.000849587	0.0007469	0.00153572	3.17055	3.06344	1.03496	1.03496	1.03496
GO_AMINO_ACID_BETAINE_METABOLIC_PROCESS	0.59192	0.651574		0.59192	0.651574	0.01465	0.0239685	0.888105	0.858217	1.03483	1.03483	1.03483
GO_POSITIVE_REGULATION_OF_CATECHOLAMINE_SECRETION	0.076863	0.108574		0.076863	0.108574	0.06597	0.0935564	-1.70395	-1.64673	1.03475	1.03475	1.03475
GO_RESPONSE_TO_NUTRIENT	0.079963	0.112645		0.079963	0.112645	0.07548	0.105754	2.68573	2.59567	1.03469	1.03469	1.03469
GO_REGULATION_OF_HISTONE_PHOSPHORYLATION	0.025696	0.0402978		0.025696	0.0402978	0.02664	0.041722	2.18585	2.11259	1.03468	1.03468	1.03468
GO_MITOCHONDRIAL_FISSION	0.064757	0.0927692		0.064757	0.0927692	0.1128	0.151387	1.54181	1.49019	1.03464	1.03464	1.03464
GO_POSITIVE_REGULATION_OF_PROTEIN_METABOLIC_PROCESS	0.0090596	0.0156649		0.0090596	0.0156649	0.01137	0.0190168	7.94191	7.67616	1.03462	1.03462	1.03462
GO_REGULATION_OF_TRANSCRIPTION_FACTOR_IMPORT_INTO_NUCLEUS	0.053119	0.0775291		0.053119	0.0775291	0.05197	0.0757333	2.82314	2.72897	1.03451	1.03451	1.03451
GO_REGULATION_OF_ODONTOGENESIS_OF_DENTIN_CONTAINING_TOOTH	0.45506	0.521012		0.45506	0.521012	0.283	0.342649	-1.15497	-1.11648	1.03447	1.03447	1.03447
GO_REGULATION_OF_BINDING	0.00128475	0.00260477		0.00128475	0.00260477	0.001781	0.00346301	5.00567	4.83888	1.03447	1.03447	1.03447
GO_DNA_DEPENDENT_DNA_REPLICATION	0.008099	0.01413		0.008099	0.01413	0.007249	0.0125763	4.39044	4.24416	1.03447	1.03447	1.03447
GO_NEGATIVE_REGULATION_OF_EXTRINSIC_APOPTOTIC_SIGNALING_PATHWAY	0.030122	0.046595		0.030122	0.046595	0.03179	0.0488342	3.14077	3.03622	1.03443	1.03443	1.03443
GO_SOMATIC_RECOMBINATION_OF_IMMUNOGLOBULIN_GENE_SEGMENTS	0.0185646	0.0300665		0.0185646	0.0300665	0.03943	0.0590879	2.10623	2.03616	1.03441	1.03441	1.03441
GO_REGULATION_OF_CELL_GROWTH	0.021244	0.0339452		0.021244	0.0339452	0.04113	0.0612409	4.02525	3.89141	1.03439	1.03439	1.03439
GO_DNA_DEMETHYLATION	0.38686	0.45239		0.38686	0.45239	0.9791	0.983964	1.00983	0.976287	1.03436	1.03436	1.03436
GO_WOUND_HEALING	0.168522	0.218814		0.168522	0.218814	0.1175	0.157015	4.29498	4.15231	1.03436	1.03436	1.03436
GO_T_HELPER_1_TYPE_IMMUNE_RESPONSE	0.56486	0.626679		0.56486	0.626679	0.1925	0.243397	1.03772	1.00334	1.03427	1.03427	1.03427
GO_CARDIAC_MUSCLE_TISSUE_DEVELOPMENT	0.32844	0.392055		0.32844	0.392055	0.4254	0.488135	1.67376	1.6183	1.03427	1.03427	1.03427
GO_RECEPTOR_CATABOLIC_PROCESS	0.0157823	0.0260316		0.0157823	0.0260316	0.003149	0.00584689	2.19808	2.12539	1.0342	1.0342	1.0342
GO_REGULATION_OF_DEFENSE_RESPONSE_TO_VIRUS_BY_HOST	0.14894	0.196549		0.14894	0.196549	0.2016	0.253594	1.37722	1.33176	1.03414	1.03414	1.03414
GO_HISTONE_H4_K5_ACETYLATION	0.0027985	0.00532783		0.0027985	0.00532783	0.002297	0.00437672	2.34668	2.26933	1.03409	1.03409	1.03409
GO_NEGATIVE_REGULATION_OF_MULTI_ORGANISM_PROCESS	0.20642	0.260927		0.20642	0.260927	0.149	0.194364	2.36579	2.28785	1.03406	1.03406	1.03406
GO_NEGATIVE_REGULATION_OF_HISTONE_MODIFICATION	0.00132463	0.00267397		0.00132463	0.00267397	0.001204	0.00240129	3.13182	3.02885	1.034	1.034	1.034
GO_EPITHELIAL_CELL_MATURATION	0.141775	0.187889		0.141775	0.187889	0.2364	0.292779	1.57739	1.52557	1.03396	1.03396	1.03396
GO_LATERAL_VENTRICLE_DEVELOPMENT	0.09032	0.125638		0.09032	0.125638	0.07889	0.110035	1.6147	1.56168	1.03395	1.03395	1.03395
GO_REGULATION_OF_RESPONSE_TO_DNA_DAMAGE_STIMULUS	1.78e-05	4.93e-05		1.78e-05	4.93e-05	3.26e-05	8.46e-05	4.93993	4.77795	1.0339	1.0339	1.0339
GO_GLOBAL_GENOME_NUCLEOTIDE_EXCISION_REPAIR	0.00033734	0.000754636		0.00033734	0.000754636	0.002654	0.0049875	3.19859	3.09385	1.03385	1.03385	1.03385
GO_NEGATIVE_REGULATION_OF_RESPONSE_TO_STIMULUS	0.055861	0.0810481		0.055861	0.0810481	0.02547	0.0400108	7.07255	6.84142	1.03378	1.03378	1.03378
GO_KERATAN_SULFATE_BIOSYNTHETIC_PROCESS	0.061022	0.0878785		0.061022	0.0878785	0.03369	0.0513125	1.58558	1.53399	1.03363	1.03363	1.03363
GO_PYRIMIDINE_DEOXYRIBONUCLEOTIDE_METABOLIC_PROCESS	0.0190424	0.0307547		0.0190424	0.0307547	0.01949	0.0311425	1.80198	1.74342	1.03359	1.03359	1.03359
GO_TRANSCRIPTION_FROM_RNA_POLYMERASE_II_PROMOTER	0.000100058	0.000243499		0.000100058	0.000243499	0.0001352	0.000319171	5.89557	5.704	1.03359	1.03359	1.03359
GO_ANTEROGRADE_SYNAPTIC_VESICLE_TRANSPORT	0.0064181	0.011407		0.0064181	0.011407	0.002604	0.00490345	2.01282	1.94757	1.0335	1.0335	1.0335
GO_POSITIVE_REGULATION_OF_CHOLESTEROL_EFFLUX	0.169936	0.220438		0.169936	0.220438	0.1752	0.223835	1.50939	1.46062	1.03339	1.03339	1.03339
GO_PEPTIDYL_AMINO_ACID_MODIFICATION	7.59e-09	3.27e-08		7.59e-09	3.27e-08	2.74e-09	1.27e-08	8.22137	7.9559	1.03337	1.03337	1.03337
GO_BLOOD_VESSEL_MORPHOGENESIS	0.134359	0.179452		0.134359	0.179452	0.02291	0.0362956	4.80356	4.64946	1.03314	1.03314	1.03314
GO_RNA_LOCALIZATION	1.9e-05	5.22e-05		1.9e-05	5.22e-05	0.0001352	0.000319171	6.54089	6.33152	1.03307	1.03307	1.03307
GO_FIBROBLAST_GROWTH_FACTOR_RECEPTOR_SIGNALING_PATHWAY	0.0182208	0.0295612		0.0182208	0.0295612	0.0201	0.0320402	2.70258	2.61622	1.03301	1.03301	1.03301
GO_RRNA_3_END_PROCESSING	0.0062176	0.0110776		0.0062176	0.0110776	0.009221	0.0156646	2.33414	2.25956	1.033	1.033	1.033
GO_CELLULAR_RESPONSE_TO_EPINEPHRINE_STIMULUS	0.29404	0.356479		0.29404	0.356479	0.3198	0.38184	1.08746	1.05272	1.033	1.033	1.033
GO_DNA_DEPENDENT_DNA_REPLICATION_MAINTENANCE_OF_FIDELITY	0.02538	0.0398559		0.02538	0.0398559	0.01816	0.0291777	2.32093	2.24696	1.03292	1.03292	1.03292
GO_PROTEIN_ADP_RIBOSYLATION	0.089335	0.124454		0.089335	0.124454	0.1142	0.153089	1.43888	1.39303	1.03292	1.03292	1.03292
GO_HYALURONAN_METABOLIC_PROCESS	0.20534	0.259844		0.20534	0.259844	0.2664	0.325002	1.29676	1.25553	1.03284	1.03284	1.03284
GO_PROSTANOID_BIOSYNTHETIC_PROCESS	0.194144	0.247426		0.194144	0.247426	0.04597	0.0677752	1.60421	1.5532	1.03284	1.03284	1.03284
GO_REGULATION_OF_PROTEOLYSIS	0.0029015	0.00550823		0.0029015	0.00550823	0.002024	0.00390451	6.88825	6.67025	1.03268	1.03268	1.03268
GO_PROTEIN_AUTOUBIQUITINATION	0.0023552	0.00457377		0.0023552	0.00457377	0.003903	0.00713582	2.97079	2.87678	1.03268	1.03268	1.03268
GO_CILIUM_MOVEMENT	0.03546	0.0539201		0.03546	0.0539201	0.0386	0.0579561	-2.43253	-2.35558	1.03266	1.03266	1.03266
GO_CARBOXYLIC_ACID_BIOSYNTHETIC_PROCESS	0.05826	0.0842922		0.05826	0.0842922	0.03443	0.0523026	2.4375	2.36086	1.03247	1.03247	1.03247
GO_REPRODUCTION	0.5272	0.590814		0.5272	0.590814	0.0003198	0.000703893	2.27596	2.20449	1.03242	1.03242	1.03242
GO_NEGATIVE_REGULATION_OF_NATURAL_KILLER_CELL_MEDIATED_CYTOTOXICITY	0.153823	0.202243		0.153823	0.202243	0.08502	0.117423	1.67881	1.6261	1.03242	1.03242	1.03242
GO_REGULATION_OF_CHEMOKINE_PRODUCTION	0.62164	0.680106		0.62164	0.680106	0.6107	0.666413	1.15595	1.11968	1.03239	1.03239	1.03239
GO_PROTEIN_ACETYLATION	2.36e-05	6.29e-05		2.36e-05	6.29e-05	5.39e-05	0.000135518	4.55185	4.4091	1.03237	1.03237	1.03237
GO_CHROMOSOME_CONDENSATION	0.168205	0.218558		0.168205	0.218558	0.3671	0.429931	1.92664	1.86627	1.03235	1.03235	1.03235
GO_REGULATION_OF_CELLULAR_PROTEIN_CATABOLIC_PROCESS	3.88e-08	1.51e-07		3.88e-08	1.51e-07	1.27e-07	4.7e-07	7.68496	7.44594	1.0321	1.0321	1.0321
GO_POSITIVE_REGULATION_OF_EXTRINSIC_APOPTOTIC_SIGNALING_PATHWAY	0.051516	0.0754735		0.051516	0.0754735	0.04923	0.0721244	2.83515	2.74737	1.03195	1.03195	1.03195
GO_EXPLORATION_BEHAVIOR	0.27414	0.334972		0.27414	0.334972	0.06512	0.0925201	-1.22456	-1.18666	1.03194	1.03194	1.03194
GO_POSITIVE_REGULATION_OF_TELOMERE_MAINTENANCE	0.00130461	0.00264043		0.00130461	0.00264043	0.002105	0.00404734	3.61078	3.49924	1.03188	1.03188	1.03188
GO_POSITIVE_REGULATION_OF_INTRINSIC_APOPTOTIC_SIGNALING_PATHWAY	0.0162972	0.0268127		0.0162972	0.0268127	0.02827	0.043964	2.74171	2.65706	1.03186	1.03186	1.03186
GO_REGULATION_OF_TELOMERE_MAINTENANCE	0.00074313	0.00156887		0.00074313	0.00156887	0.0006576	0.00137027	4.21827	4.08829	1.03179	1.03179	1.03179
GO_SOMATIC_DIVERSIFICATION_OF_IMMUNOGLOBULINS	0.0177573	0.0288999		0.0177573	0.0288999	0.03493	0.0529756	2.33887	2.26683	1.03178	1.03178	1.03178
GO_CELLULAR_PIGMENTATION	0.0062808	0.01118		0.0062808	0.01118	0.01979	0.0316002	2.46991	2.39411	1.03166	1.03166	1.03166
GO_REGULATION_OF_MUSCLE_CELL_DIFFERENTIATION	0.26638	0.326261		0.26638	0.326261	0.09964	0.135444	2.07755	2.01381	1.03165	1.03165	1.03165
GO_CYTOSKELETON_ORGANIZATION	0.00160302	0.00319163		0.00160302	0.00319163	0.002024	0.00390451	7.2621	7.03937	1.03164	1.03164	1.03164
GO_POSITIVE_REGULATION_OF_STEM_CELL_DIFFERENTIATION	0.073818	0.104495		0.073818	0.104495	0.08608	0.118605	2.14655	2.0809	1.03155	1.03155	1.03155
GO_MEMBRANE_PROTEIN_INTRACELLULAR_DOMAIN_PROTEOLYSIS	0.0183407	0.0297349		0.0183407	0.0297349	0.006469	0.0113329	1.95521	1.89545	1.03153	1.03153	1.03153
GO_NUCLEOTIDE_EXCISION_REPAIR	0.000115216	0.000278928		0.000115216	0.000278928	0.0002827	0.000629681	5.20339	5.04441	1.03152	1.03152	1.03152
GO_POSITIVE_REGULATION_OF_PROTEIN_MODIFICATION_PROCESS	0.076943	0.108588		0.076943	0.108588	0.08294	0.114891	5.85216	5.67361	1.03147	1.03147	1.03147
GO_PROSTAGLANDIN_BIOSYNTHETIC_PROCESS	0.212	0.266821		0.212	0.266821	0.05747	0.0828145	1.60249	1.55372	1.03139	1.03139	1.03139
GO_EPITHELIAL_CELL_MORPHOGENESIS	0.179921	0.231327		0.179921	0.231327	0.1532	0.19895	1.71768	1.66542	1.03138	1.03138	1.03138
GO_BRANCHING_MORPHOGENESIS_OF_AN_EPITHELIAL_TUBE	0.2093	0.263994		0.2093	0.263994	0.16	0.206743	2.53115	2.45431	1.03131	1.03131	1.03131
GO_TRANSCRIPTION_FROM_RNA_POLYMERASE_I_PROMOTER	0.0026964	0.00515462		0.0026964	0.00515462	0.003867	0.00707834	3.28912	3.18937	1.03128	1.03128	1.03128
GO_CYCLIC_NUCLEOTIDE_METABOLIC_PROCESS	0.70126	0.75138		0.70126	0.75138	0.9212	0.938752	-1.2973	-1.25797	1.03126	1.03126	1.03126
GO_REGULATION_OF_HISTONE_METHYLATION	0.021595	0.0344351		0.021595	0.0344351	0.0534	0.0775742	2.85861	2.77288	1.03091	1.03091	1.03091
GO_RIBONUCLEOPROTEIN_COMPLEX_LOCALIZATION	0.00057754	0.00124354		0.00057754	0.00124354	0.003426	0.00632586	5.7629	5.59022	1.03089	1.03089	1.03089
GO_PROTEIN_LOCALIZATION_TO_CENTROSOME	0.0049035	0.00890554		0.0049035	0.00890554	0.00757	0.0130795	2.17794	2.11276	1.03085	1.03085	1.03085
GO_TELOMERE_MAINTENANCE_VIA_TELOMERASE	0.033123	0.0508316		0.033123	0.0508316	0.01874	0.0300369	2.20797	2.142	1.0308	1.0308	1.0308
GO_PEPTIDYL_PROLINE_MODIFICATION	0.037857	0.0572097		0.037857	0.0572097	0.06221	0.0887107	2.27657	2.20886	1.03065	1.03065	1.03065
GO_MEMBRANE_TUBULATION	0.046295	0.068406		0.046295	0.068406	0.03394	0.0516088	1.56614	1.51956	1.03065	1.03065	1.03065
GO_REGULATION_OF_VASCULAR_PERMEABILITY	0.45854	0.524337		0.45854	0.524337	0.8912	0.91298	1.04957	1.01856	1.03045	1.03045	1.03045
GO_CALCIUM_ION_TRANSMEMBRANE_TRANSPORT	0.24192	0.299934		0.24192	0.299934	0.2779	0.337352	-2.1243	-2.06155	1.03044	1.03044	1.03044
GO_FEAR_RESPONSE	0.171297	0.221709		0.171297	0.221709	0.2047	0.257146	-1.29758	-1.25928	1.03042	1.03042	1.03042
GO_PATTERNING_OF_BLOOD_VESSELS	0.25048	0.308737		0.25048	0.308737	0.1482	0.193483	1.76748	1.71535	1.03039	1.03039	1.03039
GO_REGULATION_OF_ESTABLISHMENT_OF_PROTEIN_LOCALIZATION_TO_MITOCHONDRION	0.00173896	0.00344168		0.00173896	0.00344168	0.00143	0.0028194	3.14481	3.05219	1.03035	1.03035	1.03035
GO_APOPTOTIC_DNA_FRAGMENTATION	0.071597	0.101505		0.071597	0.101505	0.1574	0.203949	1.61729	1.56967	1.03034	1.03034	1.03034
GO_RIBONUCLEOPROTEIN_COMPLEX_SUBUNIT_ORGANIZATION	0.000122611	0.000294532		0.000122611	0.000294532	0.0003497	0.000763205	6.90484	6.7024	1.0302	1.0302	1.0302
GO_REGULATION_OF_MEIOTIC_CELL_CYCLE	0.80614	0.843104		0.80614	0.843104	0.2727	0.332079	0.623693	0.605461	1.03011	1.03011	1.03011
GO_NEGATIVE_REGULATION_OF_RECEPTOR_BINDING	0.04326	0.0643712		0.04326	0.0643712	0.1102	0.148111	1.31942	1.28092	1.03006	1.03006	1.03006
GO_POSITIVE_REGULATION_OF_KINASE_ACTIVITY	0.092138	0.127861		0.092138	0.127861	0.1128	0.151387	4.80311	4.66314	1.03002	1.03002	1.03002
GO_REGULATION_OF_PROTEIN_TARGETING	0.039375	0.0592152		0.039375	0.0592152	0.0133	0.021945	4.46936	4.33949	1.02993	1.02993	1.02993
GO_NEGATIVE_REGULATION_OF_CELL_CYCLE_PHASE_TRANSITION	5.93e-05	0.000149052		5.93e-05	0.000149052	0.0003163	0.000698171	5.36593	5.21029	1.02987	1.02987	1.02987
GO_NEGATIVE_REGULATION_OF_NATURAL_KILLER_CELL_MEDIATED_IMMUNITY	0.185163	0.237215		0.185163	0.237215	0.07889	0.110035	1.67651	1.62799	1.0298	1.0298	1.0298
GO_EXTRACELLULAR_FIBRIL_ORGANIZATION	0.37968	0.444776		0.37968	0.444776	0.4407	0.503086	1.58499	1.53937	1.02964	1.02964	1.02964
GO_CELL_VOLUME_HOMEOSTASIS	0.65836	0.712076		0.65836	0.712076	0.6924	0.739949	1.05339	1.02314	1.02956	1.02956	1.02956
GO_NUCLEOTIDE_EXCISION_REPAIR_PREINCISION_COMPLEX_STABILIZATION	0.0046641	0.00850727		0.0046641	0.00850727	0.01029	0.0173037	2.60563	2.53085	1.02955	1.02955	1.02955
GO_REGULATION_OF_SMOOTHENED_SIGNALING_PATHWAY	0.71318	0.761806		0.71318	0.761806	0.8137	0.847581	1.41081	1.37042	1.02948	1.02948	1.02948
GO_PROTEIN_MODIFICATION_BY_SMALL_PROTEIN_REMOVAL	0.00051707	0.00112112		0.00051707	0.00112112	0.0005599	0.00118043	4.32929	4.20551	1.02943	1.02943	1.02943
GO_DETECTION_OF_ABIOTIC_STIMULUS	0.00096268	0.00198905		0.00096268	0.00198905	0.001374	0.00271821	-4.18019	-4.06129	1.02928	1.02928	1.02928
GO_ORGANIC_ACID_BIOSYNTHETIC_PROCESS	0.091985	0.127687		0.091985	0.127687	0.08089	0.11242	2.43289	2.36375	1.02925	1.02925	1.02925
GO_CELLULAR_COMPONENT_DISASSEMBLY	6.16e-05	0.000154004		6.16e-05	0.000154004	0.0001274	0.000302291	7.61758	7.40134	1.02922	1.02922	1.02922
GO_CARDIOVASCULAR_SYSTEM_DEVELOPMENT	0.139697	0.185717		0.139697	0.185717	0.05162	0.0753412	5.78118	5.61724	1.02919	1.02919	1.02919
GO_NUCLEAR_TRANSPORT	1.99e-07	6.98e-07		1.99e-07	6.98e-07	8.68e-07	2.88e-06	7.41743	7.20743	1.02914	1.02914	1.02914
GO_SYNAPTIC_VESICLE_CYTOSKELETAL_TRANSPORT	0.0199753	0.0321276		0.0199753	0.0321276	0.008614	0.0146924	2.00521	1.94848	1.02912	1.02912	1.02912
GO_REGULATION_OF_FIBROBLAST_MIGRATION	0.076938	0.108588		0.076938	0.108588	0.008688	0.0148132	1.95103	1.89596	1.02905	1.02905	1.02905
GO_TROPHECTODERMAL_CELL_DIFFERENTIATION	0.185721	0.237734		0.185721	0.237734	0.1724	0.220985	1.50195	1.45956	1.02904	1.02904	1.02904
GO_VASCULAR_SMOOTH_MUSCLE_CELL_DIFFERENTIATION	0.20232	0.256511		0.20232	0.256511	0.1557	0.201915	1.31504	1.27798	1.029	1.029	1.029
GO_DNA_ALKYLATION	0.189121	0.241841		0.189121	0.241841	0.2057	0.258124	1.58025	1.53572	1.02899	1.02899	1.02899
GO_SOMATIC_RECOMBINATION_OF_IMMUNOGLOBULIN_GENES_INVOLVED_IN_IMMUNE_RESPONSE	0.098	0.13527		0.098	0.13527	0.2753	0.334807	1.67052	1.62362	1.02889	1.02889	1.02889
GO_POSITIVE_REGULATION_OF_MAPK_CASCADE	0.173998	0.224892		0.173998	0.224892	0.06858	0.0969034	2.716	2.63984	1.02885	1.02885	1.02885
GO_MITOTIC_SPINDLE_ASSEMBLY	0.087443	0.122221		0.087443	0.122221	0.06814	0.096428	2.55171	2.48029	1.02879	1.02879	1.02879
GO_AXONEME_ASSEMBLY	0.047764	0.0704201		0.047764	0.0704201	0.06992	0.098647	-2.59943	-2.52679	1.02875	1.02875	1.02875
GO_TETRAPYRROLE_BIOSYNTHETIC_PROCESS	0.040881	0.0611638		0.040881	0.0611638	0.06554	0.09306	2.19999	2.13862	1.0287	1.0287	1.0287
GO_POSITIVE_REGULATION_OF_INTRACELLULAR_SIGNAL_TRANSDUCTION	0.184599	0.236688		0.184599	0.236688	0.08769	0.120574	4.95752	4.81942	1.02866	1.02866	1.02866
GO_T_CELL_PROLIFERATION	0.176503	0.227687		0.176503	0.227687	0.1021	0.138384	1.6289	1.58357	1.02863	1.02863	1.02863
GO_RNA_SPLICING_VIA_TRANSESTERIFICATION_REACTIONS	9.67e-05	0.000236213		9.67e-05	0.000236213	0.0001728	0.000401818	8.02756	7.80439	1.0286	1.0286	1.0286
GO_PEPTIDYL_LYSINE_TRIMETHYLATION	0.0131573	0.0221528		0.0131573	0.0221528	0.008395	0.0143505	2.34845	2.28339	1.02849	1.02849	1.02849
GO_CELLULAR_RESPONSE_TO_STRESS	9.32e-09	3.97e-08		9.32e-09	3.97e-08	6.06e-07	2.05e-06	12.9757	12.6166	1.02846	1.02846	1.02846
GO_TRNA_PROCESSING	0.0079788	0.0139517		0.0079788	0.0139517	0.002434	0.00460757	4.63115	4.50304	1.02845	1.02845	1.02845
GO_MONOCARBOXYLIC_ACID_BIOSYNTHETIC_PROCESS	0.151777	0.199892		0.151777	0.199892	0.07889	0.110035	1.88705	1.83501	1.02836	1.02836	1.02836
GO_MULTICELLULAR_ORGANISMAL_SIGNALING	0.35138	0.416129		0.35138	0.416129	0.1371	0.180256	-2.81424	-2.73663	1.02836	1.02836	1.02836
GO_REGULATION_OF_AMYLOID_PRECURSOR_PROTEIN_CATABOLIC_PROCESS	0.141277	0.187389		0.141277	0.187389	0.06303	0.0897425	1.83233	1.78183	1.02834	1.02834	1.02834
GO_NEGATIVE_REGULATION_OF_HYDROLASE_ACTIVITY	0.174801	0.225805		0.174801	0.225805	0.3595	0.422306	2.92117	2.84071	1.02832	1.02832	1.02832
GO_DNA_METHYLATION	0.2073	0.261826		0.2073	0.261826	0.1789	0.228061	1.57988	1.53641	1.0283	1.0283	1.0283
GO_NEGATIVE_REGULATION_OF_CELL_COMMUNICATION	0.0971	0.134147		0.0971	0.134147	0.07548	0.105754	6.61319	6.43156	1.02824	1.02824	1.02824
GO_HISTONE_H3_ACETYLATION	0.00096338	0.00198962		0.00096338	0.00198962	0.00232	0.00441692	3.17771	3.09045	1.02824	1.02824	1.02824
GO_WNT_SIGNALING_PATHWAY_CALCIUM_MODULATING_PATHWAY	0.14858	0.196237		0.14858	0.196237	0.09323	0.127401	2.09678	2.03923	1.02822	1.02822	1.02822
GO_RESPONSE_TO_PLATELET_DERIVED_GROWTH_FACTOR	0.103263	0.141735		0.103263	0.141735	0.07453	0.104549	1.7779	1.72916	1.02819	1.02819	1.02819
GO_PROTEIN_IMPORT	0.00077893	0.00163998		0.00077893	0.00163998	0.0006862	0.00142349	5.03636	4.89872	1.0281	1.0281	1.0281
GO_CEREBRAL_CORTEX_NEURON_DIFFERENTIATION	0.4654	0.530371		0.4654	0.530371	0.6168	0.67181	-1.48556	-1.44508	1.02801	1.02801	1.02801
GO_PHENOL_CONTAINING_COMPOUND_BIOSYNTHETIC_PROCESS	0.081821	0.114915		0.081821	0.114915	0.259	0.316972	-2.35945	-2.29526	1.02797	1.02797	1.02797
GO_SNRNA_PROCESSING	0.007336	0.0129346		0.007336	0.0129346	0.01287	0.0213035	2.96125	2.88073	1.02795	1.02795	1.02795
GO_REGULATION_OF_ORGANELLE_ORGANIZATION	6.86e-08	2.59e-07		6.86e-08	2.59e-07	1.77e-07	6.44e-07	10.4635	10.18	1.02785	1.02785	1.02785
GO_POSITIVE_REGULATION_OF_CYTOKINE_PRODUCTION_INVOLVED_IN_IMMUNE_RESPONSE	0.121497	0.164196		0.121497	0.164196	0.1799	0.22921	1.79492	1.74661	1.02766	1.02766	1.02766
GO_NEGATIVE_REGULATION_OF_MEIOTIC_NUCLEAR_DIVISION	0.86124	0.888745		0.86124	0.888745	0.31	0.37176	-0.511369	-0.497635	1.0276	1.0276	1.0276
GO_MICROTUBULE_CYTOSKELETON_ORGANIZATION_INVOLVED_IN_MITOSIS	0.102315	0.140738		0.102315	0.140738	0.06858	0.0969034	2.54841	2.48043	1.02741	1.02741	1.02741
GO_PEPTIDYL_SERINE_MODIFICATION	0.0043447	0.00798731		0.0043447	0.00798731	0.0067	0.011698	4.29555	4.18129	1.02733	1.02733	1.02733
GO_CHONDROITIN_SULFATE_PROTEOGLYCAN_METABOLIC_PROCESS	0.3524	0.417125		0.3524	0.417125	0.008182	0.0140276	1.52595	1.48545	1.02726	1.02726	1.02726
GO_GPI_ANCHOR_METABOLIC_PROCESS	0.028985	0.0450007		0.028985	0.0450007	0.04084	0.0609066	2.51386	2.44719	1.02724	1.02724	1.02724
GO_TISSUE_REMODELING	0.4117	0.477478		0.4117	0.477478	0.1697	0.218005	2.04318	1.98904	1.02722	1.02722	1.02722
GO_POSITIVE_REGULATION_OF_AMINE_TRANSPORT	0.149259	0.19691		0.149259	0.19691	0.3086	0.370272	-2.12434	-2.0681	1.0272	1.0272	1.0272
GO_REGULATION_OF_CENTRIOLE_REPLICATION	0.030501	0.0470873		0.030501	0.0470873	0.1089	0.146491	1.94007	1.88874	1.02718	1.02718	1.02718
GO_REGULATION_OF_PROTEIN_COMPLEX_DISASSEMBLY	0.0070249	0.0124237		0.0070249	0.0124237	0.00473	0.00850413	5.30757	5.16732	1.02714	1.02714	1.02714
GO_DEOXYRIBONUCLEOSIDE_TRIPHOSPHATE_METABOLIC_PROCESS	0.024658	0.0388664		0.024658	0.0388664	0.05162	0.0753412	2.24364	2.18441	1.02711	1.02711	1.02711
GO_POSITIVE_REGULATION_OF_MITOCHONDRION_ORGANIZATION	0.00046387	0.00101318		0.00046387	0.00101318	0.0005135	0.00109201	4.04287	3.93649	1.02702	1.02702	1.02702
GO_TERPENOID_METABOLIC_PROCESS	0.73776	0.783386		0.73776	0.783386	0.274	0.333487	-1.41504	-1.37782	1.02701	1.02701	1.02701
GO_ENERGY_HOMEOSTASIS	0.25484	0.313696		0.25484	0.313696	0.2702	0.329207	1.60154	1.55947	1.02698	1.02698	1.02698
GO_SYNAPTIC_VESICLE_TRANSPORT_ALONG_MICROTUBULE	0.026282	0.0411751		0.026282	0.0411751	0.00854	0.0145716	2.00049	1.94802	1.02694	1.02694	1.02694
GO_MITOCHONDRION_ORGANIZATION	4.32e-05	0.000111009		4.32e-05	0.000111009	0.0001274	0.000302291	9.00987	8.77355	1.02694	1.02694	1.02694
GO_REGULATION_OF_STRIATED_MUSCLE_CELL_DIFFERENTIATION	0.42784	0.492879		0.42784	0.492879	0.2766	0.336124	1.40637	1.36957	1.02687	1.02687	1.02687
GO_NUCLEOTIDE_EXCISION_REPAIR_DNA_INCISION_3_TO_LESION	0.0082387	0.0143629		0.0082387	0.0143629	0.01287	0.0213035	2.6036	2.53548	1.02687	1.02687	1.02687
GO_RIBOSOME_ASSEMBLY	0.0275	0.0429532		0.0275	0.0429532	0.0249	0.039208	4.00552	3.90075	1.02686	1.02686	1.02686
GO_MITOTIC_NUCLEAR_DIVISION	0.02086	0.0334349		0.02086	0.0334349	0.01919	0.0306842	8.19131	7.97708	1.02686	1.02686	1.02686
GO_EPITHELIAL_CELL_PROLIFERATION	0.24362	0.30148		0.24362	0.30148	0.2088	0.26152	2.512	2.44631	1.02685	1.02685	1.02685
GO_ORGANELLE_ASSEMBLY	0.0088823	0.0153869		0.0088823	0.0153869	0.007905	0.0135927	5.36082	5.22167	1.02665	1.02665	1.02665
GO_DENDRITIC_CELL_MIGRATION	0.9116	0.927953		0.9116	0.927953	0.671	0.720721	0.587677	0.572433	1.02663	1.02663	1.02663
GO_POSITIVE_REGULATION_OF_CELL_PROLIFERATION	0.30946	0.372842		0.30946	0.372842	0.1045	0.141348	3.18701	3.10446	1.02659	1.02659	1.02659
GO_GLYCOLIPID_BIOSYNTHETIC_PROCESS	0.071481	0.101372		0.071481	0.101372	0.1688	0.216969	1.97357	1.92248	1.02658	1.02658	1.02658
GO_CIRCULATORY_SYSTEM_DEVELOPMENT	0.182324	0.234158		0.182324	0.234158	0.06428	0.0914383	5.77371	5.62434	1.02656	1.02656	1.02656
GO_REGULATION_OF_CATION_TRANSMEMBRANE_TRANSPORT	0.54584	0.608334		0.54584	0.608334	0.9722	0.978721	1.59602	1.55475	1.02655	1.02655	1.02655
GO_LONG_TERM_SYNAPTIC_DEPRESSION	0.67198	0.724617		0.67198	0.724617	0.04259	0.0632125	0.805063	0.784403	1.02634	1.02634	1.02634
GO_PYRIMIDINE_RIBONUCLEOSIDE_METABOLIC_PROCESS	0.58472	0.645481		0.58472	0.645481	0.5864	0.643519	1.16213	1.13231	1.02633	1.02633	1.02633
GO_NEGATIVE_REGULATION_OF_EPITHELIAL_CELL_PROLIFERATION	0.170479	0.221015		0.170479	0.221015	0.0814	0.113027	3.08296	3.00386	1.02633	1.02633	1.02633
GO_CELLULAR_RESPONSE_TO_NUTRIENT	0.24438	0.302179		0.24438	0.302179	0.2341	0.290162	1.7897	1.74383	1.02631	1.02631	1.02631
GO_REGULATION_OF_CHROMATIN_ORGANIZATION	0.00175841	0.00347574		0.00175841	0.00347574	0.007124	0.0123733	4.54955	4.43294	1.02631	1.02631	1.02631
GO_RESPIRATORY_GASEOUS_EXCHANGE	0.43022	0.495008		0.43022	0.495008	0.3183	0.380244	1.11118	1.08275	1.02625	1.02625	1.02625
GO_PROTEIN_K63_LINKED_UBIQUITINATION	0.016302	0.0268127		0.016302	0.0268127	0.01995	0.0318229	2.76758	2.69707	1.02614	1.02614	1.02614
GO_TRNA_MODIFICATION	0.0104799	0.017954		0.0104799	0.017954	0.009459	0.0160046	3.51007	3.42087	1.02607	1.02607	1.02607
GO_NEGATIVE_REGULATION_OF_PROTEIN_COMPLEX_DISASSEMBLY	0.021383	0.0341204		0.021383	0.0341204	0.008253	0.0141233	4.48905	4.37498	1.02607	1.02607	1.02607
GO_REGULATION_OF_CELLULAR_RESPONSE_TO_STRESS	5.52e-07	1.83e-06		5.52e-07	1.83e-06	4.87e-06	1.44e-05	9.76729	9.52102	1.02587	1.02587	1.02587
GO_MITOCHONDRIAL_GENOME_MAINTENANCE	0.023324	0.0369389		0.023324	0.0369389	0.02509	0.0394805	2.50848	2.44525	1.02586	1.02586	1.02586
GO_REGULATION_OF_HISTONE_H3_K4_METHYLATION	0.124421	0.167709		0.124421	0.167709	0.1182	0.157815	2.30979	2.25161	1.02584	1.02584	1.02584
GO_AUDITORY_RECEPTOR_CELL_MORPHOGENESIS	0.36146	0.42633		0.36146	0.42633	0.03493	0.0529756	1.1354	1.10687	1.02577	1.02577	1.02577
GO_POSITIVE_REGULATION_OF_CELLULAR_PROTEIN_CATABOLIC_PROCESS	9.88e-05	0.000240584		9.88e-05	0.000240584	0.0001368	0.000322621	6.90937	6.73609	1.02572	1.02572	1.02572
GO_POSITIVE_REGULATION_OF_GENE_EXPRESSION	0.0115553	0.0196229		0.0115553	0.0196229	0.03369	0.0513125	8.3644	8.15517	1.02566	1.02566	1.02566
GO_REGULATION_OF_DNA_DAMAGE_CHECKPOINT	0.03316	0.0508716		0.03316	0.0508716	0.02955	0.0457558	2.26961	2.21291	1.02562	1.02562	1.02562
GO_REGULATION_OF_RNA_POLYMERASE_II_TRANSCRIPTIONAL_PREINITIATION_COMPLEX_ASSEMBLY	0.033639	0.0515215		0.033639	0.0515215	0.061	0.0872259	2.43946	2.37852	1.02562	1.02562	1.02562
GO_REGULATION_OF_EARLY_ENDOSOME_TO_LATE_ENDOSOME_TRANSPORT	0.024976	0.0393011		0.024976	0.0393011	0.08932	0.122561	2.96779	2.89374	1.02559	1.02559	1.02559
GO_EXTRINSIC_APOPTOTIC_SIGNALING_PATHWAY	0.085083	0.119137		0.085083	0.119137	0.07939	0.110599	3.18976	3.11032	1.02554	1.02554	1.02554
GO_CELLULAR_RESPONSE_TO_EXTERNAL_STIMULUS	0.050042	0.0735224		0.050042	0.0735224	0.04027	0.0602303	4.31282	4.2055	1.02552	1.02552	1.02552
GO_PROTEIN_HOMOTRIMERIZATION	0.43174	0.496512		0.43174	0.496512	0.789	0.825921	0.839405	0.818546	1.02548	1.02548	1.02548
GO_ISOTYPE_SWITCHING	0.141918	0.187972		0.141918	0.187972	0.3169	0.379155	1.66646	1.62505	1.02548	1.02548	1.02548
GO_REGULATION_OF_CHEMOTAXIS	0.29984	0.362472		0.29984	0.362472	0.02644	0.0414227	2.25761	2.20154	1.02547	1.02547	1.02547
GO_REGULATION_OF_SMOOTH_MUSCLE_CELL_MIGRATION	0.2245	0.281335		0.2245	0.281335	0.1507	0.196087	2.31154	2.25415	1.02546	1.02546	1.02546
GO_MESODERMAL_CELL_FATE_COMMITMENT	0.72804	0.775117		0.72804	0.775117	0.1045	0.141348	-1.14275	-1.11438	1.02546	1.02546	1.02546
GO_REGULATION_OF_TRANSMISSION_OF_NERVE_IMPULSE	0.143615	0.190111		0.143615	0.190111	0.149	0.194364	-1.79999	-1.75536	1.02543	1.02543	1.02543
GO_NATURAL_KILLER_CELL_DIFFERENTIATION	0.53592	0.599432		0.53592	0.599432	0.8546	0.881697	1.20811	1.17815	1.02543	1.02543	1.02543
GO_POSITIVE_REGULATION_OF_TRANSFERASE_ACTIVITY	0.028462	0.0442478		0.028462	0.0442478	0.03943	0.0590879	6.65942	6.49456	1.02538	1.02538	1.02538
GO_POSITIVE_REGULATION_OF_PROTEOLYSIS	0.0021404	0.00417755		0.0021404	0.00417755	0.002411	0.00457147	7.36864	7.18651	1.02534	1.02534	1.02534
GO_NEGATIVE_REGULATION_OF_MITOTIC_CELL_CYCLE	0.0026177	0.00502897		0.0026177	0.00502897	0.008324	0.0142395	5.65137	5.51252	1.02519	1.02519	1.02519
GO_PURINE_DEOXYRIBONUCLEOTIDE_METABOLIC_PROCESS	0.043336	0.0644637		0.043336	0.0644637	0.07429	0.104306	1.64808	1.60773	1.0251	1.0251	1.0251
GO_SKELETAL_MUSCLE_ADAPTATION	0.23964	0.297504		0.23964	0.297504	0.1394	0.18297	-1.58411	-1.54536	1.02507	1.02507	1.02507
GO_MACROMOLECULAR_COMPLEX_DISASSEMBLY	0.0056413	0.0101465		0.0056413	0.0101465	0.007312	0.0126761	6.20055	6.04894	1.02506	1.02506	1.02506
GO_NUCLEAR_EXPORT	0.0017608	0.00347898		0.0017608	0.00347898	0.004201	0.00763565	6.40945	6.253	1.02502	1.02502	1.02502
GO_POSITIVE_REGULATION_OF_HISTONE_H3_K4_METHYLATION	0.132436	0.177229		0.132436	0.177229	0.2753	0.334807	2.1037	2.05257	1.02491	1.02491	1.02491
GO_CELLULAR_PROTEIN_COMPLEX_ASSEMBLY	0.0037016	0.00689937		0.0037016	0.00689937	0.01119	0.0187292	5.61186	5.47602	1.02481	1.02481	1.02481
GO_NEGATIVE_REGULATION_OF_CYTOSKELETON_ORGANIZATION	0.0115376	0.0196		0.0115376	0.0196	0.006412	0.0112585	4.84223	4.72573	1.02465	1.02465	1.02465
GO_IMP_BIOSYNTHETIC_PROCESS	0.141219	0.187366		0.141219	0.187366	0.1224	0.162908	1.77742	1.73469	1.02463	1.02463	1.02463
GO_DETECTION_OF_CALCIUM_ION	0.70532	0.755229		0.70532	0.755229	0.1743	0.222868	1.03273	1.00793	1.02461	1.02461	1.02461
GO_PROTEIN_LOCALIZATION_TO_ORGANELLE	4.51e-06	1.3e-05		4.51e-06	1.3e-05	7.33e-05	0.000179462	9.98063	9.74097	1.0246	1.0246	1.0246
GO_INORGANIC_ION_TRANSMEMBRANE_TRANSPORT	0.14854	0.196237		0.14854	0.196237	0.1326	0.174883	-3.60397	-3.51748	1.02459	1.02459	1.02459
GO_COPULATION	0.24646	0.304427		0.24646	0.304427	0.0845	0.116774	-1.67559	-1.63551	1.02451	1.02451	1.02451
GO_MATURATION_OF_SSU_RRNA_FROM_TRICISTRONIC_RRNA_TRANSCRIPT_SSU_RRNA_5_8S_RRNA_LSU_RRNA_	0.023077	0.036635		0.023077	0.036635	0.07082	0.0998259	3.72831	3.63941	1.02443	1.02443	1.02443
GO_RELEASE_OF_CYTOCHROME_C_FROM_MITOCHONDRIA	0.102457	0.140823		0.102457	0.140823	0.1434	0.187849	2.2044	2.15197	1.02437	1.02437	1.02437
GO_REGULATION_OF_TELOMERASE_RNA_LOCALIZATION_TO_CAJAL_BODY	0.037682	0.0569637		0.037682	0.0569637	0.02869	0.0445576	2.77534	2.70938	1.02435	1.02435	1.02435
GO_HISTONE_H4_K16_ACETYLATION	0.0137206	0.0229482		0.0137206	0.0229482	0.00995	0.0167927	2.6707	2.60724	1.02434	1.02434	1.02434
GO_POSITIVE_REGULATION_OF_MITOTIC_METAPHASE_ANAPHASE_TRANSITION	0.066885	0.0953772		0.066885	0.0953772	0.07128	0.100444	2.24057	2.18746	1.02428	1.02428	1.02428
GO_CELLULAR_RESPONSE_TO_VIRUS	0.36296	0.427883		0.36296	0.427883	0.5924	0.649184	1.70404	1.66371	1.02424	1.02424	1.02424
GO_HEME_METABOLIC_PROCESS	0.171122	0.221668		0.171122	0.221668	0.2142	0.267851	1.77275	1.73089	1.02418	1.02418	1.02418
GO_REGULATION_OF_PROTEIN_SERINE_THREONINE_KINASE_ACTIVITY	0.040423	0.0605564		0.040423	0.0605564	0.04027	0.0602303	5.61963	5.48706	1.02416	1.02416	1.02416
GO_RNA_DEPENDENT_DNA_BIOSYNTHETIC_PROCESS	0.076684	0.108387		0.076684	0.108387	0.04084	0.0609066	2.31926	2.26472	1.02408	1.02408	1.02408
GO_POSITIVE_REGULATION_OF_MITOTIC_SISTER_CHROMATID_SEPARATION	0.068516	0.0975237		0.068516	0.0975237	0.1142	0.153089	2.23808	2.18553	1.02405	1.02405	1.02405
GO_POSITIVE_REGULATION_OF_MULTICELLULAR_ORGANISMAL_PROCESS	0.28786	0.350265		0.28786	0.350265	0.05233	0.0761863	3.8633	3.77268	1.02402	1.02402	1.02402
GO_REGULATION_OF_MAPK_CASCADE	0.3502	0.415049		0.3502	0.415049	0.2553	0.313185	3.71413	3.62708	1.024	1.024	1.024
GO_RETROGRADE_TRANSPORT_ENDOSOME_TO_PLASMA_MEMBRANE	0.0145969	0.024231		0.0145969	0.024231	0.02089	0.0332653	2.66932	2.60677	1.02399	1.02399	1.02399
GO_VIRION_ASSEMBLY	0.0080814	0.0141046		0.0080814	0.0141046	0.01166	0.0194528	3.58675	3.50274	1.02398	1.02398	1.02398
GO_TRANSLATIONAL_ELONGATION	0.0165958	0.0272335		0.0165958	0.0272335	0.016	0.0259672	5.87467	5.73723	1.02396	1.02396	1.02396
GO_STRESS_ACTIVATED_PROTEIN_KINASE_SIGNALING_CASCADE	0.064104	0.0919753		0.064104	0.0919753	0.1196	0.159547	3.58747	3.50363	1.02393	1.02393	1.02393
GO_POSITIVE_REGULATION_OF_INTRACELLULAR_TRANSPORT	0.064738	0.0927692		0.064738	0.0927692	0.07219	0.101572	4.92561	4.81052	1.02392	1.02392	1.02392
GO_REGULATION_OF_TELOMERE_MAINTENANCE_VIA_TELOMERE_LENGTHENING	0.0135023	0.0226156		0.0135023	0.0226156	0.01308	0.0216127	3.71619	3.62945	1.0239	1.0239	1.0239
GO_REGULATION_OF_CELL_CYCLE_PROCESS	0.005018	0.00909219		0.005018	0.00909219	0.011	0.0184244	7.99813	7.81157	1.02388	1.02388	1.02388
GO_POSITIVE_REGULATION_OF_CHROMOSOME_SEGREGATION	0.039444	0.0592807		0.039444	0.0592807	0.1274	0.16879	2.87443	2.80757	1.02381	1.02381	1.02381
GO_CATECHOLAMINE_METABOLIC_PROCESS	0.191083	0.24406		0.191083	0.24406	0.2553	0.313185	-1.95869	-1.91332	1.02371	1.02371	1.02371
GO_RESPONSE_TO_INTERFERON_BETA	0.176798	0.228005		0.176798	0.228005	0.09323	0.127401	2.28358	2.23072	1.0237	1.0237	1.0237
GO_TELOMERE_MAINTENANCE_VIA_TELOMERE_LENGTHENING	0.14524	0.192153		0.14524	0.192153	0.2218	0.276167	2.38055	2.32546	1.02369	1.02369	1.02369
GO_RESPONSE_TO_EXTERNAL_STIMULUS	0.49328	0.558315		0.49328	0.558315	0.2541	0.312124	3.41929	3.34019	1.02368	1.02368	1.02368
GO_DEOXYRIBONUCLEOTIDE_METABOLIC_PROCESS	0.028098	0.0437759		0.028098	0.0437759	0.04084	0.0609066	2.46041	2.40349	1.02368	1.02368	1.02368
GO_AMP_METABOLIC_PROCESS	0.135018	0.180114		0.135018	0.180114	0.1866	0.237032	2.00055	1.95431	1.02366	1.02366	1.02366
GO_ACTION_POTENTIAL	0.4538	0.519698		0.4538	0.519698	0.2457	0.302926	-2.54206	-2.48335	1.02364	1.02364	1.02364
GO_REGULATION_OF_STEM_CELL_DIFFERENTIATION	0.177217	0.228355		0.177217	0.228355	0.1995	0.251565	2.62727	2.56677	1.02357	1.02357	1.02357
GO_POSITIVE_REGULATION_OF_TELOMERASE_RNA_LOCALIZATION_TO_CAJAL_BODY	0.043818	0.0650559		0.043818	0.0650559	0.0397	0.0594159	2.77766	2.714	1.02346	1.02346	1.02346
GO_VASCULAR_ENDOTHELIAL_GROWTH_FACTOR_RECEPTOR_SIGNALING_PATHWAY	0.165403	0.215701		0.165403	0.215701	0.08502	0.117423	3.90101	3.81163	1.02345	1.02345	1.02345
GO_CELLULAR_RESPONSE_TO_ACID_CHEMICAL	0.27406	0.334962		0.27406	0.334962	0.3549	0.417852	2.50623	2.44886	1.02343	1.02343	1.02343
GO_ANTIGEN_PROCESSING_AND_PRESENTATION_OF_EXOGENOUS_PEPTIDE_ANTIGEN_VIA_MHC_CLASS_I	0.091757	0.127446		0.091757	0.127446	0.1387	0.182205	4.63482	4.52899	1.02337	1.02337	1.02337
GO_REGULATION_OF_REGULATORY_T_CELL_DIFFERENTIATION	0.90826	0.925566		0.90826	0.925566	0.8843	0.906909	-0.687349	-0.67167	1.02334	1.02334	1.02334
GO_NEGATIVE_REGULATION_OF_MITOTIC_NUCLEAR_DIVISION	0.093522	0.12955		0.093522	0.12955	0.09964	0.135444	2.62969	2.56984	1.02329	1.02329	1.02329
GO_CATECHOL_CONTAINING_COMPOUND_METABOLIC_PROCESS	0.196202	0.249843		0.196202	0.249843	0.2565	0.314408	-1.95997	-1.91544	1.02325	1.02325	1.02325
GO_PYRIMIDINE_NUCLEOSIDE_MONOPHOSPHATE_METABOLIC_PROCESS	0.153124	0.201438		0.153124	0.201438	0.1549	0.201046	1.52763	1.49299	1.0232	1.0232	1.0232
GO_GLUCAN_METABOLIC_PROCESS	0.20142	0.255509		0.20142	0.255509	0.299	0.359867	2.14039	2.09199	1.02313	1.02313	1.02313
GO_DEVELOPMENTAL_PIGMENTATION	0.39166	0.456969		0.39166	0.456969	0.5016	0.562396	1.32909	1.29904	1.02313	1.02313	1.02313
GO_POSITIVE_REGULATION_OF_VIRAL_GENOME_REPLICATION	0.021482	0.0342666		0.021482	0.0342666	0.05233	0.0761863	3.01338	2.94538	1.02309	1.02309	1.02309
GO_REGULATION_OF_DNA_REPLICATION	0.059603	0.0861014		0.059603	0.0861014	0.1434	0.187849	4.61091	4.5072	1.02301	1.02301	1.02301
GO_PROTEIN_LOCALIZATION_TO_CHROMOSOME_TELOMERIC_REGION	0.151644	0.199773		0.151644	0.199773	0.1565	0.20284	1.93825	1.89469	1.02299	1.02299	1.02299
GO_REGULATION_OF_EXTRINSIC_APOPTOTIC_SIGNALING_PATHWAY_VIA_DEATH_DOMAIN_RECEPTORS	0.157575	0.206797		0.157575	0.206797	0.1267	0.168007	3.07408	3.00506	1.02297	1.02297	1.02297
GO_POSITIVE_REGULATION_OF_NIK_NF_KAPPAB_SIGNALING	0.24022	0.298144		0.24022	0.298144	0.2541	0.312124	2.11352	2.06622	1.02289	1.02289	1.02289
GO_NEGATIVE_REGULATION_OF_CYSTEINE_TYPE_ENDOPEPTIDASE_ACTIVITY	0.061057	0.0879017		0.061057	0.0879017	0.02416	0.0381979	3.26541	3.19274	1.02276	1.02276	1.02276
GO_REGULATION_OF_CELL_CYCLE_CHECKPOINT	0.06366	0.0913946		0.06366	0.0913946	0.08346	0.115577	2.77467	2.71312	1.02269	1.02269	1.02269
GO_NEGATIVE_REGULATION_OF_B_CELL_APOPTOTIC_PROCESS	0.24334	0.301213		0.24334	0.301213	0.5626	0.621505	1.76792	1.72873	1.02267	1.02267	1.02267
GO_REGULATION_OF_INTRACELLULAR_TRANSPORT	0.095184	0.131695		0.095184	0.131695	0.05671	0.0818968	6.22223	6.08545	1.02248	1.02248	1.02248
GO_INSEMINATION	0.199321	0.253053		0.199321	0.253053	0.1135	0.152239	-1.95213	-1.90971	1.02221	1.02221	1.02221
GO_PROTEIN_ACYLATION	0.0019172	0.00376402		0.0019172	0.00376402	0.009066	0.0154294	4.88224	4.77626	1.02219	1.02219	1.02219
GO_CELL_CYCLE_PHASE_TRANSITION	0.020959	0.0335589		0.020959	0.0335589	0.08608	0.118605	6.97509	6.82377	1.02218	1.02218	1.02218
GO_RNA_SPLICING	0.00189975	0.00373134		0.00189975	0.00373134	0.003061	0.00569486	8.75612	8.56757	1.02201	1.02201	1.02201
GO_MATURATION_OF_5_8S_RRNA_FROM_TRICISTRONIC_RRNA_TRANSCRIPT_SSU_RRNA_5_8S_RRNA_LSU_RRNA_	0.066022	0.0942622		0.066022	0.0942622	0.1679	0.215931	2.80223	2.74207	1.02194	1.02194	1.02194
GO_REGULATION_OF_CHROMOSOME_ORGANIZATION	0.0060162	0.010746		0.0060162	0.010746	0.006939	0.012079	6.5488	6.40881	1.02184	1.02184	1.02184
GO_POSITIVE_REGULATION_OF_NUCLEOCYTOPLASMIC_TRANSPORT	0.25546	0.314293		0.25546	0.314293	0.1945	0.245593	3.18584	3.1178	1.02182	1.02182	1.02182
GO_LOCALIZATION_OF_CELL	0.45974	0.525079		0.45974	0.525079	0.1252	0.166112	3.87619	3.79356	1.02178	1.02178	1.02178
GO_EMBRYONIC_DIGIT_MORPHOGENESIS	0.33446	0.398315		0.33446	0.398315	0.1532	0.19895	1.87946	1.83954	1.0217	1.0217	1.0217
GO_POSITIVE_REGULATION_OF_TELOMERASE_ACTIVITY	0.067556	0.0962751		0.067556	0.0962751	0.07359	0.103386	2.34846	2.29892	1.02155	1.02155	1.02155
GO_REGULATION_OF_URINE_VOLUME	0.35384	0.418723		0.35384	0.418723	0.178	0.226976	-1.62767	-1.59339	1.02151	1.02151	1.02151
GO_ENDOCYTIC_RECYCLING	0.047321	0.0698112		0.047321	0.0698112	0.03443	0.0523026	2.73129	2.67387	1.02148	1.02148	1.02148
GO_EPHRIN_RECEPTOR_SIGNALING_PATHWAY	0.031957	0.0491557		0.031957	0.0491557	0.04889	0.071694	4.13487	4.04809	1.02144	1.02144	1.02144
GO_CELL_MOTILITY	0.46366	0.528907		0.46366	0.528907	0.1252	0.166112	3.88683	3.80529	1.02143	1.02143	1.02143
GO_REGULATION_OF_PROTEIN_CATABOLIC_PROCESS	8.08e-05	0.000198996		8.08e-05	0.000198996	7.89e-05	0.000191961	8.26759	8.09423	1.02142	1.02142	1.02142
GO_NEGATIVE_REGULATION_OF_PROTEIN_MODIFICATION_BY_SMALL_PROTEIN_CONJUGATION_OR_REMOVAL	0.0040585	0.00749968		0.0040585	0.00749968	0.01816	0.0291777	5.96615	5.84139	1.02136	1.02136	1.02136
GO_GOLGI_ORGANIZATION	0.0138611	0.0231416		0.0138611	0.0231416	0.007376	0.0127633	4.84587	4.74474	1.02131	1.02131	1.02131
GO_POSITIVE_REGULATION_OF_VIRAL_PROCESS	0.00194462	0.00381303		0.00194462	0.00381303	0.00309	0.00574422	5.04741	4.94212	1.0213	1.0213	1.0213
GO_NEGATIVE_REGULATION_OF_PEPTIDE_SECRETION	0.81298	0.847926		0.81298	0.847926	0.7292	0.773062	-1.01699	-0.995793	1.02129	1.02129	1.02129
GO_TRNA_METABOLIC_PROCESS	0.029101	0.0451658		0.029101	0.0451658	0.03203	0.0491704	5.84265	5.72111	1.02124	1.02124	1.02124
GO_POSITIVE_REGULATION_OF_CELLULAR_COMPONENT_BIOGENESIS	0.112123	0.152591		0.112123	0.152591	0.05596	0.0809142	4.66327	4.56644	1.02121	1.02121	1.02121
GO_REGULATION_OF_CYCLIN_DEPENDENT_PROTEIN_KINASE_ACTIVITY	0.067224	0.0958313		0.067224	0.0958313	0.03021	0.0466381	3.35769	3.28802	1.02119	1.02119	1.02119
GO_RIBOSOME_BIOGENESIS	0.026781	0.0419005		0.026781	0.0419005	0.01465	0.0239685	8.97349	8.78803	1.0211	1.0211	1.0211
GO_ECTODERMAL_PLACODE_MORPHOGENESIS	0.36652	0.43197		0.36652	0.43197	0.3312	0.393734	1.60182	1.56877	1.02107	1.02107	1.02107
GO_HETEROTYPIC_CELL_CELL_ADHESION	0.37876	0.444034		0.37876	0.444034	0.0598	0.0857471	1.48891	1.45822	1.02104	1.02104	1.02104
GO_SENSORY_PERCEPTION_OF_TASTE	0.0075643	0.0132768		0.0075643	0.0132768	0.02114	0.0336519	-4.55252	-4.45904	1.02096	1.02096	1.02096
GO_POSITIVE_REGULATION_OF_HUMORAL_IMMUNE_RESPONSE	0.67196	0.724617		0.67196	0.724617	0.6753	0.724336	-1.37098	-1.34289	1.02092	1.02092	1.02092
GO_REGULATION_OF_DNA_REPAIR	0.089601	0.12475		0.089601	0.12475	0.1387	0.182205	3.31225	3.24441	1.02091	1.02091	1.02091
GO_SPLICEOSOMAL_TRI_SNRNP_COMPLEX_ASSEMBLY	0.039485	0.0593231		0.039485	0.0593231	0.03887	0.0583426	2.41493	2.36554	1.02088	1.02088	1.02088
GO_DNA_LIGATION	0.123619	0.166676		0.123619	0.166676	0.2036	0.255902	2.16582	2.12164	1.02082	1.02082	1.02082
GO_POSITIVE_REGULATION_OF_VIRAL_RELEASE_FROM_HOST_CELL	0.114442	0.155383		0.114442	0.155383	0.08039	0.111792	2.38823	2.33968	1.02075	1.02075	1.02075
GO_POSITIVE_REGULATION_OF_MRNA_PROCESSING	0.045205	0.0669017		0.045205	0.0669017	0.0814	0.113027	2.80664	2.74962	1.02074	1.02074	1.02074
GO_DNA_REPLICATION	0.077296	0.109053		0.077296	0.109053	0.09494	0.129661	6.16381	6.03878	1.0207	1.0207	1.0207
GO_NEGATIVE_REGULATION_OF_AUTOPHAGY	0.159795	0.209621		0.159795	0.209621	0.09845	0.134101	2.67627	2.62199	1.0207	1.0207	1.0207
GO_POSITIVE_REGULATION_OF_MULTICELLULAR_ORGANISMAL_METABOLIC_PROCESS	0.62842	0.686233		0.62842	0.686233	0.5924	0.649184	1.10923	1.08681	1.02064	1.02064	1.02064
GO_POSITIVE_REGULATION_OF_METAPHASE_ANAPHASE_TRANSITION_OF_CELL_CYCLE	0.11694	0.158313		0.11694	0.158313	0.1724	0.220985	2.23688	2.19177	1.02058	1.02058	1.02058
GO_RNA_3_END_PROCESSING	0.021324	0.0340496		0.021324	0.0340496	0.05747	0.0828145	4.93503	4.83568	1.02054	1.02054	1.02054
GO_REGULATION_OF_CELL_PROLIFERATION	0.32596	0.389495		0.32596	0.389495	0.1895	0.240323	5.33446	5.22725	1.02051	1.02051	1.02051
GO_CELL_CELL_ADHESION_VIA_PLASMA_MEMBRANE_ADHESION_MOLECULES	0.50232	0.567442		0.50232	0.567442	0.7689	0.809433	-2.95519	-2.89585	1.02049	1.02049	1.02049
GO_REGULATION_OF_CILIUM_ASSEMBLY	0.073222	0.103683		0.073222	0.103683	0.04534	0.0668887	2.12578	2.08312	1.02048	1.02048	1.02048
GO_PROTEIN_LOCALIZATION_TO_MEMBRANE	0.0030566	0.00578145		0.0030566	0.00578145	0.002342	0.00445334	6.88058	6.74294	1.02041	1.02041	1.02041
GO_ADHERENS_JUNCTION_ASSEMBLY	0.148676	0.196308		0.148676	0.196308	0.1661	0.213853	3.13084	3.06831	1.02038	1.02038	1.02038
GO_SODIUM_ION_TRANSPORT	0.24694	0.304939		0.24694	0.304939	0.3625	0.425079	-2.92991	-2.87159	1.02031	1.02031	1.02031
GO_NEGATIVE_REGULATION_OF_NF_KAPPAB_IMPORT_INTO_NUCLEUS	0.24838	0.306417		0.24838	0.306417	0.2923	0.352899	1.77462	1.73932	1.02029	1.02029	1.02029
GO_SODIUM_ION_TRANSMEMBRANE_TRANSPORT	0.3226	0.386174		0.3226	0.386174	0.4796	0.54112	-2.54466	-2.49422	1.02023	1.02023	1.02023
GO_REGULATION_OF_CELL_CYCLE	0.00147807	0.00296059		0.00147807	0.00296059	0.002947	0.00550257	10.1351	9.9343	1.02021	1.02021	1.02021
GO_EMBRYONIC_HEART_TUBE_MORPHOGENESIS	0.45724	0.523122		0.45724	0.523122	0.407	0.469569	1.16139	1.13846	1.02014	1.02014	1.02014
GO_POSITIVE_REGULATION_OF_MRNA_3_END_PROCESSING	0.039918	0.0598592		0.039918	0.0598592	0.06262	0.0892134	2.63997	2.58786	1.02014	1.02014	1.02014
GO_B_CELL_PROLIFERATION	0.269	0.329124		0.269	0.329124	0.0614	0.0877439	-2.31625	-2.27058	1.02011	1.02011	1.02011
GO_POSITIVE_REGULATION_OF_CALCIUM_ION_TRANSMEMBRANE_TRANSPORTER_ACTIVITY	0.39648	0.461552		0.39648	0.461552	0.4203	0.483714	1.50056	1.47104	1.02007	1.02007	1.02007
GO_REGULATION_OF_CATECHOLAMINE_SECRETION	0.21554	0.271033		0.21554	0.271033	0.1734	0.222023	-2.81111	-2.75582	1.02006	1.02006	1.02006
GO_BLASTOCYST_DEVELOPMENT	0.172979	0.223824		0.172979	0.223824	0.3044	0.36561	2.63156	2.57997	1.02	1.02	1.02
GO_BENZENE_CONTAINING_COMPOUND_METABOLIC_PROCESS	0.7128	0.761806		0.7128	0.761806	0.3749	0.437854	-1.46322	-1.43455	1.01999	1.01999	1.01999
GO_NEGATIVE_REGULATION_OF_CELL_CYCLE	0.00124131	0.00252388		0.00124131	0.00252388	0.002654	0.0049875	7.00671	6.86942	1.01999	1.01999	1.01999
GO_ECTODERMAL_PLACODE_DEVELOPMENT	0.39248	0.457652		0.39248	0.457652	0.3765	0.439281	1.60019	1.56894	1.01991	1.01991	1.01991
GO_MORPHOGENESIS_OF_AN_EPITHELIAL_SHEET	0.27286	0.333583		0.27286	0.333583	0.2185	0.272642	2.64615	2.59451	1.0199	1.0199	1.0199
GO_REGULATION_OF_SMOOTH_MUSCLE_CELL_PROLIFERATION	0.41998	0.485387		0.41998	0.485387	0.1442	0.188791	2.19574	2.15296	1.01987	1.01987	1.01987
GO_L_GLUTAMATE_TRANSMEMBRANE_TRANSPORT	0.84448	0.873775		0.84448	0.873775	0.3283	0.390685	-0.702177	-0.688521	1.01983	1.01983	1.01983
GO_POSITIVE_REGULATION_OF_LYMPHOCYTE_MEDIATED_IMMUNITY	0.80188	0.839026		0.80188	0.839026	0.004905	0.00877806	1.1658	1.1435	1.0195	1.0195	1.0195
GO_REGULATION_OF_CELLULAR_AMINO_ACID_METABOLIC_PROCESS	0.120659	0.16311		0.120659	0.16311	0.212	0.265242	4.22051	4.13981	1.01949	1.01949	1.01949
GO_PURINE_NUCLEOSIDE_MONOPHOSPHATE_BIOSYNTHETIC_PROCESS	0.063322	0.0909374		0.063322	0.0909374	0.1402	0.183968	3.45187	3.38619	1.01939	1.01939	1.01939
GO_REGULATION_OF_PROTEIN_BINDING	0.085662	0.119875		0.085662	0.119875	0.07596	0.106298	4.12735	4.04913	1.01932	1.01932	1.01932
GO_PURINE_CONTAINING_COMPOUND_SALVAGE	0.20824	0.262728		0.20824	0.262728	0.1799	0.22921	1.73357	1.70089	1.01921	1.01921	1.01921
GO_UDP_N_ACETYLGLUCOSAMINE_METABOLIC_PROCESS	0.32144	0.384983		0.32144	0.384983	0.3031	0.364519	1.68905	1.65727	1.01918	1.01918	1.01918
GO_POSITIVE_REGULATION_OF_ORGANELLE_ORGANIZATION	0.00137749	0.00277466		0.00137749	0.00277466	0.002411	0.00457147	7.13375	6.9996	1.01916	1.01916	1.01916
GO_CELLULAR_GLUCAN_METABOLIC_PROCESS	0.28782	0.350265		0.28782	0.350265	0.3765	0.439281	2.13689	2.09672	1.01916	1.01916	1.01916
GO_POSITIVE_REGULATION_OF_MUSCLE_CELL_DIFFERENTIATION	0.5274	0.590896		0.5274	0.590896	0.5784	0.63609	1.60471	1.57457	1.01914	1.01914	1.01914
GO_ACTIVATION_OF_MAPK_ACTIVITY	0.34934	0.414135		0.34934	0.414135	0.5945	0.650873	2.44104	2.39527	1.01911	1.01911	1.01911
GO_REGULATION_OF_TELOMERE_CAPPING	0.182477	0.234253		0.182477	0.234253	0.2976	0.358646	2.49413	2.44743	1.01908	1.01908	1.01908
GO_RNA_SURVEILLANCE	0.078662	0.11088		0.078662	0.11088	0.08398	0.116228	2.37476	2.33061	1.01894	1.01894	1.01894
GO_BLASTOCYST_GROWTH	0.21762	0.27345		0.21762	0.27345	0.2262	0.281044	1.91749	1.88187	1.01893	1.01893	1.01893
GO_MEMBRANE_PROTEIN_PROTEOLYSIS	0.115476	0.15665		0.115476	0.15665	0.1083	0.14581	2.47423	2.42845	1.01885	1.01885	1.01885
GO_NCRNA_TRANSCRIPTION	0.030742	0.0474279		0.030742	0.0474279	0.08039	0.111792	4.7562	4.66867	1.01875	1.01875	1.01875
GO_SOMATIC_DIVERSIFICATION_OF_IMMUNOGLOBULINS_INVOLVED_IN_IMMUNE_RESPONSE	0.2848	0.346904		0.2848	0.346904	0.5745	0.632548	1.66173	1.63118	1.01873	1.01873	1.01873
GO_PURINE_RIBONUCLEOSIDE_MONOPHOSPHATE_BIOSYNTHETIC_PROCESS	0.075622	0.106951		0.075622	0.106951	0.1706	0.21898	3.44773	3.38442	1.01871	1.01871	1.01871
GO_REGULATION_OF_PLATELET_DERIVED_GROWTH_FACTOR_RECEPTOR_SIGNALING_PATHWAY	0.50752	0.571928		0.50752	0.571928	0.3972	0.459059	1.18068	1.15912	1.01859	1.01859	1.01859
GO_MAMMARY_GLAND_EPITHELIAL_CELL_DIFFERENTIATION	0.52684	0.590553		0.52684	0.590553	0.9629	0.970618	1.15959	1.13855	1.01849	1.01849	1.01849
GO_ECTODERMAL_PLACODE_FORMATION	0.43	0.494878		0.43	0.494878	0.3876	0.450538	1.59706	1.56818	1.01842	1.01842	1.01842
GO_ESTABLISHMENT_OF_MITOTIC_SPINDLE_ORIENTATION	0.25754	0.316601		0.25754	0.316601	0.3924	0.454641	2.04274	2.00596	1.01834	1.01834	1.01834
GO_PROTEIN_COMPLEX_ASSEMBLY	0.0081555	0.0142232		0.0081555	0.0142232	0.05522	0.0800183	7.77189	7.63216	1.01831	1.01831	1.01831
GO_CLEAVAGE_INVOLVED_IN_RRNA_PROCESSING	0.124783	0.168099		0.124783	0.168099	0.3534	0.416613	2.70195	2.65341	1.0183	1.0183	1.0183
GO_ATRIAL_SEPTUM_DEVELOPMENT	0.74398	0.788499		0.74398	0.788499	0.4905	0.551279	0.855843	0.84049	1.01827	1.01827	1.01827
GO_FORMATION_OF_TRANSLATION_PREINITIATION_COMPLEX	0.035541	0.054011		0.035541	0.054011	0.09323	0.127401	3.71236	3.64578	1.01826	1.01826	1.01826
GO_CYTOPLASMIC_PATTERN_RECOGNITION_RECEPTOR_SIGNALING_PATHWAY	0.140895	0.187043		0.140895	0.187043	0.1499	0.19521	3.23157	3.17377	1.01821	1.01821	1.01821
GO_HISTONE_MRNA_METABOLIC_PROCESS	0.031618	0.0486664		0.031618	0.0486664	0.02724	0.0425757	3.31405	3.25492	1.01817	1.01817	1.01817
GO_CELLULAR_MACROMOLECULE_LOCALIZATION	1.92e-05	5.25e-05		1.92e-05	5.25e-05	5.6e-05	0.000140292	12.1201	11.9044	1.01812	1.01812	1.01812
GO_REGULATION_OF_VENTRICULAR_CARDIAC_MUSCLE_CELL_ACTION_POTENTIAL	0.36918	0.434555		0.36918	0.434555	0.3718	0.434561	1.43215	1.40667	1.01812	1.01812	1.01812
GO_POSITIVE_REGULATION_OF_ACTIN_FILAMENT_BUNDLE_ASSEMBLY	0.3953	0.460293		0.3953	0.460293	0.224	0.278682	1.8361	1.80349	1.01808	1.01808	1.01808
GO_HEMATOPOIETIC_STEM_CELL_PROLIFERATION	0.5103	0.574504		0.5103	0.574504	0.361	0.42364	1.47059	1.44449	1.01807	1.01807	1.01807
GO_POSITIVE_REGULATION_OF_INTERLEUKIN_10_PRODUCTION	0.79272	0.831186		0.79272	0.831186	0.295	0.355882	1.15138	1.13105	1.01798	1.01798	1.01798
GO_RNA_PROCESSING	0.022096	0.0351496		0.022096	0.0351496	0.02848	0.0442758	12.6974	12.4736	1.01794	1.01794	1.01794
[truncated: 2,654 more rows]
