# Supplementary material for: Metabolic and Immunological Subtypes of Esophageal Cancer Reveal Potential Therapeutic Opportunities
Source: Front Cell Dev Biol. 2021 Jul 8;9:667852. doi: 10.3389/fcell.2021.667852 (PMC8295652; doi:10.3389/fcell.2021.667852)
Supplement: Supplementary file 5 [file Table_4.XLSX]

## Sheet: Sheet1
Category	p-value (student's T-test)	q-value (BH corrected student's T-test)		Z-score p-val (student's T-test)	Z-score q-val (BH corrected student's T-test)	Mann-Whittney p-val	Mann-Whittney q-val (BH corrected Mann-Whittney)	Squamous average	Adeno average	Squamous divided by Adenocarcinoma	Adenocarcinoma divided by Squamous
KEGG_RENAL_CELL_CARCINOMA	0	0		0	0	2.2e-16	3.41e-15	4.64328	4.17531	1.11208	0.899217
KEGG_N_GLYCAN_BIOSYNTHESIS	0	0		2.22e-16	3.75e-15	4.89e-14	4.79e-13	3.05062	3.32771	0.916734	1.09083
KEGG_VALINE_LEUCINE_AND_ISOLEUCINE_DEGRADATION	0	0		0	0	6.54e-16	8.69e-15	2.86981	3.19986	0.896857	1.115
KEGG_VIBRIO_CHOLERAE_INFECTION	0	0		0	0	2.2e-16	3.41e-15	3.29322	3.697	0.890781	1.12261
KEGG_TIGHT_JUNCTION	0	0		0	0	2.2e-16	3.41e-15	3.28682	3.73757	0.879401	1.13714
KEGG_ARGININE_AND_PROLINE_METABOLISM	0	0		0	0	2.2e-16	3.41e-15	2.04963	2.51733	0.814209	1.22819
KEGG_RIBOFLAVIN_METABOLISM	0	0		0	0	2.2e-16	3.41e-15	1.02315	1.30211	0.78576	1.27265
KEGG_SPHINGOLIPID_METABOLISM	0	0		0	0	2.2e-16	3.41e-15	1.77413	2.25944	0.785209	1.27355
KEGG_O_GLYCAN_BIOSYNTHESIS	0	0		0	0	2.2e-16	3.41e-15	0.580574	1.44837	0.400848	2.49471
KEGG_INOSITOL_PHOSPHATE_METABOLISM	1.11e-16	1.88e-15		0	0	2.2e-16	3.41e-15	2.78683	3.18704	0.874426	1.14361
KEGG_GLYCEROLIPID_METABOLISM	1.11e-16	1.88e-15		1.11e-16	2.07e-15	4.6e-15	4.75e-14	1.35003	1.67032	0.808243	1.23725
KEGG_DRUG_METABOLISM_OTHER_ENZYMES	2.78e-15	4.3e-14		2.78e-15	4.3e-14	1.57e-15	1.72e-14	-1.98444	-1.25267	1.58417	0.631246
KEGG_WNT_SIGNALING_PATHWAY	1.4e-14	2e-13		1.4e-14	2e-13	1.69e-12	1.37e-11	3.33026	2.87845	1.15696	0.864333
KEGG_OOCYTE_MEIOSIS	3.63e-14	4.82e-13		3.61e-14	4.79e-13	9.54e-12	6.82e-11	3.56208	3.2051	1.11138	0.899781
KEGG_P53_SIGNALING_PATHWAY	7.13e-14	8.84e-13		7.14e-14	8.85e-13	7.44e-13	6.29e-12	3.61161	3.35185	1.0775	0.928077
KEGG_FATTY_ACID_METABOLISM	6.56e-13	7.63e-12		6.56e-13	7.63e-12	4.49e-12	3.48e-11	1.8452	2.19893	0.839138	1.1917
KEGG_PROGESTERONE_MEDIATED_OOCYTE_MATURATION	1.36e-12	1.32e-11		1.36e-12	1.32e-11	8.9e-11	4.73e-10	3.01118	2.69579	1.117	0.895258
KEGG_NITROGEN_METABOLISM	1.62e-12	1.32e-11		1.62e-12	1.32e-11	9.8e-16	1.14e-14	-1.08903	-0.0525381	20.7283	0.0482431
KEGG_MATURITY_ONSET_DIABETES_OF_THE_YOUNG	1.62e-12	1.32e-11		1.62e-12	1.32e-11	2.2e-16	3.41e-15	-3.11714	-1.30197	2.39416	0.417682
KEGG_PEROXISOME	1.62e-12	1.32e-11		1.62e-12	1.32e-11	9.34e-16	1.14e-14	2.34367	2.72844	0.858979	1.16417
KEGG_GLYCOSPHINGOLIPID_BIOSYNTHESIS_LACTO_AND_NEOLACTO_SERIES	1.62e-12	1.32e-11		1.62e-12	1.32e-11	2.2e-16	3.41e-15	-0.169926	0.994442	-0.170876	-5.85221
KEGG_STARCH_AND_SUCROSE_METABOLISM	1.63e-12	1.32e-11		1.63e-12	1.32e-11	3.59e-16	5.14e-15	-2.16433	-1.48068	1.46171	0.684129
KEGG_HISTIDINE_METABOLISM	1.63e-12	1.32e-11		1.63e-12	1.32e-11	2.2e-16	3.41e-15	0.412353	1.16837	0.352931	2.83342
KEGG_PROXIMAL_TUBULE_BICARBONATE_RECLAMATION	1.86e-12	1.45e-11		1.86e-12	1.45e-11	2.2e-16	3.41e-15	0.793067	1.39001	0.570546	1.75271
KEGG_PROPANOATE_METABOLISM	2.14e-12	1.59e-11		2.14e-12	1.59e-11	2.7e-11	1.67e-10	2.10638	2.38844	0.881908	1.13391
KEGG_NEUROTROPHIN_SIGNALING_PATHWAY	2.65e-12	1.9e-11		2.65e-12	1.9e-11	4.17e-11	2.5e-10	4.60215	4.24994	1.08287	0.923469
KEGG_BUTANOATE_METABOLISM	3.95e-12	2.72e-11		3.95e-12	2.72e-11	1.22e-11	8.37e-11	1.39438	1.78347	0.781832	1.27905
KEGG_MTOR_SIGNALING_PATHWAY	6.12e-12	4.07e-11		6.12e-12	4.07e-11	2.09e-11	1.34e-10	3.35003	3.06092	1.09445	0.913697
KEGG_TERPENOID_BACKBONE_BIOSYNTHESIS	1.28e-11	8.19e-11		1.28e-11	8.19e-11	1.58e-11	1.05e-10	1.8176	2.09558	0.86735	1.15294
KEGG_GLYOXYLATE_AND_DICARBOXYLATE_METABOLISM	1.43e-11	8.88e-11		1.43e-11	8.88e-11	6.22e-12	4.63e-11	1.48419	1.67111	0.888142	1.12595
KEGG_PANTOTHENATE_AND_COA_BIOSYNTHESIS	1.65e-11	9.87e-11		1.65e-11	9.87e-11	8.52e-14	7.92e-13	-0.0882849	0.738138	-0.119605	-8.36085
KEGG_TRYPTOPHAN_METABOLISM	2.31e-11	1.34e-10		2.31e-11	1.34e-10	5.07e-13	4.49e-12	0.373916	0.960553	0.389272	2.5689
KEGG_PPAR_SIGNALING_PATHWAY	4.41e-11	2.49e-10		4.41e-11	2.49e-10	1.66e-07	5.83e-07	0.113284	0.876662	0.129221	7.73865
KEGG_PURINE_METABOLISM	1.86e-10	1.02e-09		1.86e-10	1.02e-09	6.26e-09	2.59e-08	2.60113	2.85459	0.91121	1.09744
KEGG_FOLATE_BIOSYNTHESIS	2.37e-10	1.26e-09		2.37e-10	1.26e-09	6.65e-11	3.64e-10	0.00975823	0.857312	0.0113824	87.8553
KEGG_LEUKOCYTE_TRANSENDOTHELIAL_MIGRATION	5.55e-10	2.87e-09		5.55e-10	2.87e-09	2.74e-09	1.24e-08	2.75238	3.20152	0.85971	1.16318
KEGG_DRUG_METABOLISM_CYTOCHROME_P450	5.79e-10	2.91e-09		5.79e-10	2.91e-09	2.84e-09	1.26e-08	-2.58481	-2.01794	1.28092	0.780691
KEGG_LINOLEIC_ACID_METABOLISM	6.19e-10	3.03e-09		6.19e-10	3.03e-09	2.65e-09	1.23e-08	-2.1795	-1.72916	1.26044	0.793374
KEGG_GLYCOSPHINGOLIPID_BIOSYNTHESIS_GLOBO_SERIES	6.74e-10	3.22e-09		6.74e-10	3.22e-09	5.81e-11	3.27e-10	1.17157	1.3766	0.851062	1.175
KEGG_ENDOCYTOSIS	7.5e-10	3.49e-09		7.5e-10	3.49e-09	7.98e-09	3.23e-08	5.52412	5.82571	0.948231	1.0546
KEGG_RENIN_ANGIOTENSIN_SYSTEM	9.79e-10	4.44e-09		9.79e-10	4.44e-09	4.42e-11	2.57e-10	-1.08928	-0.675418	1.61275	0.62006
KEGG_RETINOL_METABOLISM	1.41e-09	6.23e-09		1.41e-09	6.23e-09	4.04e-09	1.75e-08	-3.3434	-2.79545	1.19602	0.836109
KEGG_ADIPOCYTOKINE_SIGNALING_PATHWAY	1.74e-09	7.54e-09		1.74e-09	7.54e-09	2.25e-09	1.07e-08	2.16103	2.43038	0.889176	1.12464
KEGG_FRUCTOSE_AND_MANNOSE_METABOLISM	2.92e-09	1.24e-08		2.92e-09	1.24e-08	4.16e-08	1.61e-07	2.10394	2.34556	0.896989	1.11484
KEGG_OLFACTORY_TRANSDUCTION	3.59e-09	1.48e-08		3.59e-09	1.48e-08	1.64e-07	5.83e-07	-16.119	-16.4865	0.977711	1.0228
KEGG_MELANOGENESIS	5.45e-09	2.21e-08		5.45e-09	2.21e-08	4.34e-09	1.83e-08	2.01142	1.74327	1.15382	0.866687
KEGG_INTESTINAL_IMMUNE_NETWORK_FOR_IGA_PRODUCTION	1.59e-08	6.17e-08		1.59e-08	6.17e-08	4.23e-08	1.61e-07	-1.12477	-0.0894484	12.5745	0.0795259
KEGG_ALANINE_ASPARTATE_AND_GLUTAMATE_METABOLISM	1.59e-08	6.17e-08		1.59e-08	6.17e-08	2.74e-07	9.1e-07	1.21415	1.38696	0.875403	1.14233
KEGG_ABC_TRANSPORTERS	2.02e-08	7.66e-08		2.02e-08	7.66e-08	4.45e-10	2.3e-09	0.302463	0.919294	0.329017	3.03936
KEGG_ASCORBATE_AND_ALDARATE_METABOLISM	3.63e-08	1.35e-07		3.63e-08	1.35e-07	6.16e-08	2.25e-07	-2.12653	-1.55918	1.36388	0.733205
KEGG_PATHWAYS_IN_CANCER	3.81e-08	1.39e-07		3.81e-08	1.39e-07	6.63e-07	2.13e-06	5.17107	4.77422	1.08312	0.923256
KEGG_COMPLEMENT_AND_COAGULATION_CASCADES	8.15e-08	2.91e-07		8.15e-08	2.91e-07	5.68e-08	2.11e-07	-0.461523	0.593662	-0.777418	-1.28631
KEGG_STEROID_HORMONE_BIOSYNTHESIS	2.9e-07	1.02e-06		2.9e-07	1.02e-06	6.15e-07	2.01e-06	-2.85393	-2.51991	1.13255	0.882961
KEGG_ARRHYTHMOGENIC_RIGHT_VENTRICULAR_CARDIOMYOPATHY_ARVC	3.08e-07	1.06e-06		3.08e-07	1.06e-06	2.1e-07	7.22e-07	2.31151	2.06601	1.11883	0.893789
KEGG_GLYCOSAMINOGLYCAN_BIOSYNTHESIS_CHONDROITIN_SULFATE	4.73e-07	1.57e-06		4.73e-07	1.57e-06	1.56e-06	4.84e-06	1.73726	1.58012	1.09945	0.909547
KEGG_SULFUR_METABOLISM	4.75e-07	1.57e-06		4.75e-07	1.57e-06	1.95e-09	9.56e-09	0.285458	0.90059	0.316968	3.15489
KEGG_ERBB_SIGNALING_PATHWAY	4.81e-07	1.57e-06		4.81e-07	1.57e-06	1.35e-06	4.26e-06	3.91071	3.66822	1.0661	0.937994
KEGG_PENTOSE_AND_GLUCURONATE_INTERCONVERSIONS	5.82e-07	1.87e-06		5.82e-07	1.87e-06	3.24e-06	9.73e-06	-1.84035	-1.44025	1.27779	0.782598
KEGG_PHOSPHATIDYLINOSITOL_SIGNALING_SYSTEM	6.89e-07	2.16e-06		6.89e-07	2.16e-06	1.97e-06	6e-06	3.10329	3.35374	0.925323	1.0807
KEGG_BASAL_TRANSCRIPTION_FACTORS	6.97e-07	2.16e-06		6.97e-07	2.16e-06	3.58e-06	1.06e-05	2.29927	2.15148	1.06869	0.935723
KEGG_BASAL_CELL_CARCINOMA	1.02e-06	3.11e-06		1.02e-06	3.11e-06	2.11e-08	8.33e-08	1.36229	0.822964	1.65535	0.604103
KEGG_OTHER_GLYCAN_DEGRADATION	1.61e-06	4.82e-06		1.61e-06	4.82e-06	7.26e-06	2.04e-05	1.71479	1.83802	0.932955	1.07186
KEGG_CITRATE_CYCLE_TCA_CYCLE	1.66e-06	4.9e-06		1.66e-06	4.9e-06	4.87e-06	1.42e-05	3.39834	3.58974	0.94668	1.05632
KEGG_SPLICEOSOME	2.09e-06	6.08e-06		2.09e-06	6.08e-06	6.07e-06	1.74e-05	6.74424	6.46999	1.04239	0.959336
KEGG_CELL_CYCLE	2.33e-06	6.68e-06		2.33e-06	6.68e-06	1.13e-05	2.97e-05	5.04971	4.77568	1.05738	0.945734
KEGG_BETA_ALANINE_METABOLISM	2.97e-06	8.36e-06		2.97e-06	8.36e-06	7.56e-06	2.07e-05	1.16686	1.317	0.885997	1.12867
KEGG_UBIQUITIN_MEDIATED_PROTEOLYSIS	4.71e-06	1.31e-05		4.71e-06	1.31e-05	1.62e-05	4.13e-05	5.93233	5.76514	1.029	0.971818
KEGG_GLYCOSYLPHOSPHATIDYLINOSITOL_GPI_ANCHOR_BIOSYNTHESIS	1.55e-05	4.18e-05		1.55e-05	4.18e-05	1.5e-05	3.87e-05	2.21875	2.10244	1.05532	0.94758
KEGG_ALDOSTERONE_REGULATED_SODIUM_REABSORPTION	1.55e-05	4.18e-05		1.55e-05	4.18e-05	4.59e-05	0.000110779	1.49494	1.70824	0.875139	1.14268
KEGG_COLORECTAL_CANCER	1.64e-05	4.35e-05		1.64e-05	4.35e-05	7.36e-06	2.04e-05	3.54262	3.37777	1.04881	0.953465
KEGG_MISMATCH_REPAIR	2.4e-05	6.28e-05		2.4e-05	6.28e-05	8.18e-05	0.000185546	2.80944	2.64467	1.0623	0.941352
KEGG_HOMOLOGOUS_RECOMBINATION	2.48e-05	6.41e-05		2.48e-05	6.41e-05	6.65e-05	0.000156496	2.26192	2.08557	1.08455	0.922039
KEGG_TAURINE_AND_HYPOTAURINE_METABOLISM	3.94e-05	0.000100509		3.94e-05	0.000100509	9.91e-06	2.63e-05	-1.1323	-0.900137	1.25792	0.794962
KEGG_ACUTE_MYELOID_LEUKEMIA	4.06e-05	0.000101335		4.06e-05	0.000101335	9.02e-06	2.43e-05	3.61624	3.42649	1.05538	0.947528
KEGG_METABOLISM_OF_XENOBIOTICS_BY_CYTOCHROME_P450	4.09e-05	0.000101335		4.09e-05	0.000101335	1.44e-09	7.23e-09	-2.24999	-1.71168	1.31449	0.760749
KEGG_PROSTATE_CANCER	5.91e-05	0.000144613		5.91e-05	0.000144613	2.4e-05	6.03e-05	3.98643	3.81906	1.04382	0.958017
KEGG_AXON_GUIDANCE	7.53e-05	0.000181894		7.53e-05	0.000181894	6.73e-05	0.000156496	3.06982	2.85778	1.0742	0.930927
KEGG_ONE_CARBON_POOL_BY_FOLATE	7.7e-05	0.000183649		7.7e-05	0.000183649	0.0002202	0.000476247	1.65468	1.77317	0.933174	1.07161
KEGG_NUCLEOTIDE_EXCISION_REPAIR	8.04e-05	0.00018935		8.04e-05	0.00018935	0.0001649	0.000369535	3.2066	3.07081	1.04422	0.957653
KEGG_TASTE_TRANSDUCTION	9.91e-05	0.000230459		9.91e-05	0.000230459	7.61e-05	0.000174633	-3.49356	-3.61187	0.967244	1.03387
KEGG_TYPE_I_DIABETES_MELLITUS	0.00015728	0.000361161		0.00015728	0.000361161	0.0009803	0.00184178	0.238743	0.919386	0.259677	3.85094
KEGG_DNA_REPLICATION	0.000161553	0.000366449		0.000161553	0.000366449	0.0005539	0.00111984	3.30549	3.11399	1.0615	0.942067
KEGG_PARKINSONS_DISEASE	0.00022336	0.000500542		0.00022336	0.000500542	0.001098	0.00204228	5.36288	5.10426	1.05067	0.951776
KEGG_AMYOTROPHIC_LATERAL_SCLEROSIS_ALS	0.00024341	0.000538979		0.00024341	0.000538979	0.00189	0.00338019	1.62453	1.74297	0.932048	1.07291
KEGG_LYSOSOME	0.00026468	0.000579182		0.00026468	0.000579182	0.0004266	0.000891546	4.92693	5.07088	0.971612	1.02922
KEGG_SELENOAMINO_ACID_METABOLISM	0.00030229	0.000647622		0.00030229	0.000647622	0.0002553	0.000539611	2.01941	2.13805	0.944512	1.05875
KEGG_GLIOMA	0.00030292	0.000647622		0.00030292	0.000647622	6.18e-05	0.000147274	3.56488	3.39722	1.04935	0.952967
KEGG_PANCREATIC_CANCER	0.00033739	0.00071312		0.00033739	0.00071312	0.0006862	0.0013724	3.83504	3.70091	1.03624	0.965024
KEGG_SYSTEMIC_LUPUS_ERYTHEMATOSUS	0.00036303	0.000758692		0.00036303	0.000758692	0.0004657	0.000962447	-2.83018	-3.07625	0.92001	1.08694
KEGG_GNRH_SIGNALING_PATHWAY	0.00046486	0.000960711		0.00046486	0.000960711	0.000181	0.000400786	2.719	2.52672	1.0761	0.929284
KEGG_ANTIGEN_PROCESSING_AND_PRESENTATION	0.00059916	0.00122466		0.00059916	0.00122466	0.0007236	0.0014318	2.32323	2.70265	0.859611	1.16332
KEGG_RNA_POLYMERASE	0.00062074	0.00125497		0.00062074	0.00125497	0.0008298	0.00160774	3.01702	2.89712	1.04139	0.960258
KEGG_APOPTOSIS	0.00067831	0.00135662		0.00067831	0.00135662	0.0002496	0.000533628	3.09434	3.24216	0.954407	1.04777
KEGG_TYPE_II_DIABETES_MELLITUS	0.00077836	0.00154016		0.00077836	0.00154016	0.001817	0.00328118	0.873908	1.00209	0.872089	1.14667
KEGG_PYRUVATE_METABOLISM	0.00082051	0.00160647		0.00082051	0.00160647	0.0004917	0.00100501	2.03384	2.1691	0.937641	1.06651
KEGG_LIMONENE_AND_PINENE_DEGRADATION	0.00084077	0.00162899		0.00084077	0.00162899	0.0008928	0.0016945	1.94961	2.04183	0.954831	1.04731
KEGG_REGULATION_OF_ACTIN_CYTOSKELETON	0.00141636	0.00271591		0.00141636	0.00271591	0.0008385	0.00160785	4.79099	4.56744	1.04895	0.953338
KEGG_BASE_EXCISION_REPAIR	0.0019013	0.00360859		0.0019013	0.00360859	0.005765	0.00948929	2.83683	2.72858	1.03967	0.961842
KEGG_GAP_JUNCTION	0.0023806	0.00447264		0.0023806	0.00447264	0.003458	0.00584716	2.46406	2.27519	1.08301	0.923351
KEGG_MELANOMA	0.0027151	0.00505009		0.0027151	0.00505009	0.0007548	0.00147782	1.92323	1.7772	1.08217	0.92407
KEGG_VALINE_LEUCINE_AND_ISOLEUCINE_BIOSYNTHESIS	0.0032603	0.00600412		0.0032603	0.00600412	0.00232	0.00407094	1.91263	1.8348	1.04242	0.959309
KEGG_ECM_RECEPTOR_INTERACTION	0.0037446	0.00682839		0.0037446	0.00682839	0.002554	0.00439856	3.70744	3.43073	1.08066	0.925363
KEGG_ETHER_LIPID_METABOLISM	0.0043225	0.00780568		0.0043225	0.00780568	0.003557	0.00596038	0.687209	0.937594	0.732949	1.36435
KEGG_RIG_I_LIKE_RECEPTOR_SIGNALING_PATHWAY	0.0045753	0.00818275		0.0045753	0.00818275	0.001565	0.00288208	1.77873	1.62782	1.0927	0.91516
KEGG_ARACHIDONIC_ACID_METABOLISM	0.004645	0.00822829		0.004645	0.00822829	2.73e-05	6.77e-05	-1.34169	-1.04586	1.28286	0.779511
KEGG_ENDOMETRIAL_CANCER	0.0047551	0.00834386		0.0047551	0.00834386	0.00232	0.00407094	3.5095	3.40061	1.03202	0.968972
KEGG_LONG_TERM_POTENTIATION	0.0048765	0.00847691		0.0048765	0.00847691	0.005368	0.00891471	2.59119	2.71666	0.953811	1.04843
KEGG_STEROID_BIOSYNTHESIS	0.0055791	0.00960845		0.0055791	0.00960845	0.0186	0.0285917	1.82178	1.71487	1.06235	0.941313
KEGG_PRIMARY_IMMUNODEFICIENCY	0.0064585	0.0110209		0.0064585	0.0110209	0.003178	0.00542301	-0.808434	-0.318379	2.53922	0.393822
KEGG_TOLL_LIKE_RECEPTOR_SIGNALING_PATHWAY	0.0076825	0.0129904		0.0076825	0.0129904	0.002365	0.00411112	1.88532	1.72175	1.095	0.913239
KEGG_NON_HOMOLOGOUS_END_JOINING	0.0098974	0.0165848		0.0098974	0.0165848	0.01949	0.0294727	1.78186	1.85124	0.962521	1.03894
KEGG_DILATED_CARDIOMYOPATHY	0.0103424	0.0171758		0.0103424	0.0171758	2.14e-07	7.22e-07	1.41133	1.05697	1.33526	0.748918
KEGG_CARDIAC_MUSCLE_CONTRACTION	0.0110187	0.018137		0.0110187	0.018137	0.0102	0.0163552	1.40209	1.68429	0.83245	1.20127
KEGG_TGF_BETA_SIGNALING_PATHWAY	0.0117629	0.0191921		0.0117629	0.0191921	0.01073	0.0170579	2.43215	2.30971	1.05301	0.949659
KEGG_NOD_LIKE_RECEPTOR_SIGNALING_PATHWAY	0.012064	0.0195122		0.012064	0.0195122	0.006642	0.0108369	2.16686	2.04555	1.0593	0.944016
KEGG_HEDGEHOG_SIGNALING_PATHWAY	0.0125788	0.0201695		0.0125788	0.0201695	0.5016	0.575911	0.451856	0.06511	6.93988	0.144095
KEGG_VIRAL_MYOCARDITIS	0.0145152	0.0230754		0.0145152	0.0230754	0.02188	0.0328104	2.21475	2.41419	0.91739	1.09005
KEGG_GLUTATHIONE_METABOLISM	0.0147776	0.0232931		0.0147776	0.0232931	0.007376	0.0119299	2.28618	2.43628	0.93839	1.06566
KEGG_EPITHELIAL_CELL_SIGNALING_IN_HELICOBACTER_PYLORI_INFECTION	0.0149026	0.0232931		0.0149026	0.0232931	0.02827	0.0417319	3.47558	3.38827	1.02577	0.974881
KEGG_CHEMOKINE_SIGNALING_PATHWAY	0.0172227	0.0266952		0.0172227	0.0266952	0.04534	0.0648711	2.19472	2.36686	0.927271	1.07843
KEGG_GLYCEROPHOSPHOLIPID_METABOLISM	0.0182616	0.0280716		0.0182616	0.0280716	0.01904	0.0290282	2.06823	2.16646	0.954659	1.04749
KEGG_RNA_DEGRADATION	0.018636	0.0284123		0.018636	0.0284123	0.04628	0.0657105	4.10535	4.00545	1.02494	0.975666
KEGG_BLADDER_CANCER	0.022461	0.0339654		0.022461	0.0339654	0.01351	0.0211165	3.35878	3.25767	1.03104	0.969895
KEGG_GLYCOSAMINOGLYCAN_BIOSYNTHESIS_HEPARAN_SULFATE	0.02736	0.04104		0.02736	0.04104	0.2857	0.351922	0.947999	0.82331	1.15145	0.868472
KEGG_HUNTINGTONS_DISEASE	0.029741	0.0442546		0.029741	0.0442546	0.03394	0.0497074	5.76087	5.87416	0.980714	1.01967
KEGG_GLYCOSAMINOGLYCAN_DEGRADATION	0.031703	0.0467997		0.031703	0.0467997	0.03543	0.0514842	1.36544	1.29986	1.05045	0.951971
KEGG_PRION_DISEASES	0.035304	0.0517051		0.035304	0.0517051	0.061	0.0846716	2.07448	1.95528	1.06097	0.942537
KEGG_GLYCOLYSIS_GLUCONEOGENESIS	0.037822	0.0549601		0.037822	0.0549601	0.05304	0.0741762	2.31007	2.42213	0.953735	1.04851
KEGG_HEMATOPOIETIC_CELL_LINEAGE	0.040698	0.0584679		0.040698	0.0584679	0.1945	0.247788	-1.58888	-1.16262	1.36664	0.731723
KEGG_CYTOKINE_CYTOKINE_RECEPTOR_INTERACTION	0.041117	0.0584679		0.041117	0.0584679	0.02205	0.0328104	-3.55141	-3.27225	1.08531	0.921396
KEGG_PRIMARY_BILE_ACID_BIOSYNTHESIS	0.041179	0.0584679		0.041179	0.0584679	0.04084	0.0588856	-1.33901	-1.219	1.09845	0.910374
KEGG_MAPK_SIGNALING_PATHWAY	0.043225	0.060908		0.043225	0.060908	0.05058	0.0712718	3.03276	2.908	1.0429	0.958862
KEGG_PORPHYRIN_AND_CHLOROPHYLL_METABOLISM	0.043801	0.0612555		0.043801	0.0612555	0.0001963	0.000429551	-0.740664	-0.428841	1.72713	0.578995
KEGG_OXIDATIVE_PHOSPHORYLATION	0.047375	0.0657593		0.047375	0.0657593	0.08555	0.116148	5.67203	5.51353	1.02875	0.972056
KEGG_B_CELL_RECEPTOR_SIGNALING_PATHWAY	0.050858	0.070071		0.050858	0.070071	0.01513	0.0234515	2.97115	3.1219	0.951711	1.05074
KEGG_GLYCINE_SERINE_AND_THREONINE_METABOLISM	0.064319	0.0879657		0.064319	0.0879657	0.2207	0.275505	-0.924064	-0.739467	1.24964	0.800233
KEGG_ALLOGRAFT_REJECTION	0.073643	0.0999825		0.073643	0.0999825	0.0133	0.0209644	0.0547205	0.412882	0.132533	7.54528
KEGG_GRAFT_VERSUS_HOST_DISEASE	0.087885	0.118454		0.087885	0.118454	0.07219	0.0987304	-0.00499284	0.338421	-0.0147533	-67.7813
KEGG_ASTHMA	0.089078	0.119198		0.089078	0.119198	0.2207	0.275505	-1.09812	-0.82542	1.33037	0.751669
KEGG_PROTEASOME	0.09062	0.120395		0.09062	0.120395	0.1045	0.140848	4.86495	4.78507	1.0167	0.983579
KEGG_TYROSINE_METABOLISM	0.095641	0.126165		0.095641	0.126165	0.0664	0.0914844	-0.637024	-0.436343	1.45992	0.684971
KEGG_GLYCOSPHINGOLIPID_BIOSYNTHESIS_GANGLIO_SERIES	0.098617	0.129174		0.098617	0.129174	3.57e-05	8.72e-05	1.18228	1.1153	1.06006	0.943344
KEGG_REGULATION_OF_AUTOPHAGY	0.10326	0.13408		0.10326	0.13408	0.1096	0.146659	-1.8272	-1.88017	0.971831	1.02899
KEGG_CALCIUM_SIGNALING_PATHWAY	0.103804	0.13408		0.103804	0.13408	0.1245	0.165407	-1.69754	-1.90008	0.8934	1.11932
KEGG_LYSINE_DEGRADATION	0.106676	0.13684		0.106676	0.13684	0.1442	0.188882	3.13079	3.07873	1.01691	0.983372
KEGG_THYROID_CANCER	0.12344	0.157259		0.12344	0.157259	0.1905	0.244366	2.759	2.81222	0.981076	1.01929
KEGG_PYRIMIDINE_METABOLISM	0.140821	0.178182		0.140821	0.178182	0.1808	0.235166	3.86881	3.79943	1.01826	0.982066
KEGG_PROTEIN_EXPORT	0.151418	0.190296		0.151418	0.190296	0.126	0.166213	2.71397	2.76344	0.982097	1.01823
KEGG_CYSTEINE_AND_METHIONINE_METABOLISM	0.177958	0.222149		0.177958	0.222149	0.2131	0.269637	1.75121	1.79609	0.975011	1.02563
KEGG_JAK_STAT_SIGNALING_PATHWAY	0.183238	0.227215		0.183238	0.227215	0.5884	0.663287	-0.719446	-0.512103	1.40488	0.711803
KEGG_NOTCH_SIGNALING_PATHWAY	0.194204	0.239218		0.194204	0.239218	0.361	0.438863	3.22201	3.27213	0.984684	1.01555
KEGG_DORSO_VENTRAL_AXIS_FORMATION	0.23878	0.292191		0.23878	0.292191	0.1866	0.241025	2.19923	2.24395	0.98007	1.02033
KEGG_VASOPRESSIN_REGULATED_WATER_REABSORPTION	0.25436	0.309222		0.25436	0.309222	0.4054	0.480283	2.87896	2.91529	0.987537	1.01262
KEGG_FOCAL_ADHESION	0.26492	0.319968		0.26492	0.319968	0.2273	0.281852	5.60174	5.48198	1.02185	0.97862
KEGG_INSULIN_SIGNALING_PATHWAY	0.2848	0.34176		0.2848	0.34176	0.4038	0.480283	3.98127	3.93714	1.01121	0.988915
KEGG_NICOTINATE_AND_NICOTINAMIDE_METABOLISM	0.29968	0.357311		0.29968	0.357311	0.3812	0.45744	1.07305	1.05014	1.02181	0.978655
KEGG_ALPHA_LINOLENIC_ACID_METABOLISM	0.30282	0.358755		0.30282	0.358755	0.7689	0.812588	-1.07754	-1.0273	1.04891	0.953374
KEGG_LONG_TERM_DEPRESSION	0.3111	0.366232		0.3111	0.366232	0.3564	0.436121	1.50085	1.54333	0.972477	1.0283
KEGG_SMALL_CELL_LUNG_CANCER	0.37832	0.442563		0.37832	0.442563	0.4339	0.507581	4.00843	3.96677	1.0105	0.989605
KEGG_GALACTOSE_METABOLISM	0.411	0.477787		0.411	0.477787	0.3656	0.441569	1.56013	1.53392	1.01709	0.983199
KEGG_VEGF_SIGNALING_PATHWAY	0.4491	0.518836		0.4491	0.518836	0.4742	0.547834	2.42334	2.45272	0.988021	1.01212
KEGG_HYPERTROPHIC_CARDIOMYOPATHY_HCM	0.4802	0.551341		0.4802	0.551341	0.001678	0.00305988	1.30201	1.21196	1.07431	0.930834
KEGG_PENTOSE_PHOSPHATE_PATHWAY	0.49838	0.568704		0.49838	0.568704	0.6967	0.753408	2.02019	2.04735	0.986735	1.01344
KEGG_LEISHMANIA_INFECTION	0.54716	0.62056		0.54716	0.62056	0.4653	0.540911	2.48621	2.4437	1.0174	0.982901
KEGG_CIRCADIAN_RHYTHM_MAMMAL	0.55668	0.62753		0.55668	0.62753	0.5336	0.608893	2.31036	2.32953	0.991772	1.0083
KEGG_AUTOIMMUNE_THYROID_DISEASE	0.5684	0.636882		0.5684	0.636882	0.727	0.777138	-2.04871	-1.98849	1.03029	0.970602
KEGG_ADHERENS_JUNCTION	0.69028	0.768815		0.69028	0.768815	0.7314	0.777374	4.24848	4.26486	0.996159	1.00386
KEGG_PHENYLALANINE_METABOLISM	0.69726	0.771966		0.69726	0.771966	0.6817	0.743782	1.05661	1.07721	0.980873	1.0195
KEGG_RIBOSOME	0.70486	0.773432		0.70486	0.773432	0.5924	0.663773	7.23953	7.26704	0.996214	1.0038
KEGG_VASCULAR_SMOOTH_MUSCLE_CONTRACTION	0.7069	0.773432		0.7069	0.773432	0.5568	0.631493	1.87869	1.85387	1.01339	0.986789
KEGG_ALZHEIMERS_DISEASE	0.72692	0.789027		0.72692	0.789027	0.8935	0.917838	5.37664	5.35678	1.00371	0.996307
KEGG_CYTOSOLIC_DNA_SENSING_PATHWAY	0.72968	0.789027		0.72968	0.789027	0.6838	0.743782	0.26857	0.206024	1.30358	0.767115
KEGG_SNARE_INTERACTIONS_IN_VESICULAR_TRANSPORT	0.73388	0.789027		0.73388	0.789027	0.78	0.819661	2.58784	2.59642	0.996694	1.00332
KEGG_BIOSYNTHESIS_OF_UNSATURATED_FATTY_ACIDS	0.79464	0.849443		0.79464	0.849443	0.7139	0.767546	1.62277	1.61601	1.00418	0.995837
KEGG_FC_EPSILON_RI_SIGNALING_PATHWAY	0.80138	0.851752		0.80138	0.851752	0.9166	0.923867	1.77772	1.76607	1.0066	0.993442
KEGG_NATURAL_KILLER_CELL_MEDIATED_CYTOTOXICITY	0.8124	0.858559		0.8124	0.858559	0.7957	0.826817	0.920008	0.953358	0.965018	1.03625
KEGG_PATHOGENIC_ESCHERICHIA_COLI_INFECTION	0.853	0.896373		0.853	0.896373	0.9745	0.9745	3.83928	3.84623	0.998192	1.00181
KEGG_CHRONIC_MYELOID_LEUKEMIA	0.86154	0.900261		0.86154	0.900261	0.8981	0.917838	4.51537	4.52188	0.99856	1.00144
KEGG_FC_GAMMA_R_MEDIATED_PHAGOCYTOSIS	0.87352	0.90768		0.87352	0.90768	0.5985	0.666593	3.79043	3.78016	1.00272	0.99729
KEGG_T_CELL_RECEPTOR_SIGNALING_PATHWAY	0.88744	0.915552		0.88744	0.915552	0.6333	0.701154	2.82633	2.81741	1.00317	0.996843
KEGG_GLYCOSAMINOGLYCAN_BIOSYNTHESIS_KERATAN_SULFATE	0.89094	0.915552		0.89094	0.915552	0.912	0.923867	1.57981	1.57574	1.00258	0.997428
KEGG_NEUROACTIVE_LIGAND_RECEPTOR_INTERACTION	0.90088	0.92068		0.90088	0.92068	0.9189	0.923867	-7.63254	-7.63924	0.999123	1.00088
KEGG_AMINO_SUGAR_AND_NUCLEOTIDE_SUGAR_METABOLISM	0.94002	0.953533		0.94002	0.953533	0.7867	0.822057	2.65715	2.65496	1.00082	0.999176
KEGG_NON_SMALL_CELL_LUNG_CANCER	0.94328	0.953533		0.94328	0.953533	0.6731	0.740808	3.28463	3.28195	1.00082	0.999185
KEGG_AMINOACYL_TRNA_BIOSYNTHESIS	0.9636	0.968809		0.9636	0.968809	0.8798	0.909127	3.35745	3.35599	1.00043	0.999566
KEGG_CELL_ADHESION_MOLECULES_CAMS	0.97086	0.97086		0.97086	0.97086	0.4305	0.506791	1.84728	1.85318	0.99682	1.00319
