# Supplementary material for: Metabolic and Immunological Subtypes of Esophageal Cancer Reveal Potential Therapeutic Opportunities
Source: Front Cell Dev Biol. 2021 Jul 8;9:667852. doi: 10.3389/fcell.2021.667852 (PMC8295652; doi:10.3389/fcell.2021.667852)
Supplement: Supplementary file 6 [file Table_5.XLSX]

## Sheet: Sheet1
Gene	Fold change	Ratio	pval	qval	ESCC	EA	Normal
IL25	26.5956	26.5956	2.28e-06	1.1e-05	0.452603	0.017018	0.393827
IL20	17.0304	17.0304	0.0062599	0.016809	35.6746	2.09476	0.4068
EPO	15.5453	15.5453	0.00049994	0.00172598	14.9626	0.962516	1.09206
IL1F10	11.2853	11.2853	0.0028789	0.00834881	8.43679	0.74759	1.7488
IL1A	7.11939	7.11939	2.1e-05	9.23e-05	832.693	116.961	58.1014
WNT7A	7.01701	7.01701	4.5e-09	4.35e-08	107.575	15.3306	7.54237
CRLF1	6.55254	6.55254	2.02e-06	1.01e-05	217.985	33.2673	165.415
CCL21	6.39429	6.39429	0.178422	0.266713	1351.12	211.301	973.396
NRG1	5.82687	5.82687	3.79e-07	2.39e-06	630.044	108.127	203.355
CCL27	5.36613	5.36613	0.0072825	0.0188565	0.878092	0.163636	0.0807182
CXCL14	5.10672	5.10672	2.19e-10	2.65e-09	9502.8	1860.84	2081.81
INHA	4.74789	4.74789	0.3053	0.414565	66.3137	13.967	5.11033
CD70	4.09352	4.09352	0.0112988	0.028247	77.128	18.8415	7.79946
TNFSF18	4.00254	4.00254	0.0077378	0.0196839	16.4812	4.11768	4.75003
IFNB1	3.64239	3.64239	0.120838	0.199108	0.918925	0.252287	0.0246818
TSLP	3.61596	3.61596	3.43e-08	2.76e-07	105.565	29.1941	43.4584
INHBA	3.25466	3.25466	4.72e-07	2.74e-06	1539.97	473.159	219.002
SPP1	2.98785	2.98785	0.00196464	0.00593485	8224.85	2752.77	106.373
WNT5A	2.91042	2.91042	4.7e-07	2.74e-06	3210.76	1103.19	820.183
CCL26	2.90686	2.90686	7.93e-05	0.000294833	27.9319	9.60895	1.88702
CXCL10	2.86283	2.86283	0.020141	0.0463563	1199.42	418.962	43.8488
TGFB1	2.84507	2.84507	1.62e-12	5.98e-11	4082.61	1434.97	1701.65
XCL1	2.73245	2.73245	1.11e-11	2.68e-10	36.4244	13.3303	5.93721
C17orf99	2.7174	2.7174	2.53e-06	1.18e-05	9.50827	3.49903	0.552845
NOG	2.68135	2.68135	0.00030285	0.00107106	10.6033	3.95446	10.1127
TNFSF10	2.43378	2.43378	1.67e-09	1.73e-08	4101.45	1685.22	532.144
TNF	2.40385	2.40385	0.034356	0.0754791	100.225	41.6935	6.77123
SLURP1	2.2245	2.2245	0.124135	0.199995	483.327	217.275	1208.41
THNSL2	2.20354	2.20354	2.82e-08	2.41e-07	347.069	157.505	367.688
CMTM5	2.08947	2.08947	0.0535	0.110821	0.811426	0.388342	9.57255
MIF	2.00438	2.00438	3.93e-12	1.14e-10	9992.46	4985.31	3442.25
CCL13	1.95572	1.95572	0.075518	0.138609	58.7857	30.0584	34.317
CX3CL1	1.91978	1.91978	0.0005974	0.0019687	1552.15	808.504	756.489
NAMPT	1.87029	1.87029	4.02e-05	0.000158716	7294.13	3900	4059.2
BMP1	1.80615	1.80615	1.72e-11	3.56e-10	1976.03	1094.05	664.097
CMTM3	1.72055	1.72055	5.98e-05	0.000228184	658.61	382.791	253.782
IL1RN	1.70094	1.70094	0.100621	0.173691	7936.57	4665.99	10181.7
TGFB2	1.55918	1.55918	0.056385	0.113553	386.389	247.815	276.575
CCL5	1.5528	1.5528	0.100243	0.173691	759.858	489.347	251.901
VSTM1	1.54693	1.54693	0.24948	0.361746	0.555329	0.358989	0.228
IL2	1.54629	1.54629	0.43582	0.549512	0.537069	0.347327	0.414645
GPI	1.47468	1.47468	6.61e-07	3.55e-06	10383.1	7040.91	5068.36
IL15	1.44687	1.44687	0.00113684	0.00358352	120.71	83.4285	56.5722
FLT3LG	1.39566	1.39566	0.0035814	0.0101824	114.077	81.7367	76.7726
CCL7	1.39281	1.39281	0.36032	0.474967	9.65227	6.93009	1.23942
IL16	1.36405	1.36405	0.192656	0.285052	376.791	276.23	388.739
IL6	1.32682	1.32682	0.38204	0.494605	174.328	131.388	275.076
FAM3C	1.31651	1.31651	0.0005837	0.00196829	2125.79	1614.72	2222.58
FGF2	1.30062	1.30062	0.132876	0.209424	193.001	148.391	636.232
CXCL13	1.29898	1.29898	0.54898	0.668925	471.936	363.314	106.505
IL17B	1.26972	1.26972	0.2702	0.380379	3.38917	2.66923	8.37262
SCGB3A1	1.26123	1.26123	0.77512	0.864557	114.657	90.9089	32.481
TNFSF9	1.20566	1.20566	0.28946	0.403574	170.48	141.4	44.6071
CCL4	1.20358	1.20358	0.30592	0.414565	138.227	114.847	33.3304
GREM1	1.19235	1.19235	0.39064	0.501264	4195.22	3518.44	14654.4
AREG	1.18496	1.18496	0.33128	0.440694	798.031	673.465	448.365
C1QTNF4	1.16128	1.16128	0.37406	0.488637	6.36547	5.48141	14.5137
CSF2	1.15823	1.15823	0.63624	0.756187	24.2071	20.9	0.416355
CXCL12	1.15592	1.15592	0.62434	0.748176	591.368	511.597	2211.07
IL17D	1.15505	1.15505	0.167119	0.255655	23.6345	20.462	43.0093
GRN	1.15445	1.15445	0.034257	0.0754791	13218.1	11449.7	9421.46
CXCL11	1.15082	1.15082	0.74474	0.843651	349.388	303.599	15.2114
IL34	1.1437	1.1437	0.50884	0.630614	83.4928	73.0025	111.516
CXCL9	1.12669	1.12669	0.72848	0.83833	1683.28	1494	156.201
IL27	1.12458	1.12458	0.67156	0.785292	1.23921	1.10193	0.379055
TXLNA	1.09032	1.09032	0.060137	0.117836	1709.41	1567.81	1543.78
LTA	1.08841	1.08841	0.78192	0.865484	11.7172	10.7654	4.80436
CCL19	1.07231	1.07231	0.91806	0.957689	143.87	134.169	115.527
IL10	1.03547	1.03547	0.79416	0.865814	12.17	11.7531	10.4689
WNT2	1.03498	1.03498	0.85894	0.922565	109.824	106.112	8.42295
CCL3	1.0314	1.0314	0.88962	0.934746	62.6441	60.7372	5.90972
IL13	1.0272	1.0272	0.9336	0.966943	0.519636	0.505875	1.24107
IL4	1.02687	1.02687	0.95632	0.969695	0.131368	0.127931	0
CCL1	1.02329	1.02329	0.95548	0.969695	0.454408	0.444067	0.0494909
IL21	1.01229	1.01229	0.97786	0.984651	0.204285	0.201804	0.0896818
CSF1	1.00799	1.00799	0.94556	0.969695	776.668	770.515	906.175
INHBB	-1.00554	0.994493	0.98636	0.98636	395.05	397.238	235.604
TNFSF12	-1.01698	0.983299	0.8717	0.926074	205.805	209.301	587.154
IL18	-1.02153	0.97892	0.87498	0.926074	723.312	738.888	651.095
KITLG	-1.03144	0.969518	0.78798	0.865584	1445.65	1491.1	1938.98
TNFSF4	-1.03395	0.967167	0.80982	0.876298	68.5869	70.9153	65.1786
NRP1	-1.03881	0.96264	0.7554	0.849093	1767.03	1835.6	1682.45
FASLG	-1.07175	0.933052	0.74128	0.843651	16.4367	17.616	7.5756
HMGB1	-1.08604	0.920776	0.22344	0.327261	5199.35	5646.7	3518.57
TNFSF13B	-1.10361	0.906121	0.51662	0.63483	68.5109	75.609	43.4151
AIMP1	-1.13371	0.882058	0.00069599	0.00224263	918.285	1041.07	920.806
IL24	-1.18349	0.84496	0.71916	0.834226	109.079	129.093	2.50023
IL22	-1.22508	0.816276	0.64646	0.762087	0.884387	1.08344	0.152827
IL5	-1.24001	0.806447	0.41034	0.521924	0.356268	0.441775	0.515355
IL12A	-1.2443	0.803663	0.26188	0.37228	11.6454	14.4904	17.8022
CMTM1	-1.27526	0.784155	0.0122389	0.0300786	122.807	156.61	60.3804
CLCF1	-1.30024	0.769087	0.053344	0.110821	189.235	246.051	218.707
SECTM1	-1.35493	0.738043	0.057723	0.114655	613.686	831.504	553.432
TNFSF8	-1.36555	0.732306	0.3309	0.440694	22.124	30.2114	23.9182
GREM2	-1.38759	0.720675	0.25554	0.366864	64.5134	89.518	913.435
IL33	-1.39759	0.715519	0.171863	0.259585	265.558	371.14	1613.42
IL3	-1.41663	0.705901	0.56544	0.68324	0.0317084	0.0449191	0.0576455
EDN1	-1.41751	0.705464	0.0155153	0.0362858	251.524	356.537	506.249
CKLF	-1.43053	0.699041	3.8e-05	0.000158716	281.313	402.427	97.3385
VEGFA	-1.4496	0.689846	0.00646	0.0170309	3320.99	4814.11	2442.17
CSF3	-1.47769	0.676734	0.50102	0.626275	192.226	284.049	113.04
TNFSF14	-1.48501	0.673395	0.077621	0.140688	8.41773	12.5004	10.4479
EBI3	-1.52698	0.654887	0.06918	0.131988	23.7459	36.2596	14.1976
CCL23	-1.5303	0.653466	0.120645	0.199108	2.28561	3.49768	16.6987
IL1B	-1.54602	0.646821	0.124118	0.199995	457.901	707.925	131.289
IL23A	-1.56027	0.640914	0.074703	0.138609	43.674	68.1434	6.34224
C5	-1.58728	0.630007	0.118955	0.199108	134.315	213.196	594.048
TNFSF11	-1.64132	0.609267	0.0154994	0.0362858	27.2339	44.6994	4.74011
CCL11	-1.69473	0.590064	0.062657	0.121137	79.3465	134.471	127.926
OSM	-1.69663	0.589405	0.027277	0.0617994	31.3147	53.1293	9.23436
CD40LG	-1.70877	0.585218	0.167498	0.255655	13.1104	22.4025	12.0951
LTB	-1.71132	0.584343	0.29724	0.410474	166.469	284.882	78.907
IL12B	-1.71453	0.583249	0.05428	0.110853	1.37717	2.3612	0.701336
TNFSF12-TNFSF13	-1.79204	0.558022	2.15e-07	1.42e-06	149.838	268.516	239.447
TIMP1	-1.90115	0.525997	1.86e-05	8.43e-05	4381.99	8330.83	2697.15
IL7	-1.97902	0.505302	1.02e-10	1.34e-09	55.1855	109.213	43.4445
IL32	-2.06658	0.483891	1.23e-06	6.37e-06	1280.24	2645.72	281.92
CMTM7	-2.11334	0.473184	1.55e-09	1.73e-08	253.445	535.617	141.492
CXCL6	-2.26529	0.441445	0.07296	0.137392	243.819	552.319	16.9633
IL26	-2.26733	0.441048	0.0023424	0.00693159	1.26394	2.86576	0.0786636
CMTM8	-2.32878	0.429409	1.65e-12	5.98e-11	136.866	318.732	271.725
CXCL16	-2.49824	0.400282	1.62e-12	5.98e-11	1505.05	3759.96	992.901
IL19	-2.60899	0.38329	0.132082	0.209424	19.8078	51.6785	0.790036
LIF	-2.69208	0.37146	7.13e-08	5.17e-07	262.174	705.794	84.0753
NDP	-2.71809	0.367905	0.049203	0.104918	9.09729	24.7273	4.14265
CMTM2	-3.01469	0.33171	9.6e-08	6.63e-07	2.86812	8.64648	6.39389
WNT1	-3.143	0.318168	0.102742	0.175266	2.88591	9.0704	1.66807
ADIPOQ	-3.29912	0.303111	0.141481	0.220589	1.30703	4.31204	108.001
TNFSF13	-3.66024	0.273206	7.24e-11	1.05e-09	221.333	810.133	681.184
CCL24	-4.10277	0.243738	0.0046431	0.0129471	5.37288	22.0437	1.28089
IL17F	-4.36567	0.22906	0.0047412	0.0129712	0.885736	3.86683	0
BMP4	-4.40512	0.227009	4.98e-07	2.78e-06	190.515	839.239	509.35
FAM3B	-4.63961	0.215536	5.68e-11	1.01e-09	121.072	561.728	1303.52
TNFSF15	-4.73393	0.211241	9.99e-16	1.45e-13	28.707	135.897	36.0214
THPO	-5.58625	0.179011	0.03642	0.0788194	3.32592	18.5794	4.89389
CCL28	-6.72335	0.148735	5.07e-08	3.87e-07	67.9762	457.028	130.261
CXCL3	-6.9008	0.144911	6.29e-11	1.01e-09	98.8414	682.085	47.5415
IL17A	-7.05246	0.141795	8.47e-05	0.000307038	1.58804	11.1996	0.0493545
IL17C	-7.58466	0.131845	0.00165963	0.00512013	4.4321	33.616	0.916655
TNFRSF11B	-8.26014	0.121063	4.05e-05	0.000158716	54.7119	451.929	27.1373
FAM3D	-9.75615	0.102499	1.55e-08	1.4e-07	152.171	1484.61	879.476
CER1	-10.4632	0.095573	0.080418	0.143958	0.159351	1.66732	0.116209
SCG2	-11.7821	0.0848745	0.097503	0.172414	31.8314	375.041	221.283
PF4	-54.1859	0.018455	4.02e-05	0.000158716	0.539054	29.2091	1.41494
CCL25	-819.316	0.00122053	0.0151228	0.0362858	0.883058	723.504	0.197955
