# Supplementary material for: Metabolic and Immunological Subtypes of Esophageal Cancer Reveal Potential Therapeutic Opportunities
Source: Front Cell Dev Biol. 2021 Jul 8;9:667852. doi: 10.3389/fcell.2021.667852 (PMC8295652; doi:10.3389/fcell.2021.667852)
Supplement: Supplementary file 7 [file Table_6.csv]

Gene	ESCC vs EA FC	Absolute ESCC vs EA FC	ESCC vs EA pval	ESCC vs EA AUC	ESCC vs Normal FC	absolute ESCC vs Normal FC	ESCC vs Normal pval	ESCC vs Normal AUC	EA vs Normal FC	Absolute EA vs Normal FC	EA vs Normal pval	EA vs Normal AUC	ESCC	EA	Normal
RNF220	1.01336788666798	1.01336788666798	0.70782	0.5271	1.46434021301421	1.46434021301421	7.80079999485039e-008	0.8986	1.44502330523721	1.44502330523721	1.61789999952866e-007	0.906	1097.64413052632	1083.16451011236	749.582727272727
ZIM2	1.89157721280924	1.89157721280924	0.25326	0.5038	0.298122904299593	3.35432127346737	0.0629770000000001	0.6249	0.157605463990995	6.34495768533215	0.102065	0.6313	1.14662947368421	0.606176404494382	3.84616363636364
MYL12B	1.16166828302851	1.16166828302851	0.38558	0.5113	1.54944823796692	1.54944823796692	0.061215	0.6622	1.33381298310689	1.33381298310689	0.105362	0.6762	6549.74442842105	5638.22265280899	4227.14632727273
PCDH10	3.6744487849567	3.6744487849567	0.063201	0.7031	0.214666620813943	4.65838608819732	0.24958	0.667	0.0584214485973499	17.1170011016358	0.170964	0.8447	34.5949642105263	9.41500786516854	161.1567
RAB5C	0.8572999871824	1.16645283442334	0.000942099999999946	0.6336	1.03281836119301	1.03281836119301	0.69856	0.5397	1.20473390485805	1.20473390485805	0.00390009999999996	0.666	2827.76048	3298.44922696629	2737.90686363636
AQP4	1.15723652292507	1.15723652292507	0.78448	0.5263	0.0025941220804372	385.486869542957	0.017595	0.8268	0.00224165244446331	446.099484543161	0.01756	0.8264	6.00880631578948	5.19237528089888	2316.31593636364
GAGE2C	0.968409865737298	1.03262062415964	0.96954	0.515	Inf	Inf	NA	Inf	Inf	NA	13.5352884210526	13.9768179775281	0
RDH8	0.171947998586285	5.81571177461649	0.00154211000000004	0.596	2.83839179905361	2.83839179905361	0.25662	0.7435	16.507268606731	16.507268606731	0.000457949999999929	0.7855	0.983270526315789	5.71841797752809	0.346418181818182
PURB	1.26060462210394	1.26060462210394	4.44210000000167e-005	0.6609	1.37458754255849	1.37458754255849	0.0327609999999999	0.7206	1.09041924680897	1.09041924680897	0.42362	0.6047	3192.55880631579	2532.56155842697	2322.55764545455
ATP6V1H	1.26343581299109	1.26343581299109	7.05049999494278e-008	0.7137	0.814126826904625	1.22830984921855	0.0182979	0.7053	0.644375296737269	1.55189065295241	1.27139999639425e-008	0.8907	1124.49133473684	890.026484269663	1381.22378181818
RBCK1	0.824598493838627	1.21271140739641	0.00102236	0.6266	1.3208695634804	1.3208695634804	4.41450000000509e-005	0.7311	1.6018335873154	1.6018335873154	6.63169963388555e-010	0.8662	1809.09871368421	2193.91464719101	1369.62707272727
FAM115A	0.861304158982003	1.16103003749793	0.0616610000000001	0.6035	0.631391911023132	1.58380236195862	0.00194443	0.7885	0.733064974131077	1.36413556136048	0.0224230000000001	0.7354	236.338550526316	274.396156179775	374.313554545455
PICK1	0.932412049147279	1.07248721304549	0.2152	0.4919	0.800942680638438	1.24852879509791	0.00669730000000002	0.6689	0.859000783367102	1.16414329225663	0.24656	0.6486	344.536787368421	369.511298876404	430.1641
PKD2L2	1.28423028584557	1.28423028584557	0.169744	0.4924	0.902160388867413	1.10845035133433	0.6822	0.6167	0.702491133257622	1.42350551153971	0.059178	0.6461	2.00551894736842	1.56165056179775	2.22301818181818
PRPF31	1.08212170354672	1.08212170354672	0.058242	0.5717	1.42675562692437	1.42675562692437	2.24770000001318e-006	0.8373	1.31847981816471	1.31847981816471	0.000176942000000069	0.7814	1026.45496421053	948.557783146067	719.432918181818
MBTPS1	1.09663360900854	1.09663360900854	0.045502	0.5829	0.881780511220405	1.13406906511914	0.1792	0.6574	0.804079415382513	1.24365825174654	0.00956020000000002	0.764	2773.29740105263	2528.91884606742	3145.11079090909
FNDC5	1.71633698333514	1.71633698333514	0.0152640000000001	0.5812	0.0674313929681283	14.8298879198989	0.0120563	0.8603	0.0392879682852825	25.4530850956374	0.0102768000000001	0.8989	34.0830063157895	19.8579921348315	505.447163636364
ARSD	0.443369914648311	2.25545299074525	1.63689994892025e-009	0.8423	0.245322761089117	4.07626261648318	0.0112842	0.7847	0.553313955196332	1.80729220835425	0.101063	0.6261	726.713482105263	1639.06809662921	2962.275
NRAP	0.188253813069946	5.3119773973898	2.23959999999801e-005	0.7468	0.0831326402556705	12.028969571092	0.0171163	0.8297	0.441598706023459	2.26449938906043	0.026041	0.6568	0.34767052631579	1.84681797752809	4.18211818181818
C4orf45	1.04434843383921	1.04434843383921	0.93638	0.458	2.56206338280773	2.56206338280773	0.33044	0.5234	2.4532649255662	2.4532649255662	0.38384	0.4362	0.126449473684211	0.121079775280899	0.0493545454545455
SP5	0.0476808711427917	20.9727711770463	3.21370000000432e-006	0.8965	0.10233844644947	9.7714987347766	0.0131784	0.8124	2.14632081999914	2.14632081999914	0.031041	0.4433	11.2686947368421	236.335756179775	110.112036363636
NCRNA00032	0.554962856707633	1.80192239518982	0.0780000000000001	0.5797	0.279082165860677	3.58317414126425	0.00618410000000003	0.6967	0.502884404762433	1.98852855751693	0.104958	0.6384	0.533445263157895	0.961226966292135	1.91142727272727
SLC35C2	0.897204660610438	1.11457289947605	0.0147795000000001	0.6132	1.27530520285715	1.27530520285715	0.023098	0.6746	1.42142061766539	1.42142061766539	0.00201819999999997	0.7835	975.974376842106	1087.79459101124	765.286909090909
APOBEC3B	1.34972101795119	1.34972101795119	0.0195388999999999	0.5882	5.69082853585252	5.69082853585252	2.66640043378175e-010	0.8775	4.21629985764829	4.21629985764829	4.98100000023705e-007	0.8907	342.474682105263	253.737385393258	60.1801090909091
YWHAE	1.42726421959772	1.42726421959772	2.91666690799275e-012	0.7892	1.82601292735952	1.82601292735952	1.41799999520131e-008	0.9292	1.27937974082626	1.27937974082626	0.0157973	0.7242	10413.9279515789	7296.42613370786	5703.09650909091
CEND1	0.852413278200567	1.17313986721439	0.8565	0.5777	0.595157262877904	1.68022817223882	0.62	0.6096	0.698202712344267	1.43224880442304	0.73948	0.5598	18.9374442105263	22.2162707865169	31.8192272727273
LOC100288778	0.950082503649615	1.05254017009958	0.5618	0.5228	0.720309808240368	1.38829152200896	0.037817	0.7091	0.758155008089712	1.3189914850258	0.11266	0.6588	327.211318947368	344.403057303371	454.2647
HSPB7	2.69244739505359	2.69244739505359	0.0125616999999999	0.6235	0.105263242660566	9.49999234989009	0.0949209999999999	0.888	0.0390957471830088	25.5782296554907	0.075461	0.9479	273.674024210526	101.64507752809	2599.90113636364
APH1A	0.938399771293877	1.06564390848176	0.127202	0.5637	1.28594369660635	1.28594369660635	0.0175769	0.7139	1.37035806693908	1.37035806693908	0.00331820000000005	0.762	2346.35656526316	2500.38058089888	1824.61842727273
WBSCR17	0.949914183620194	1.05272667493913	0.79912	0.5079	0.2153415976383	4.64378462390558	0.13282	0.8096	0.226695844057847	4.41119687992528	0.137798	0.7855	45.0262621052632	47.4003471910112	209.092263636364
TSPAN16	1.41664604928495	1.41664604928495	0.21232	0.4999	0.35415698007522	2.82360663846752	0.00750220000000001	0.7876	0.249996800720957	4.00005118911977	0.0231009999999999	0.8069	0.415545263157895	0.293330337078652	1.17333636363636
EXTL2	1.26339955071478	1.26339955071478	0.0122230999999999	0.6248	0.985916323855941	1.01428485947872	0.93632	0.5368	0.780367796789347	1.28144703576222	0.203	0.6956	333.913161052632	264.297356179775	338.683063636364
CPA4	7.5893108022623	7.5893108022623	0.00284050000000002	0.8724	3.40796348547086	3.40796348547086	0.046558	0.8033	0.449047821899056	2.2269343068427	0.37518	0.5485	537.36666	70.8057258426966	157.6797
C12orf11	1.08774637617181	1.08774637617181	0.53858	0.7074	1.83590122688413	1.83590122688413	6.54349996409564e-009	0.8947	1.68780265979406	1.68780265979406	0.00518240000000003	0.6691	891.545630526315	819.626385393258	485.617427272727
UGT2B11	0.0944480188379627	10.5878345814286	0.0453009999999999	0.4082	0.212918161476267	4.69664021644047	0.189521	0.3847	2.25434227309261	2.25434227309261	0.27722	0.5215	0.135537894736842	1.43505280898876	0.636572727272727
RFC2	1.66192883934572	1.66192883934572	3.99369426418161e-012	0.8092	2.35651796424245	2.35651796424245	6.88338275267597e-015	0.9378	1.41794155589128	1.41794155589128	0.000723820000000042	0.6803	919.554227368421	553.305415730337	390.217363636364
RNF222	2.00340064614389	2.00340064614389	0.052284	0.7814	0.636055560005471	1.57218969989257	0.65166	0.6938	0.317487947919823	3.14972586062554	0.40184	0.5817	79.1394263157895	39.5025460674157	124.422190909091
FABP6	1.26134818834926	1.26134818834926	0.24976	0.5102	7.68123592145419	7.68123592145419	1.12439999977454e-007	0.7641	6.08970305931681	6.08970305931681	2.76899999596125e-008	0.784	52.8320294736842	41.8853651685393	6.87806363636364
MBP	0.879984741785895	1.13638333997762	0.035481	0.585	0.810573769456118	1.23369400501448	0.0729240000000001	0.71	0.921122527432793	1.08563190044547	0.49254	0.6057	996.707091578947	1132.64133370786	1229.63156363636
TGM3	1.97500209390724	1.97500209390724	0.3138	0.6242	0.34797313871833	2.87378503893503	0.47914	0.5005	0.176188744200224	5.67573146933597	0.3691	0.6103	6376.16398105263	3228.43403595506	18323.7246545455
ANKRD17	1.16008215971965	1.16008215971965	0.0139623	0.5937	1.06757781054316	1.06757781054316	0.31122	0.5234	0.920260519135266	1.08664881216426	0.154756	0.665	3957.29280842105	3411.21771011236	3706.79567272727
LOC728410	3.41324805650198	3.41324805650198	0.000380119999999984	0.7022	13.5163113725126	13.5163113725126	8.4161000002414e-007	0.7789	3.95995578075992	3.95995578075992	0.034416	0.404	1.11276105263158	0.326012359550562	0.0823272727272727
C8orf74	0.680440669847645	1.46963584675782	0.181063	0.4195	1.56711294198421	1.56711294198421	0.62696	0.5187	2.3030853554581	2.3030853554581	0.25152	0.4004	0.166	0.243959550561798	0.105927272727273
GPR26	3.02623225163083	3.02623225163083	0.00189784000000004	0.638	0.437354728395469	2.28647350782903	0.21632	0.6297	0.144521203935944	6.91939987189168	0.067742	0.7446	2.35307578947368	0.777559550561798	5.38024545454545
TXN	1.65505037527505	1.65505037527505	8.47150000000685e-005	0.6349	2.05165859190765	2.05165859190765	0.0666840000000001	0.8057	1.23963513289841	1.23963513289841	0.51388	0.763	6529.73527789474	3945.33929325843	3182.66172727273
GLO1	0.999673134689476	1.00032697218639	0.99556	0.5399	1.64787788358687	1.64787788358687	5.19439999902005e-008	0.8756	1.64841669382137	1.64841669382137	8.93960000469818e-008	0.8284	3745.22461684211	3746.44920112359	2272.75616363636
PLEKHH2	0.640752014548593	1.56066618175909	0.00151707000000001	0.6923	0.655184687363843	1.52628719700934	0.183159	0.6526	1.02252458437515	1.02252458437515	0.9274	0.5567	282.986161052632	441.646931460674	431.918154545455
COX4NB	1.13874961218067	1.13874961218067	0.0089982999999999	0.6125	1.60992294630752	1.60992294630752	4.87439999474759e-008	0.8708	1.41376377132156	1.41376377132156	3.80870000000755e-005	0.809	595.69138	523.110061797753	370.012354545455
SOX1	190.92503763772	190.92503763772	4.6743000003957e-007	0.8369	13.1235045621914	13.1235045621914	4.4431000000289e-006	0.6986	0.0687364251675216	14.5483271433282	0.23474	0.7497	25.07854	0.131352808988764	1.91096363636364
KALRN	0.280526041930095	3.56473143498454	0	0.9344	0.186450584682231	5.36335137647494	3.99730000000265e-005	0.9809	0.664646260287995	1.50455973312284	0.00186045999999995	0.762	267.254883157895	952.691883146068	1433.38184545455
ZAR1L	0.535862070997312	1.8661518590761	0.0112564000000001	0.5973	1.50376478457843	1.50376478457843	0.53598	0.5426	2.8062534483542	2.8062534483542	0.0123415	0.6323	0.236637894736842	0.441602247191011	0.157363636363636
GIN1	1.08574872250711	1.08574872250711	0.06054	0.5611	0.638118831485483	1.56710623579638	0.00284430000000002	0.8421	0.587722387563115	1.70148359354885	0.00116481000000002	0.8815	98.5257042105263	90.7444808988764	154.400245454545
RIPPLY2	2.72873367463596	2.72873367463596	0.044982	0.7502	1.39593214914101	1.39593214914101	0.63678	0.6392	0.511567751047467	1.95477529213371	0.6403	0.6272	2.99660947368421	1.09816853932584	2.14667272727273
MYCN	1.40099210739942	1.40099210739942	0.46436	0.6854	2.41232992895868	2.41232992895868	0.133802	0.6813	1.7218726045763	1.7218726045763	0.161879	0.5383	178.022075789474	127.068578651685	73.7967363636364
FKBP3	1.36576540774193	1.36576540774193	8.82990000006245e-007	0.7422	1.8241311498135	1.8241311498135	5.83977310952832e-014	0.9301	1.33561088857083	1.33561088857083	0.000104718000000004	0.715	1132.59820526316	829.27726741573	620.897354545455
MLH1	0.903969875555768	1.10623155377295	0.060523	0.5918	0.824178339242806	1.21332963071891	0.031556	0.7426	0.91173208480658	1.0968134352891	0.182779	0.6343	516.158925263158	570.99128988764	626.270918181818
DPRX	19.8367685414298	19.8367685414298	0.00706030000000002	0.5797	Inf	Inf	NA	Inf	Inf	NA	0.157869473684211	0.00795842696629214	0
SPRYD4	1.06792092610213	1.06792092610213	0.30198	0.566	1.36263908806429	1.36263908806429	0.00139993000000005	0.7062	1.27597376805591	1.27597376805591	0.0117786999999999	0.621	304.482881052632	285.117440449438	223.450863636364
SAE1	1.00760008349503	1.00760008349503	0.87948	0.5438	1.47625333981862	1.47625333981862	0.000502809999999965	0.8172	1.46511831826967	1.46511831826967	0.00846329999999995	0.8039	1603.73220421053	1591.63564044944	1086.35297272727
ZCCHC24	1.26590839861555	1.26590839861555	0.112124	0.5905	0.299820245922241	3.33533179830475	0.0805400000000001	0.8163	0.236841975493754	4.22222453564348	0.0596829999999999	0.8437	584.893012631579	462.034230337079	1950.81226363636
ACTL9	6.85921995879758	6.85921995879758	0.166823	0.4899	Inf	Inf	NA	Inf	Inf	NA	0.242970526315789	0.0354224719101124	0
NOXA1	0.447097368406434	2.23664926403895	1.84109949508127e-010	0.781	0.522482437827196	1.91393992907899	0.000578709999999982	0.7608	1.16860996003947	1.16860996003947	0.5007	0.4454	72.4341105263158	162.0097	138.634536363636
NTF3	1.29379585039554	1.29379585039554	0.36334	0.5096	0.667112073459417	1.49899850382611	0.43218	0.7856	0.515623908714398	1.93939804399935	0.071138	0.81	15.6261421052632	12.0777494382022	23.4235636363636
NPC1L1	0.0240559659892776	41.5697295400952	1.37059996685451e-009	0.8805	0.311861476790656	3.2065518649207	0.166957	0.8249	12.9639972441622	12.9639972441622	1.20199999953385e-008	0.7671	13.2148210526316	549.336537078652	42.3740090909091
RUFY3	1.12301544699829	1.12301544699829	0.077243	0.5422	0.727868267973363	1.37387497710863	8.02710000000761e-005	0.8172	0.648137360816258	1.54288282153741	4.13769999996205e-006	0.8989	656.301765263158	584.410274157304	901.676572727273
HLA-DQB2	1.51362364201611	1.51362364201611	0.13632	0.6224	2.23055258364722	2.23055258364722	0.096621	0.7206	1.47365072910474	1.47365072910474	0.62644	0.6006	135.789491578947	89.7115292134832	60.8770636363636
SDHA	0.991854988624213	1.00821189737331	0.90196	0.5134	0.778585790239181	1.2843799778221	0.050621	0.7148	0.784979456844943	1.2739186882919	0.050681	0.715	2855.90611789474	2879.3585258427	3668.06863636364
EFR3B	0.602645713338957	1.65934972715479	0.011544	0.5705	0.538051776474501	1.85855719416511	0.152557	0.755	0.892816068488111	1.12005152605888	0.7731	0.6394	52.4049810526316	86.9581910112359	97.3976545454545
LRCH3	1.49043655085765	1.49043655085765	4.05480093945698e-011	0.765	1.27072884830648	1.27072884830648	0.0890599999999999	0.6622	0.852588355790961	1.1728989649082	0.124144	0.5843	599.1796	402.016174157303	471.524354545455
TMEM178	0.50024027937518	1.99903934415085	0.00202119999999995	0.739	0.205184458078901	4.87366347998668	0.000979669999999988	0.8967	0.410171804507996	2.43800278080915	0.000583270000000025	0.8039	7.81579684210526	15.6240853932584	38.0915636363636
TRIM35	1.53094844353859	1.53094844353859	7.46380000027358e-008	0.7015	1.46494937052741	1.46494937052741	0.068863	0.7072	0.956890074718238	1.04505211875508	0.69794	0.526	722.194016842105	471.729808988764	492.982236363636
ZNF775	1.05876347298731	1.05876347298731	0.6013	0.5737	1.00045767076311	1.00045767076311	0.99796	0.5292	0.944930285458668	1.0582791295705	0.73058	0.6047	106.220901052632	100.325430337079	106.172309090909
HUS1	0.918082343663495	1.08922691619318	0.173044	0.5549	1.42262767822272	1.42262767822272	1.18280000238613e-008	0.8134	1.5495643588416	1.5495643588416	3.37280003925855e-009	0.8672	514.931844210526	560.877624719101	361.958263636364
PSG5	15.4153189058413	15.4153189058413	0.049677	0.6127	Inf	Inf	NA	Inf	Inf	NA	12.6957968421053	0.823583146067416	0
SULT1A3	0.551086016324919	1.81459875659484	2.62129999994976e-006	0.7264	1.29481167294757	1.29481167294757	0.167181	0.6038	2.34956365175513	2.34956365175513	9.04550000013771e-007	0.8202	599.524618947369	1087.89662808989	463.020709090909
SLC9A3R1	1.3859431526704	1.3859431526704	0.00113668999999994	0.6058	1.13734165194888	1.13734165194888	0.58446	0.556	0.820626480788536	1.21858119791492	0.51228	0.4648	5816.42658315789	4196.72810674157	5114.05396363636
RSAD2	1.87323079358732	1.87323079358732	0.02366	0.5857	5.50156080050207	5.50156080050207	5.61040000000013e-005	0.7943	2.9369369857338	2.9369369857338	2.47239999995319e-006	0.7273	825.020509473684	440.426514606742	149.961172727273
PRUNE	1.13156418751751	1.13156418751751	0.043377	0.6183	1.35622480595197	1.35622480595197	4.3030000000055e-005	0.7675	1.19853988038215	1.19853988038215	0.0133594	0.6078	764.190610526316	675.340046067416	563.468981818182
CEBPE	2.34206310709431	2.34206310709431	0.00115697000000003	0.6338	4.80808122281693	4.80808122281693	1.75052999999981e-005	0.7062	2.05292556304433	2.05292556304433	0.0299769999999999	0.5679	1.87139263157895	0.79903595505618	0.389218181818182
FGF16	1.768190215625	1.768190215625	0.27038	0.5475	0.590038201684878	1.69480551792148	0.62842	0.4914	0.333696112822522	2.99673853417602	0.43834	0.5546	0.0846168421052631	0.0478550561797753	0.143409090909091
DMBX1	0.373899917267325	2.67451249336606	0.000237810000000005	0.7532	35.8980889585136	35.8980889585136	2.17319999999965e-005	0.8976	96.0098874075109	96.0098874075109	4.92960006148735e-010	0.9755	13.2228978947368	35.3648056179775	0.368345454545455
REV1	1.32421382033643	1.32421382033643	6.85699996783029e-009	0.7309	1.12736424691311	1.12736424691311	0.092859	0.5847	0.851346081425646	1.17461044552577	0.049837	0.7079	974.025368421053	735.549919101124	863.984618181818
CRYBB3	0.963424520598791	1.03796403207433	0.78068	0.5562	3.49766138348124	3.49766138348124	1.27690000017999e-007	0.7627	3.63044671242887	3.63044671242887	4.27119994927949e-009	0.8447	3.8521652631579	3.99840898876404	1.10135454545455
FANCM	1.261805525527	1.261805525527	0.00102247	0.636	2.03536522977775	2.03536522977775	1.02109998234567e-009	0.8718	1.61305778790885	1.61305778790885	2.28639999999558e-005	0.7845	289.211503157895	229.204498876405	142.093172727273
EARS2	0.998612883116699	1.0013890436492	0.97986	0.518	1.16589037236198	1.16589037236198	0.041295	0.6201	1.16750984497937	1.16750984497937	0.047082	0.5914	544.419737894737	545.175960674157	466.9562
OLFML2A	1.82557949610792	1.82557949610792	3.16330000005305e-006	0.6983	1.14330698022716	1.14330698022716	0.64638	0.6048	0.626270717141956	1.59675356459838	0.28354	0.5843	2068.63526105263	1133.13896516854	1809.34368181818
C13orf29	0.561070427017061	1.78230744635128	3.00279999998487e-006	0.7198	1.80067221793987	1.80067221793987	0.0124227	0.6478	3.20935150247211	3.20935150247211	9.43689999477471e-008	0.8529	92.6915831578947	165.204898876404	51.4761
SAMD3	0.597301823918521	1.67419545689586	0.085441	0.6201	1.80239789501079	1.80239789501079	0.085861	0.5234	3.01756636734573	3.01756636734573	0.00286249999999999	0.6547	13.4735305263158	22.5573235955056	7.47533636363636
RRBP1	0.449824396506126	2.22308973850062	1.62458935193399e-012	0.9258	0.590652984103967	1.69304147598106	0.027938	0.7062	1.3130745879763	1.3130745879763	0.087205	0.6486	5234.81796105263	11637.4700921348	8862.76392727273
MTMR15	1.11077776692768	1.11077776692768	0.0336610000000001	0.5736	0.907509019154831	1.10191742329052	0.32686	0.6287	0.817003226185311	1.22398537478135	0.036805	0.7038	596.003801052632	536.564395505618	656.746972727273
KRT78	1.16470908103792	1.16470908103792	0.79222	0.7422	0.312249380859761	3.20256839980453	0.47304	0.6287	0.268092166484614	3.73006049789743	0.444	0.5424	1094.36039473684	939.599778651685	3504.76401818182
KIAA2022	3.84632193663387	3.84632193663387	0.00108012999999996	0.7106	0.160618114013627	6.22594783995008	0.00985780000000003	0.9014	0.0417588846330927	23.9469997531382	0.0044575	0.9806	43.8890442105263	11.4106528089888	273.2509
CFC1B	0.017416699439767	57.4161599020725	0.11222	0.3815	0.00101739624168463	982.901212947446	0.042683	0.8048	0.0584149852963326	17.1188950048881	0.054219	0.7518	0.142071578947368	8.15720449438202	139.642327272727
UFM1	0.709972674259959	1.40850491329452	2.94799999966955e-008	0.7325	0.762331616653253	1.31176508773196	0.00599799999999995	0.7388	1.07374782761586	1.07374782761586	0.59632	0.5179	1313.47291157895	1850.0330494382	1722.96790909091
NUAK1	2.0440056136775	2.0440056136775	7.48060000055339e-007	0.7014	1.88576632288345	1.88576632288345	0.0043221	0.6833	0.922583729841449	1.08391245981745	0.67156	0.4872	788.001178947369	385.518108988764	417.867881818182
RAD51AP2	4.33408407158696	4.33408407158696	4.7670756231355e-012	0.8511	3.626928508484	3.626928508484	9.51540002347429e-009	0.8129	0.836838521952337	1.19497367026916	0.66144	0.6374	16.5241873684211	3.81261348314607	4.55597272727273
PRKCA	0.407186431421458	2.45587751170655	1.62525548574877e-012	0.871	0.460561220419651	2.17126400500856	0.0194405	0.8297	1.13108194399275	1.13108194399275	0.49936	0.5771	780.285742105263	1916.28620674157	1694.20634545455
PPIA	1.21659951271118	1.21659951271118	0.00235839999999998	0.6164	2.4095669918284	2.4095669918284	6.18519999999734e-005	0.8919	1.98057533859988	1.98057533859988	0.000117812999999911	0.858	7215.91055578948	5931.21276179775	2994.69181818182
COX7B	0.976257462013733	1.02431995545242	0.73794	0.4635	0.881688010642916	1.13418804376257	0.41978	0.6354	0.903130623784685	1.10725954104997	0.43652	0.6231	2043.12127157895	2092.80988988764	2317.28371818182
MGAT3	0.195428270436061	5.11696694530782	1.62880819942757e-012	0.9074	0.352089536890699	2.8401866435197	0.00123812000000001	0.8641	1.80163052205845	1.80163052205845	0.00491730000000001	0.6742	110.137156842105	563.568191011236	312.810081818182
CSDC2	1.00628913047465	1.00628913047465	0.97152	0.534	0.380814085821412	2.6259532859532	0.032998	0.7914	0.378434064613008	2.6424682487889	0.033262	0.81	36.6644305263158	36.4352842696629	96.2790818181818
NCRNA00174	1.62036066497787	1.62036066497787	0.00265710000000008	0.5957	1.62341304791178	1.62341304791178	0.0141798000000001	0.5761	1.00188376760796	1.00188376760796	0.9921	0.5281	597.203482105263	368.562070786517	367.869090909091
GNG13	0.308028002099184	3.24645809207308	0.183276	0.5683	0.314526751211016	3.17937980203503	0.149744	0.5914	1.02109791664246	1.02109791664246	0.9755	0.5403	0.973271578947368	3.15968539325843	3.0944
PLS1	0.130081143700553	7.68750928498907	0	0.9811	0.379207577799546	2.63707810324564	0.0801400000000001	0.7244	2.91516177527222	2.91516177527222	0.000299119999999986	0.8672	549.955076842105	4227.78475955056	1450.27449090909
SPAG5	0.817000459964913	1.22398951898136	0.44316	0.547	6.61394619070088	6.61394619070088	0	0.9866	8.09540081652454	8.09540081652454	0.000360449999999957	0.9898	1233.96406105263	1510.35907752809	186.570018181818
KCNU1	2.61414362510179	2.61414362510179	0.111522	0.5687	2.19729756087439	2.19729756087439	0.35708	0.5962	0.840542019105332	1.18970851815879	0.86156	0.4678	0.506676842105263	0.193821348314607	0.230590909090909
TMEM204	0.728234721306927	1.37318363261415	0.00255699999999992	0.6192	0.566021738267458	1.76671659830753	0.0203239999999999	0.7675	0.777251786692684	1.28658436959681	0.20842	0.6629	151.741237894737	208.368584269663	268.083763636364
MAPKAPK3	0.815352087159648	1.22646402179896	0.000859330000000047	0.6822	0.536497906009327	1.86394017348246	0.00691839999999999	0.8306	0.657995379490921	1.51976751078964	0.0310999999999999	0.7365	730.426667368421	895.842028089887	1361.47160909091
PCDHA8	0.402762050456962	2.48285556910198	0.047621	0.5484	2.13265292660842	2.13265292660842	0.050002	0.5646	5.29506919579135	5.29506919579135	0.00548229999999994	0.5015	2.72266105263158	6.75997415730337	1.27665454545455
PPL	1.65541994505963	1.65541994505963	0.132003	0.7588	0.521946902094839	1.91590369822388	0.56774	0.7397	0.315295767489403	3.17162519485331	0.41604	0.5363	14659.7769210526	8855.62419662922	28086.7208181818
CCDC23	1.24555682369407	1.24555682369407	0.000775280000000045	0.6544	1.72845422989248	1.72845422989248	8.51000000468005e-008	0.8526	1.3876960063261	1.3876960063261	0.000824180000000063	0.7109	184.634737894737	148.234696629213	106.820727272727
TIMD4	1.49788060437267	1.49788060437267	0.59764	0.5228	0.821402217748195	1.21743036285124	0.81438	0.5105	0.548376296048114	1.82356532768926	0.31554	0.5026	6.77236421052632	4.52129775280899	8.24488181818182
RPN1	1.04460304849042	1.04460304849042	0.37946	0.5222	1.61705608184114	1.61705608184114	4.96259999982485e-007	0.8383	1.54801011176253	1.54801011176253	3.58769999997399e-006	0.8641	7432.87586947369	7115.50275505618	4596.54798181818
FRAS1	0.49037405274577	2.0392596109045	0.00443660000000001	0.6753	1.56425518600338	1.56425518600338	0.0843	0.5273	3.18992242196459	3.18992242196459	0.000142682999999977	0.6987	527.906845263158	1076.53910786517	337.481281818182
TSPAN4	1.05725314623001	1.05725314623001	0.58494	0.4808	0.849687540651231	1.17690321695616	0.454	0.5024	0.803674639021959	1.24428462893511	0.47734	0.522	298.655121052631	282.482130337079	351.488172727273
SMC3	1.04172087797408	1.04172087797408	0.41808	0.5519	1.51113140071743	1.51113140071743	1.49699999951736e-007	0.8278	1.4506106507688	1.4506106507688	1.30350000004942e-006	0.8284	2169.55943157895	2082.66866629213	1435.71858181818
ZNF79	1.11894073599539	1.11894073599539	0.00875920000000008	0.6188	0.878359594319439	1.13848588490094	0.128943	0.6708	0.784992060851252	1.27389823397143	0.00230200000000003	0.7886	115.243166315789	102.993092134831	131.202718181818
DNAH11	4.67745584209401	4.67745584209401	0.056561	0.7166	1.12323659055695	1.12323659055695	0.88178	0.6287	0.240138363348846	4.16426590926379	0.29338	0.4305	79.1798778947368	16.9279797752809	70.4926090909091
SLC3A1	0.0255142202177397	39.1938296160317	1.59511999999751e-005	0.9224	0.35097369846323	2.84921634976806	0.028156	0.7962	13.7560033372763	13.7560033372763	2.48069999999601e-005	0.7681	6.75127263157895	264.608229213483	19.2358363636364
GTF3C2	1.16917874599055	1.16917874599055	0.000215600000000093	0.6418	1.40611586499101	1.40611586499101	0.00193934000000007	0.7971	1.20265260535481	1.20265260535481	0.053759	0.6905	2125.07976736842	1817.58330337079	1511.31199090909
RIN1	1.44226409754651	1.44226409754651	0.000484710000000055	0.6358	1.83085974358022	1.83085974358022	0.0418229999999999	0.7722	1.26943445842877	1.26943445842877	0.32762	0.712	760.137846315789	527.044837078652	415.180818181818
LOC100144603	2.01150937296866	2.01150937296866	5.16130027605755e-010	0.8089	4.24842011547813	4.24842011547813	1.62458935193399e-012	0.9703	2.11205583855081	2.11205583855081	1.5318999999625e-006	0.8172	17.1789115789474	8.54030898876404	4.0436
RQCD1	1.08761584822526	1.08761584822526	0.089984	0.5577	1.73526556376335	1.73526556376335	8.44689999945913e-007	0.8813	1.59547653392042	1.59547653392042	0.000202779999999958	0.8805	343.984090526316	316.273517977528	198.231381818182
C9orf64	0.67037517684355	1.4917020118622	9.5365000007952e-008	0.7795	0.933249366715885	1.07152497035065	0.6468	0.6172	1.39212995789921	1.39212995789921	0.00479940000000001	0.7273	281.538630526316	419.971741573034	301.675672727273
ATP5F1	0.890527827154829	1.12292953628965	0.027081	0.587	0.734834208013908	1.36085118125186	0.000921860000000052	0.7914	0.825167036454828	1.2118758455213	0.072478	0.7068	2404.46109263158	2700.04037977528	3272.11371818182
AQP9	0.545285115267074	1.83390298396502	0.0120159	0.5791	2.98326970549354	2.98326970549354	0.000140753000000049	0.7483	5.47102721487707	5.47102721487707	1.56510000000054e-005	0.7773	67.6339515789473	124.034105617978	22.6710818181818
CXorf22	1.25846373265717	1.25846373265717	0.5255	0.5583	60.8403187455819	60.8403187455819	5.50639999999936e-005	0.7722	48.3449122662606	48.3449122662606	0.000860230000000017	0.7171	4.98282210526316	3.95944831460674	0.0819
MPPED1	17.7908261393195	17.7908261393195	0.00136459	0.7432	2.10106437113757	2.10106437113757	0.24354	0.545	0.118098190307982	8.46753025928808	0.24266	0.8754	33.2701442105263	1.87007303370787	15.8349
C17orf88	0.685131331423833	1.45957417816787	0.38982	0.4369	1.32739863619102	1.32739863619102	0.6291	0.4794	1.93743677351966	1.93743677351966	0.21416	0.4551	0.461596842105263	0.673734831460674	0.347745454545455
URB1	1.10969727589487	1.10969727589487	0.093258	0.5782	1.08057098512814	1.08057098512814	0.5854	0.5837	0.973752940194214	1.02695453715452	0.84272	0.5036	1570.65811052632	1415.39331910112	1453.54459090909
ANKRD13A	1.02235444117421	1.02235444117421	0.682	0.5328	0.811573529698861	1.23217424349838	0.053525	0.3866	0.793827949499338	1.25971881014103	0.040944	0.6537	1376.66034421053	1346.5587752809	1696.28541818182
RD3	0.729837678630601	1.37016768149913	0.197245	0.5938	0.129449587997791	7.72501493026817	0.00106060000000008	0.9349	0.177367641857951	5.63800696409366	0.00155592000000004	0.905	0.950030526315789	1.30170112359551	7.339
PLAG1	1.99449498161463	1.99449498161463	5.76380000000265e-005	0.6295	2.00361934514899	2.00361934514899	0.00106141999999998	0.5971	1.00457477387432	1.00457477387432	0.98806	0.5669	340.893901052632	170.917402247191	170.139054545455
CNBD1	5.9295760246564	5.9295760246564	0.10614	0.5974	4.70235203393098	4.70235203393098	0.149203	0.5818	0.793033433482872	1.26098088400657	0.89076	0.5138	0.770245263157895	0.129898876404494	0.1638
LOC100240726	0.46298252682591	2.15990872669805	0.160343	0.486	0.40279660941201	2.48264254622145	0.104015	0.7856	0.870003911753388	1.14942011925512	0.75894	0.7661	0.646854736842105	1.39714719101124	1.60590909090909
ARL11	1.13985725162534	1.13985725162534	0.57984	0.6595	3.85365551639244	3.85365551639244	3.15989999721822e-008	0.8517	3.38082291523563	3.38082291523563	0.00510150000000009	0.7314	65.2767905263158	57.2675134831461	16.9389272727273
PTGFR	0.831503114651063	1.20264131592537	0.50812	0.5746	0.14974968813921	6.67781023403788	0.30254	0.6373	0.180095162003154	5.55262000865124	0.319	0.5598	47.3823968421053	56.9840280898877	316.410654545455
CUX1	1.22776636037226	1.22776636037226	0.00144216000000008	0.6446	1.10326719969404	1.10326719969404	0.133422	0.534	0.898597025707341	1.11284588240523	0.124905	0.667	3904.47764421053	3180.14711123596	3539.01361818182
SNORA69	1.23222333323233	1.23222333323233	0.58068	0.5248	0.700872286692592	1.42679346720782	0.5681	0.4923	0.568786735156268	1.75812820199694	0.44288	0.5271	0.0865768421052631	0.0702606741573034	0.123527272727273
C15orf58	0.5379312487035	1.85897361867369	6.6294747469442e-012	0.8194	0.94080112124462	1.06292390327625	0.71756	0.5722	1.74892446481237	1.74892446481237	3.28299999996506e-006	0.7926	42.9262663157895	79.7987966292135	45.6273545454546
VPS16	0.974075415512119	1.02661455578802	0.58006	0.5145	1.08138254731983	1.08138254731983	0.191625	0.5522	1.11016306345366	1.11016306345366	0.090979	0.5577	700.835436842105	719.487860674157	648.092054545455
C8orf77	0.505494184333721	1.97826212643391	6.72079999985975e-007	0.7257	0.64581479845283	1.54843153547377	0.21222	0.599	1.27759095646978	1.27759095646978	0.40886	0.5975	9.88474736842105	19.5546213483146	15.3058545454545
TFCP2L1	1.28694989834068	1.28694989834068	0.144378	0.5464	0.509162045267989	1.96401127950075	0.0151418999999999	0.7014	0.395634706467186	2.52758411649343	0.021238	0.7365	1748.63801789474	1358.74599325843	3434.34479090909
TCEAL4	1.5360133254385	1.5360133254385	6.50520004530364e-009	0.7396	0.793328294089058	1.26051220843983	0.23092	0.6	0.516485294072941	1.93616354904149	0.0133018	0.8172	986.289744210526	642.110148314607	1243.23026363636
APOL6	0.777065845884819	1.28689223094258	0.002382	0.6328	1.46772533277662	1.46772533277662	0.0074843	0.645	1.88880432790785	1.88880432790785	1.65925999999761e-005	0.7988	3000.26234736842	3861.01430561798	2044.15790909091
VKORC1L1	1.00102775815037	1.00102775815037	0.99316	0.5811	1.31613226696722	1.31613226696722	0.057738	0.6172	1.31478099008871	1.31478099008871	0.00191525999999997	0.6956	1538.10968736842	1536.53050561798	1168.6589
EHHADH	1.05168831463079	1.05168831463079	0.55478	0.5681	0.846734134891169	1.18100825134271	0.45024	0.5522	0.805118896075618	1.24205257741967	0.27376	0.571	529.644255789474	503.613331460674	625.514236363636
LOC340357	0.865502658003544	1.15539795372403	0.8701	0.5195	Inf	Inf	NA	Inf	Inf	NA	0.12348	0.142668539325843	0
GPR126	0.30897301475628	3.23652860360251	0.000960100000000019	0.8046	0.872240553089278	1.14647272069411	0.68512	0.4517	2.82303149929552	2.82303149929552	0.00556080000000003	0.7753	735.943871578947	2381.90339101124	843.739572727273
LAMB4	3.63455601693026	3.63455601693026	0.150895	0.6176	0.801889338937194	1.24705486336229	0.69902	0.7522	0.220629241976704	4.53249075707556	0.079098	0.8795	28.6890126315789	7.89340224719101	35.7767727272727
GK5	0.692830548110263	1.4433543710328	1.95640000000274e-006	0.7116	1.03270220553531	1.03270220553531	0.83928	0.4737	1.49055524233461	1.49055524233461	0.000402840000000015	0.7252	775.42554631579	1119.21385168539	750.870427272727
SERPINA9	3.25019574056363	3.25019574056363	0.034061	0.637	18.0087864872238	18.0087864872238	0.00188350000000004	0.6943	5.5408313605447	5.5408313605447	0.067819	0.5638	14.4031	4.43145617977528	0.799781818181818
CCNO	0.626936522385044	1.59505781573502	2.1237999999979e-005	0.7002	0.594317390705353	1.68260262216653	0.125822	0.6478	0.947970599071819	1.05488503649704	0.79546	0.5128	79.5445957894737	126.878229213483	133.841945454545
ATP5L	0.888427017656188	1.12558485967498	0.105464	0.6215	0.839901143730684	1.19061630938873	0.27938	0.6813	0.945380011006955	1.05777569692305	0.65738	0.5822	1938.41377473684	2181.84919662921	2307.90705454545
PHF12	0.891170034130432	1.1221203156542	0.024625	0.5965	1.08999950984568	1.08999950984568	0.43474	0.4517	1.22311059405095	1.22311059405095	0.0151629	0.6527	1480.89414315789	1661.74140337079	1358.61909090909
SH2D2A	1.19570847039642	1.19570847039642	0.154042	0.5309	5.57111473650386	5.57111473650386	4.3980374897501e-012	0.9541	4.65925840155405	4.65925840155405	0	0.9755	176.055481052632	147.239469662921	31.6014818181818
PLSCR4	1.16127516314535	1.16127516314535	0.155539	0.5679	0.75640628200341	1.32204084470506	0.34136	0.4278	0.651358356752123	1.53525319761968	0.182917	0.6466	546.807325263158	470.86801011236	722.901618181818
PFDN5	1.10670534109489	1.10670534109489	0.075721	0.5506	0.909748167919772	1.09920529137926	0.4395	0.6545	0.822032870122171	1.21649636692919	0.048557	0.7099	2368.92485578947	2140.51994494382	2603.93473636364
RET	0.793933446107586	1.25955142071756	0.67758	0.6749	0.352617240709546	2.83593620660117	0.098398	0.6928	0.444139546505215	2.25154460544814	0.37078	0.7538	74.3290536842105	93.6212651685393	210.792454545455
MRP63	0.849779633177396	1.17677567331299	0.027717	0.6257	1.21764777447719	1.21764777447719	0.00639709999999993	0.6029	1.43289827966847	1.43289827966847	4.48060000002304e-006	0.7549	684.338538947368	805.31294494382	562.016827272727
CHRNA10	0.523362375113848	1.91072199216168	1.19559917521883e-011	0.8035	0.637416499249111	1.56883293918187	0.0119048	0.7856	1.21792572328199	1.21792572328199	0.25996	0.5802	10.4091736842105	19.8890370786517	16.3302545454545
TTTY17A	NA	NA	NA	NA	NA	NA	NA	NA	NA	0	0	0
OR5D16	NA	NA	NA	NA	NA	NA	NA	NA	NA	0.00845157894736842	0	0
SNORD116-13	NA	NA	NA	NA	NA	NA	NA	NA	NA	0	0	0
KBTBD8	0.755082227409848	1.32435907468024	0.0298759999999999	0.7002	0.741159753197835	1.34923678152431	0.026062	0.7943	0.98156164493532	1.01878471429667	0.84024	0.6108	68.6307463157895	90.8917516853932	92.5991272727273
C17orf55	0.325756979982726	3.06977305613843	3.15149999985387e-007	0.7263	0.578203491813737	1.72949491685557	0.0435829999999999	0.7751	1.77495350013497	1.77495350013497	0.00340410000000002	0.4617	8.26130315789474	25.3603258426966	14.2878818181818
DGKB	2.79790780340317	2.79790780340317	0.0169562000000001	0.6427	0.119771079968033	8.3492609423485	0.192478	0.4756	0.0428073719306808	23.3604623432461	0.15924	0.6522	32.9029242105263	11.7598314606742	274.7151
MGC12916	1.77356662285497	1.77356662285497	0.00162187999999996	0.703	1.58063835660319	1.58063835660319	0.24652	0.7455	0.89122017534294	1.12205718369785	0.8124	0.5301	26.4474852631579	14.9120337078652	16.7321545454545
GALNT8	0.0321032761968934	31.1494687914989	0.00475930000000002	0.787	0.640845296003341	1.56043901115689	0.50598	0.6268	19.9619905480349	19.9619905480349	0.00559890000000007	0.6925	0.882566315789474	27.4914719101123	1.37719090909091
LEFTY1	0.0259259539760521	38.5713868397555	0.00106307000000005	0.8054	0.787164057587137	1.27038320711093	0.63734	0.5225	30.362009371545	30.362009371545	0.00116367000000006	0.8039	7.2859547368421	281.029378651686	9.25595454545454
B3GAT2	0.844396740632144	1.18427742775436	0.097318	0.5985	0.606864460699602	1.64781440463194	0.00839679999999998	0.7158	0.71869588251286	1.39140911243791	0.0654429999999999	0.6701	16.1293705263158	19.1016494382022	26.5782090909091
FAM118B	0.597286909334096	1.67423726248225	4.76980000052585e-007	0.8597	0.840867754084118	1.18924764939905	0.29258	0.7455	1.40781212670739	1.40781212670739	0.0190844	0.7324	215.249577894737	360.378864044944	255.985054545454
LOC100271831	0.537436279947779	1.86068569858582	0.25628	0.4888	0.36204604491389	2.76207961403871	0.095997	0.3703	0.673653898000836	1.48444179268856	0.47728	0.6067	5.68714105263158	10.5819820224719	15.7083363636364
ECT2	0.952075634075689	1.05033672137911	0.53294	0.5151	5.82244454400032	5.82244454400032	5.55111512312578e-016	0.9665	6.11552731275701	6.11552731275701	1.62458935193399e-012	0.9765	2865.73130105263	3009.98281910112	492.186963636364
KDELR2	0.616320904643936	1.62253136712558	7.51879669635969e-011	0.8423	1.06257752900379	1.06257752900379	0.69194	0.4718	1.72406537081144	1.72406537081144	8.07160000000362e-005	0.8376	5675.21487473684	9208.2141494382	5340.98898181818
MAD1L1	1.11923562423255	1.11923562423255	0.139781	0.5319	1.98359017487036	1.98359017487036	8.0929041246236e-011	0.8679	1.7722721935611	1.7722721935611	4.02410005317932e-009	0.8815	711.738031578947	635.914383146067	358.813045454545
ILKAP	0.972896432757538	1.027858635647	0.46202	0.5051	1.27453218455041	1.27453218455041	2.71150000230591e-008	0.8172	1.31003891230017	1.31003891230017	3.42700001709773e-009	0.8294	302.063571578947	310.478650561798	236.999563636364
RPS7	1.14485980399622	1.14485980399622	0.096741	0.5618	1.52781472906033	1.52781472906033	0.056499	0.755	1.3344994065888	1.3344994065888	0.130482	0.7303	2131.58717894737	1861.87616292135	1395.18695454545
TXLNG	0.722973918335946	1.38317576144611	2.18469999999638e-005	0.7151	0.93046386782944	1.07473275919115	0.63422	0.6249	1.28699506888308	1.28699506888308	0.0133845	0.6241	316.55362	437.849294382022	340.210545454545
TBCD	0.92926569721015	1.07611849119386	0.29074	0.6209	0.91319570426047	1.09505552351435	0.3798	0.6603	0.982706783433494	1.01759753454238	0.84962	0.5393	1458.96023473684	1570.01408651685	1597.64246363636
METT10D	1.37288301099854	1.37288301099854	5.34439159594058e-012	0.7715	1.11259507449005	1.11259507449005	0.3109	0.6134	0.810407780981148	1.2339466913673	0.099085	0.665	904.358402105263	658.7294	812.836963636364
FNDC4	1.07532414058496	1.07532414058496	0.64192	0.534	0.59483313682464	1.68114373274199	0.3156	0.6574	0.553166356426314	1.80777443961057	0.2659	0.62	103.652772631579	96.3921191011236	174.255209090909
REC8	0.679237974236383	1.47223806372756	0.071458	0.586	0.259291310040439	3.85666607895205	0.0103595	0.7981	0.381738536235317	2.61959405477357	0.00235879999999999	0.7365	131.768213684211	193.994179775281	508.186
NPPC	12.9752999602046	12.9752999602046	0.050697	0.7732	1.27212989327137	1.27212989327137	0.78826	0.5196	0.0980424265468238	10.1996659530088	0.29082	0.7385	19.6324452631579	1.51306292134831	15.4327363636364
LSAMP	1.19892649640285	1.19892649640285	0.5989	0.6155	1.05259686173498	1.05259686173498	0.9029	0.6488	0.877949453025768	1.13901773792739	0.69048	0.5495	121.943968421053	101.710962921348	115.850590909091
OCM	1.12591824741516	1.12591824741516	0.6369	0.5171	1.03092196571482	1.03092196571482	0.9597	0.5455	0.915627727041082	1.09214691786538	0.83586	0.5455	0.675272631578947	0.599752808988764	0.655018181818182
CNTN5	8.89906771131958	8.89906771131958	0.0117155	0.7931	21.1630508015868	21.1630508015868	0.00678120000000004	0.7732	2.37811998830703	2.37811998830703	0.057145	0.6282	27.01348	3.0355404494382	1.27644545454545
PHPT1	1.02647421824976	1.02647421824976	0.69784	0.5044	0.946877990709576	1.05610227485657	0.72508	0.5856	0.922456671463311	1.08406175697519	0.50146	0.5761	777.35882	757.309639325843	820.970418181818
ERCC6L	1.09079627161064	1.09079627161064	0.36018	0.5422	5.01064920694421	5.01064920694421	4.50059989276497e-011	0.9579	4.59357016278176	4.59357016278176	7.75170039268858e-010	0.9499	246.714117894737	226.177998876404	49.2379545454545
OR5A2	NA	NA	NA	NA	NA	NA	NA	NA	NA	0.0164673684210526	0	0
C1QTNF8	0.304064381714625	3.28877718054638	0.00967679999999993	0.6319	3.15790521600168	3.15790521600168	0.10804	0.6699	10.3856466127147	10.3856466127147	0.00114068999999994	0.763	0.634423157894737	2.08647640449438	0.2009
DSCR10	0.379939226339028	2.63199988491759	0.123742	0.4351	1.39539875329349	1.39539875329349	0.75052	0.4957	3.67268935808262	3.67268935808262	0.106803	0.4382	0.114283157894737	0.300793258426966	0.0819
SHISA4	1.51323006551665	1.51323006551665	0.00174415999999999	0.6136	1.01173283220115	1.01173283220115	0.96744	0.5646	0.668591548143557	1.4956814856195	0.033083	0.7017	167.406317894737	110.628464044944	165.464945454545
ABL2	1.35224928716886	1.35224928716886	3.47089999996886e-006	0.7017	1.34102320302287	1.34102320302287	0.0643	0.6813	0.991698214040482	1.0083712825555	0.95396	0.4985	1631.77896526316	1206.71460561798	1216.81635454545
MFAP3L	0.937527756545662	1.06663508682081	0.73944	0.5102	1.36284822604481	1.36284822604481	0.23532	0.5455	1.45366173591089	1.45366173591089	0.177023	0.5301	185.620411578947	197.989243820225	136.200354545455
ACR	2.20971918681006	2.20971918681006	1.50492999999585e-005	0.684	1.67435783727401	1.67435783727401	0.21812	0.6287	0.757724260742428	1.31974129879409	0.37738	0.5215	5.64359052631579	2.55398539325843	3.3706
FAT3	3.9169309942326	3.9169309942326	0.00159901000000007	0.7301	0.16269563254205	6.14644649260357	0.152085	0.4115	0.0415365072250717	24.0752067712712	0.105683	0.7804	64.4083936842105	16.4435865168539	395.882745454545
BECN1	0.859852402459859	1.16299029593824	0.000157206000000021	0.6393	0.765474985595019	1.30637841708528	7.98340000000008e-005	0.845	0.890239980030473	1.12329262045249	0.158982	0.6823	1254.87647684211	1459.40916516854	1639.34354545455
NCKAP5L	1.71014773390752	1.71014773390752	2.71920264083292e-011	0.7886	1.26949438506475	1.26949438506475	0.166835	0.6278	0.742330244279	1.34710933268153	0.028901	0.6874	927.48872	542.344208988764	730.596945454545
ZPLD1	0.560365576334629	1.78454930536782	0.25086	0.6178	5.7299678409282	5.7299678409282	7.76150000048048e-007	0.8258	10.2254101303084	10.2254101303084	0.0183813	0.7314	5.73913578947368	10.2417707865169	1.0016
C11orf68	1.30134086258988	1.30134086258988	1.65668999999591e-005	0.7216	1.21261339826478	1.21261339826478	0.133438	0.6249	0.931818429071291	1.07317044694712	0.5733	0.6221	751.897903157895	577.787053932584	620.063990909091
THYN1	0.978534702170039	1.02193616412618	0.86056	0.6513	0.979631943740064	1.02079153950633	0.87212	0.7301	1.00112131084119	1.00112131084119	0.98708	0.5628	364.564390526316	372.561534831461	372.144245454545
LOC100271722	2.6053137073533	2.6053137073533	2.8421709430404e-014	0.859	1.72459491177347	1.72459491177347	0.000716099999999997	0.6746	0.66195287995681	1.51068154589077	0.00973540000000006	0.7079	30.9742263157895	11.8888662921348	17.9602909090909
ATRX	0.951143138667177	1.05136646562082	0.37338	0.5416	0.649672305772516	1.53923753731647	0.000102516999999969	0.7837	0.683043675931776	1.46403522239752	0.0210560000000001	0.7773	3694.66280210526	3884.44457191011	5686.96367272727
CD226	0.664327614175065	1.50528139830791	0.0164369	0.592	0.988225318352865	1.01191497670467	0.97096	0.5971	1.48755718905348	1.48755718905348	0.078264	0.5332	16.1868252631579	24.3657269662921	16.3796909090909
USP39	1.21344609417131	1.21344609417131	0.0001197329999999	0.6783	1.7124718798282	1.7124718798282	1.92850180269488e-011	0.9215	1.41124676906039	1.41124676906039	1.57659999999726e-006	0.8836	1314.87317894737	1083.58598314607	767.821763636364
NXPH3	1.29213912214969	1.29213912214969	0.33932	0.6447	0.251546543860437	3.97540743217215	0.101416	0.7493	0.194674504895376	5.13677946959429	0.082144	0.8284	40.5256757894737	31.3632449438202	161.106072727273
ZNF587	0.492877376045821	2.02890221503499	4.9960036108132e-015	0.8758	0.642376690231163	1.55671900180585	0.0036754	0.7244	1.30331948969685	1.30331948969685	0.123936	0.6333	939.610913684211	1906.37866404494	1462.71016363636
P2RY1	5.94840987367947	5.94840987367947	8.03539457194802e-011	0.8421	2.60882680874578	2.60882680874578	0.0739799999999999	0.7722	0.438575495661339	2.28010914857902	0.3635	0.5066	567.080493684211	95.3331235955056	217.369927272727
SERHL2	1.39573581309654	1.39573581309654	0.000177033000000049	0.663	0.644083100142248	1.55259468813752	0.00473630000000003	0.7541	0.461464909117222	2.16701200945699	0.00394070000000002	0.8917	33.36628	23.9058707865169	51.8043090909091
ACO2	1.05551045631432	1.05551045631432	0.29244	0.5587	0.451824359553408	2.21324941618557	0.00147969999999997	0.9167	0.428062419325631	2.33610790121543	0.0011044400000001	0.9326	3100.87497052632	2937.79654382023	6863.00971818182
DCUN1D5	1.51516385316739	1.51516385316739	0.000821740000000015	0.6775	2.45179246235704	2.45179246235704	1.82900000034181e-007	0.9148	1.61816984825217	1.61816984825217	0.0030232	0.8202	589.209615789474	388.875179775281	240.3179
PTPLB	1.22615763706664	1.22615763706664	0.00889609999999996	0.5769	1.49228358264618	1.49228358264618	0.000698079999999934	0.6756	1.21704056438958	1.21704056438958	0.181181	0.6221	578.323771578947	471.655319101124	387.542809090909
SULT1A1	0.653032370732783	1.53131765715975	0.0158233999999999	0.6396	0.447708197707983	2.2335976984997	0.0394570000000001	0.7656	0.6855834684054	1.45861160031455	0.23648	0.6578	103.366266315789	158.286588764045	230.878654545455
NHLH1	0.606403288924944	1.64906757312092	0.3084	0.4921	1.96053786935222	1.96053786935222	0.00128034999999993	0.7397	3.23305942622432	3.23305942622432	0.0766559999999999	0.7334	9.88512105263158	16.3012325842697	5.04204545454545
FHIT	0.500130673895037	1.99947744098949	1.06269999999853e-006	0.7995	0.281662884938771	3.55034352579817	1.57540000045309e-007	0.9091	0.563178584399091	1.77563570011632	0.000377799999999984	0.8131	27.2841894736842	54.5541213483146	96.8682454545455
TBC1D4	0.825837580410976	1.2108918553965	0.134797	0.5308	0.561370740810456	1.78135397394651	0.000477550000000049	0.8211	0.679759257905279	1.47110905569946	0.119175	0.762	1054.66160736842	1277.0811505618	1878.72564545455
KIAA1875	0.811104075212815	1.23288740688132	0.3227	0.5101	1.95943469324809	1.95943469324809	0.00591609999999998	0.6335	2.41576235791194	2.41576235791194	0.00326270000000006	0.6476	31.9526084210526	39.3939685393259	16.3070545454545
MMD2	1.06197379430103	1.06197379430103	0.9428	0.5008	0.154467667899639	6.4738466864776	0.0855600000000001	0.7589	0.145453370627951	6.87505552936175	0.0824800000000001	0.7559	0.437823157894737	0.412273033707865	2.8344
HSD11B1L	1.71640628208192	1.71640628208192	0.000180289	0.707	1.36952717236384	1.36952717236384	0.052943	0.5244	0.79790384517975	1.25328384621924	0.3447	0.7058	91.714632631579	53.434104494382	66.9681
KCNIP2	0.652965775198809	1.53147383520297	0.00199990000000005	0.6863	0.780661392418562	1.2809651017862	0.35948	0.6766	1.19556249664214	1.19556249664214	0.32604	0.5332	15.4121294736842	23.6032730337079	19.7424
MTMR14	0.708163673526422	1.41210293239179	7.98480004338131e-009	0.7904	0.933002642794918	1.07180832522016	0.62528	0.6096	1.31749576781999	1.31749576781999	0.023081	0.6895	585.711272631579	827.084605617978	627.770218181818
MCM9	0.988296685404385	1.011841904125	0.83422	0.5125	1.28403772007671	1.28403772007671	0.0366559999999999	0.6967	1.29924317165075	1.29924317165075	0.00556049999999997	0.6752	97.0857768421053	98.2354573033708	75.6097545454546
CDCP1	1.11491416401457	1.11491416401457	0.172018	0.5266	1.83994344320666	1.83994344320666	0.0191751999999999	0.7522	1.65030053666321	1.65030053666321	0.00925510000000007	0.7467	4287.36932105263	3845.47031460674	2330.16364545455
KLHL21	1.83080633849044	1.83080633849044	5.55111512312578e-016	0.8595	1.05669346040198	1.05669346040198	0.6956	0.555	0.577173804889303	1.73258036232568	0.027319	0.7549	2782.18717473684	1519.65126853933	2632.91794545455
C21orf45	1.19137081515772	1.19137081515772	0.0269170000000001	0.6079	3.05062109156494	3.05062109156494	1.67754699020861e-013	0.9569	2.56059746701205	2.56059746701205	3.66439989463174e-010	0.9234	250.375898947368	210.157824719101	82.0737454545455
C10orf91	4.93221328681104	4.93221328681104	4.07700539994948e-011	0.8533	4.31987781510642	4.31987781510642	0.000856260000000053	0.8727	0.875849758293699	1.14174833129847	0.86572	0.716	22.8479515789474	4.63239325842697	5.28902727272727
SAMM50	1.22228009625764	1.22228009625764	2.32209999995181e-006	0.6966	0.822962456536094	1.21512225990122	0.140421	0.6574	0.673301037181108	1.48521975279687	0.0144015	0.7916	886.319949473684	725.136531460674	1076.9871
SSR3	1.0899769267938	1.0899769267938	0.123483	0.5523	1.12607243441601	1.12607243441601	0.37602	0.5474	1.03311584560637	1.03311584560637	0.7763	0.4883	4096.12566105263	3757.993	3637.53301818182
ARHGEF35	1.40457869628821	1.40457869628821	0.000457249999999965	0.6542	1.45887562767466	1.45887562767466	0.130381	0.69	1.03865709449384	1.03865709449384	0.8534	0.5649	1029.48416736842	732.948726966292	705.669590909091
ALPP	0.658849121029262	1.51779818486786	0.60562	0.7745	158.179810050719	158.179810050719	0.28722	0.6746	240.085028577725	240.085028577725	0.000103176999999954	0.8856	62.7628726315789	95.2613741573034	0.396781818181818
PCDHB14	1.55716165590325	1.55716165590325	0.0002185400000001	0.6704	1.4134508543978	1.4134508543978	0.2288	0.6852	0.907709773766498	1.10167371653447	0.81272	0.5914	231.862028421053	148.90042247191	164.039681818182
KIF3A	0.993723071147303	1.00631657756064	0.91878	0.496	0.972531002900731	1.02824485493762	0.82712	0.5435	0.978674070410678	1.02179063514003	0.8705	0.5495	373.855567368421	376.21705505618	384.415063636364
PLTP	2.2419760825166	2.2419760825166	2.17930000045996e-007	0.7506	0.807688515362578	1.23810105130824	0.59348	0.5349	0.36025741829322	2.77579294477173	0.0920960000000001	0.7651	4122.90934210526	1838.96223258427	5104.57839090909
FOXQ1	0.395212767447329	2.53028262841552	2.07439998511916e-009	0.7965	0.426963082884254	2.34212286749647	0.081421	0.7024	1.08033727159676	1.08033727159676	0.77436	0.4617	777.432923157894	1967.12502022472	1820.84342727273
CCDC158	1.36450311233775	1.36450311233775	0.30664	0.5894	0.27887964219716	3.58577625860918	0.25084	0.6268	0.204381829308814	4.89280286501905	0.20644	0.5628	3.90358736842105	2.86081235955056	13.9973909090909
MOAP1	0.761862908557889	1.31257210289037	1.81089999999884e-005	0.6988	0.41190349626529	2.42775312437732	0.00439729999999994	0.911	0.540653038280827	1.84961505659861	0.0173558	0.8274	400.82736631579	526.114819101124	973.109890909091
PNMAL2	2.71895584429084	2.71895584429084	2.27869999999131e-005	0.7551	1.21639156930723	1.21639156930723	0.46338	0.489	0.447374521311687	2.23526363787556	0.0448810000000001	0.7467	54.2440642105263	19.9503292134831	44.5942454545455
PTPRH	0.073690435312497	13.5702821642908	0	0.9704	0.117261072623052	8.52797929978524	0.012777	0.8048	1.5912658423822	1.5912658423822	0.101117	0.6578	124.322811578947	1687.09563258427	1060.22236363636
SNCA	2.34066487534565	2.34066487534565	1.89428999999297e-005	0.7487	1.43847400289806	1.43847400289806	0.33858	0.6201	0.614557862618261	1.62718608096494	0.26944	0.6404	117.933984210526	50.3848224719101	81.9854818181818
BCAS4	1.05726099728021	1.05726099728021	0.54034	0.4965	1.08309435901925	1.08309435901925	0.71956	0.5187	1.02443423317941	1.02443423317941	0.88524	0.5097	258.495395789474	244.495348314607	238.663781818182
CYB5A	0.734046079943997	1.36231229526666	0.00226439999999994	0.6946	0.433524862549621	2.30667278023885	0.00764280000000006	0.8201	0.590596250555138	1.69320411204785	0.035999	0.7446	528.563195789474	720.068140449438	1219.22233636364
MMP10	6.90047824132267	6.90047824132267	0.000339050000000007	0.6671	47.8169135145851	47.8169135145851	4.27490000000086e-005	0.9038	6.9295071794067	6.9295071794067	0.000223110000000082	0.8927	1027.58373263158	148.914857303371	21.4899636363636
JUP	1.05757003966714	1.05757003966714	0.72982	0.6969	2.47404652653174	2.47404652653174	0.00306289999999998	0.8191	2.33936896256103	2.33936896256103	0.0432250000000001	0.8141	59784.09178	56529.6760853933	24164.4977727273
ZNF429	0.975670240641699	1.02493645736525	0.87548	0.5389	0.394361664979649	2.53574342742367	0.000118386999999998	0.8498	0.404195647824901	2.47404940004006	3.97090000003875e-006	0.8407	88.9576736842106	91.1759629213483	225.573836363636
PRRG4	2.28606581449131	2.28606581449131	1.55431223447522e-015	0.8273	2.65592897176981	2.65592897176981	0.000415280000000018	0.8258	1.16179024896569	1.16179024896569	0.70234	0.7211	983.482892631579	430.207602247191	370.297136363636
CYYR1	0.810481163561623	1.23383496737363	0.057318	0.6041	0.429100685922816	2.33045537517475	0.0162828	0.8507	0.529439430815582	1.88879018410007	0.0389999999999999	0.7814	213.417189473684	263.321591011236	497.359236363636
DISP2	0.432264794058031	2.31339682006523	1.54473999999238e-005	0.767	0.523458870531357	1.91036976598546	0.0616570000000001	0.7579	1.21096808652218	1.21096808652218	0.57994	0.4576	80.3626621052632	185.910726966292	153.5224
NUSAP1	1.30698370905972	1.30698370905972	0.000558859999999939	0.6488	7.70442028394776	7.70442028394776	0	0.9876	5.8948097291056	5.8948097291056	2.25375273998907e-014	0.9785	1574.04185052632	1204.33165280899	204.303736363636
MED20	0.850938881356064	1.175172532258	0.111717	0.5206	1.60131349196402	1.60131349196402	3.16040527081896e-011	0.8727	1.88181963129027	1.88181963129027	7.46039999999226e-007	0.8447	526.693537894737	618.955778651685	328.913445454545
HHLA1	0.360569733146804	2.77338863490479	0.44674	0.572	Inf	Inf	NA	Inf	Inf	NA	0.164596842105263	0.456491011235955	0
LEMD3	1.15571476541549	1.15571476541549	0.2348	0.5714	1.16696312248212	1.16696312248212	0.21922	0.5282	1.00973281418845	1.00973281418845	0.91254	0.5689	1034.21863789474	894.873604494382	886.247918181818
NKX2-1	0.732332563571951	1.36549984220625	0.68918	0.7426	19.6894940939358	19.6894940939358	0.000743199999999944	0.7445	26.8860010783903	26.8860010783903	0.134616	0.5179	8.1238852631579	11.0931640449438	0.4126
SLC2A12	0.622073718169437	1.60752652104107	0.52616	0.5748	0.173843592242439	5.75229714883834	0.0153636	0.8115	0.279458185042772	3.57835287539332	0.135524	0.8396	531.47326	854.357360674157	3057.19211818182
PHACTR4	1.02598428194194	1.02598428194194	0.71604	0.4934	0.988732333078393	1.01139607408865	0.95156	0.5904	0.963691501400938	1.03767647483274	0.87974	0.6159	2091.53180315789	2038.56125280899	2115.36705454545
ZBED2	8.90156252962793	8.90156252962793	3.17668114035996e-012	0.8873	2.0242365909366	2.0242365909366	0.14986	0.8211	0.227402389659023	4.39749116752663	0.28562	0.6118	312.954264210526	35.1572280898876	154.6036
PCP4L1	5.06075230466728	5.06075230466728	0.000164576999999944	0.7594	0.781717294649719	1.27923484211526	0.65626	0.5225	0.154466618318541	6.47389067544547	0.108904	0.7089	190.037776842105	37.5512898876405	243.102945454545
KRTAP5-8	1.70036507972412	1.70036507972412	0.096618	0.494	2.74358505926115	2.74358505926115	0.0126437	0.4411	1.61352705485241	1.61352705485241	0.068601	0.4402	4.71659684210526	2.77387303370787	1.71913636363636
METTL8	1.8579929935001	1.8579929935001	5.58297852393252e-012	0.8581	1.98234129244944	1.98234129244944	0.000178890000000043	0.8278	1.06692613986401	1.06692613986401	0.72076	0.6507	879.488997894737	473.354313483146	443.661745454545
FAM82B	1.08166710938188	1.08166710938188	0.066639	0.5994	0.670987136238533	1.49034153710587	0.00170307999999997	0.8402	0.62032683661979	1.61205342243305	4.54559999640836e-008	0.8764	752.67250631579	695.84486741573	1121.7391
FRMD5	0.132221994260146	7.56303824938916	1.62492241884138e-012	0.9451	0.304399258254365	3.28515912205137	0.037656	0.7349	2.30218323326346	2.30218323326346	0.00130317000000002	0.7589	14.0203863157895	106.036717977528	46.0592
CLN8	0.910904232077844	1.09781024698823	0.2149	0.5963	0.453958395529885	2.20284504008951	5.73479996823778e-009	0.9072	0.498360178319043	2.00658086962922	0.000382120000000041	0.8989	379.562290526316	416.687371910112	836.116909090909
GOLGA6L1	6.55717115386142	6.55717115386142	0.00633510000000004	0.7048	19.3440564338603	19.3440564338603	0.00243539999999998	0.8268	2.95006123524302	2.95006123524302	0.0556179999999999	0.6742	6.10498421052632	0.931039325842697	0.3156
SLC9A5	1.05757483345702	1.05757483345702	0.65256	0.5273	1.76202599583356	1.76202599583356	0.00495760000000001	0.6919	1.66610053500784	1.66610053500784	0.0117170999999999	0.6599	32.8396473684211	31.0518426966292	18.6374363636364
RHEB	1.27830409571328	1.27830409571328	0.000202869999999966	0.6669	1.60559948522919	1.60559948522919	0.00605909999999998	0.7818	1.25603875526448	1.25603875526448	0.135558	0.668	1078.24696105263	843.49801011236	671.554127272727
CHD8	1.19080718334302	1.19080718334302	0.000316950000000094	0.6347	1.21339845670573	1.21339845670573	0.000920420000000033	0.6364	1.01897139493171	1.01897139493171	0.70902	0.4852	2645.58755789474	2221.67584719101	2180.31228181818
SS18	1.17352842629024	1.17352842629024	0.033603	0.6837	1.14296543304563	1.14296543304563	0.0156767	0.6201	0.973956324738359	1.02674008536126	0.72866	0.6558	1801.47521052632	1535.09294719101	1576.14146363636
MUC5B	0.208545919275187	4.79510701276514	0.000282520000000064	0.8978	0.383823241733376	2.60536593741411	0.45392	0.801	1.84047351809796	1.84047351809796	0.3292	0.6588	1820.83548315789	8731.10099438202	4743.94274545455
CD1C	1.23914831528584	1.23914831528584	0.34588	0.5829	0.833545197925671	1.19969499253137	0.68096	0.4976	0.672675891693717	1.48660002885211	0.34744	0.5884	30.0541389473684	24.2538674157303	36.0558
LRFN2	0.59729679240822	1.67420955998798	0.45938	0.6299	0.695249375313042	1.43833282777096	0.43392	0.6421	1.16399315072477	1.16399315072477	0.82076	0.7681	5.71441894736842	9.56713483146068	8.21923636363636
ADIG	3.91309516287718	3.91309516287718	0.0562750000000001	0.5313	Inf	Inf	NA	Inf	Inf	NA	0.0512747368421053	0.0131033707865169	0
SNORD49B	NA	NA	NA	NA	NA	NA	NA	NA	NA	0	0	0
APOL1	0.977293379095695	1.02323419086837	0.86862	0.5543	1.56013869781672	1.56013869781672	0.2729	0.6718	1.59638725810292	1.59638725810292	0.163879	0.7201	2919.9699968421	2987.81313707865	1871.60923636364
ENO3	0.834380862749455	1.19849345142552	0.140237	0.5624	1.05465690611754	1.05465690611754	0.84334	0.5282	1.26399939548257	1.26399939548257	0.419	0.5628	36.24688	43.4416483146067	34.3684090909091
CS	1.02887585610031	1.02887585610031	0.49104	0.5293	0.913403432945347	1.09480648301859	0.26008	0.5923	0.887768361488596	1.12641995747992	0.193263	0.619	4996.17703578947	4855.95711685393	5469.84700909091
MTNR1A	0.132070277195338	7.57172636596314	2.62919999993727e-007	0.7892	1.32818557864731	1.32818557864731	0.65966	0.6569	10.0566577647358	10.0566577647358	5.24349999975193e-007	0.8529	1.77904421052632	13.4704359550562	1.33945454545455
PDE9A	0.712136618202721	1.40422494004561	0.104182	0.5318	0.520337992523619	1.92182776266257	0.00531510000000002	0.7359	0.730671586354932	1.36860392367062	0.43108	0.6793	87.5908452631579	122.997249438202	168.334518181818
CHURC1	1.06718991300356	1.06718991300356	0.24382	0.5225	0.776997751138097	1.28700501196466	0.0406770000000001	0.6507	0.72807823768805	1.37347876675371	0.0732600000000001	0.6915	1171.12689368421	1097.39314382022	1507.24618181818
PECI	0.879483496782369	1.13703100019335	0.069659	0.5623	0.265172285003135	3.77113317098044	0.0119565	0.823	0.30150910844067	3.31664938804586	0.0155432000000001	0.7804	424.616175789474	482.80175505618	1601.28414545455
FAM190A	0.686811879966433	1.45600277043675	0.00346299999999999	0.6677	0.837577061683179	1.19391999345161	0.36736	0.6536	1.21951452226498	1.21951452226498	0.38666	0.5485	65.9540463157895	96.0292741573033	78.7438545454546
HTR2A	0.444388380980764	2.25028385709141	0.0196166	0.5473	0.349684082210204	2.85972410777015	0.27618	0.655	0.786888445279447	1.27082816630364	0.69568	0.5843	5.79458631578947	13.0394640449438	16.5709181818182
S1PR2	1.31903303853329	1.31903303853329	0.000440239999999981	0.6703	0.861469266993916	1.16080751608178	0.56346	0.5426	0.653106663614608	1.53114346508963	0.165017	0.618	192.997097894737	146.317106741573	224.032481818182
NFAT5	1.06953963316014	1.06953963316014	0.31582	0.5525	1.07016582221349	1.07016582221349	0.62876	0.5263	1.00058547531474	1.00058547531474	0.9968	0.5383	3515.84331789474	3287.24921348314	3285.32573636364
UQCRQ	0.909815421030536	1.09912403866194	0.108343	0.5668	0.549391846727495	1.82019446767657	0.0274829999999999	0.7579	0.603849785383069	1.65604099596661	0.046983	0.7099	1222.68595894737	1343.88352921348	2225.52621818182
PHF20L1	1.18958390798883	1.18958390798883	0.00188077000000009	0.6545	1.52875157127504	1.52875157127504	3.19189119579733e-013	0.8699	1.28511453543418	1.28511453543418	3.32140000003367e-006	0.6874	1772.17093157895	1489.74016853933	1159.22754545455
NCRNA00185	0.603364660284442	1.65737250757871	0.030821	0.57	0.174411600087818	5.73356359036034	0.029425	0.5852	0.289064990988361	3.45942964791701	0.054642	0.572	5.33100947368421	8.83546853932584	30.5656818181818
FAM99A	0.903774059050834	1.10647123579783	0.90524	0.4818	1.64159866970881	1.64159866970881	0.6823	0.4813	1.81638170875678	1.81638170875678	0.53906	0.5005	0.0812442105263158	0.0898943820224719	0.0494909090909091
LEKR1	1.45273367081205	1.45273367081205	0.00346069999999998	0.5983	2.52508623895346	2.52508623895346	9.57559999958946e-007	0.778	1.73816184596451	1.73816184596451	0.0026794	0.7283	21.3394578947368	14.6891741573034	8.45098181818182
PRIM1	1.08719981000465	1.08719981000465	0.32018	0.5807	3.60357180127151	3.60357180127151	1.62447832963153e-012	0.9713	3.31454417864192	3.31454417864192	8.73745520379998e-014	0.9551	225.066187368421	207.014557303371	62.4564181818182
C13orf34	0.86331219138006	1.1583295243421	0.0529770000000001	0.5942	2.59695491018436	2.59695491018436	2.06660000223735e-009	0.9196	3.00812954585173	3.00812954585173	6.68942679027396e-012	0.9602	330.264341052632	382.554937078652	127.173690909091
TPRXL	3.64298671467047	3.64298671467047	1.20879972698162e-011	0.8336	4.57621088859447	4.57621088859447	0.000135141999999977	0.8545	1.25617007335379	1.25617007335379	0.71508	0.7385	420.147454736842	115.330493258427	91.8112090909091
GALR3	1.97892818925301	1.97892818925301	0.00168327999999995	0.6539	3.16355104499993	3.16355104499993	0.00307550000000001	0.7512	1.59861841484712	1.59861841484712	0.40022	0.6302	2.8263452631579	1.4282202247191	0.893409090909091
KLF1	1.37954055447525	1.37954055447525	0.128878	0.5573	2.95390650451224	2.95390650451224	0.000758820000000049	0.7053	2.14122484107461	2.14122484107461	0.018022	0.6629	1.99133578947368	1.44347752808989	0.674136363636364
PSKH2	30.5020141831117	30.5020141831117	0.00677660000000002	0.5691	Inf	Inf	NA	Inf	Inf	NA	0.159227368421053	0.00522022471910112	0
BICD1	1.21525186516571	1.21525186516571	0.149724	0.6588	2.56134106100722	2.56134106100722	2.21809999999545e-005	0.8766	2.10766272772431	2.10766272772431	0.00382169999999993	0.7845	279.669756842105	230.133164044944	109.1888
FAM46B	2.20131940089297	2.20131940089297	0.00252180000000002	0.7228	0.401521864129647	2.49052440062669	0.21892	0.4536	0.182400547583767	5.48243968149686	0.10252	0.76	665.652101052632	302.387786516854	1657.8228
DKFZP686I15217	0.643110228538657	1.55494339169866	0.000303979999999981	0.6605	0.87890845017294	1.13777492957683	0.4495	0.6392	1.36665288650452	1.36665288650452	0.024845	0.5546	31.5498410526316	49.0582168539326	35.8966181818182
GAL3ST1	0.0311724648016748	32.0795935246761	4.40758540776187e-014	0.9947	0.0445118476711988	22.4659287879224	0.00184072000000002	0.89	1.42792198032436	1.42792198032436	0.136162	0.4382	6.36800210526316	204.282919101124	143.063081818182
KIAA0284	0.918611072402878	1.08859998539341	0.26234	0.5429	1.00149339228954	1.00149339228954	0.99188	0.5273	1.09022569221799	1.09022569221799	0.4501	0.5271	4239.38416842105	4614.99354382022	4233.06254545455
XPNPEP3	1.27995888518716	1.27995888518716	5.36139999951502e-007	0.7005	1.22795176778382	1.22795176778382	0.00566239999999996	0.6852	0.959368134394617	1.04235273629452	0.6725	0.5832	408.648383157895	319.266804494382	332.788627272727
MICALCL	1.18176427744032	1.18176427744032	0.23388	0.4988	2.26440893764864	2.26440893764864	2.15019999999511e-005	0.6431	1.9161257290272	1.9161257290272	0.000144974999999992	0.713	110.447410526316	93.4597640449438	48.7753818181818
CNTROB	1.45127404995772	1.45127404995772	2.23165930179903e-012	0.8034	1.64874385332211	1.64874385332211	1.64490643328463e-012	0.8957	1.1360665157419	1.1360665157419	0.0166552999999999	0.617	737.958488421053	508.490101123595	447.588318181818
DCAF12	1.1081284373255	1.1081284373255	0.147836	0.4753	1.46558947528231	1.46558947528231	0.0062392	0.7292	1.32258087232159	1.32258087232159	0.0369560000000001	0.7171	1999.50286842105	1804.39631460674	1364.29941818182
ZNF16	1.07828232502551	1.07828232502551	0.26762	0.587	0.990615709717366	1.00947318944226	0.94308	0.4756	0.91869790195618	1.08849709776272	0.57156	0.6241	225.833157894737	209.437874157303	227.972518181818
GNL2	1.07526927872066	1.07526927872066	0.27532	0.5349	1.77192963100672	1.77192963100672	4.83809659002077e-011	0.9234	1.64789384954338	1.64789384954338	3.59989815734707e-012	0.905	1275.52175684211	1186.2347247191	719.848990909091
GPATCH3	1.04746961574026	1.04746961574026	0.28304	0.5144	1.1272128558557	1.1272128558557	0.044157	0.5646	1.07612940644497	1.07612940644497	0.189684	0.571	179.918532631579	171.764917977528	159.613627272727
COL4A5	6.80541843501429	6.80541843501429	0	0.9552	0.801048243768078	1.24836426242703	0.60268	0.5722	0.11770741967116	8.4956411651339	0.036161	0.9346	2621.31488842105	385.180560674157	3272.35582727273
SNORA66	0.394683498028508	2.53367573003463	0.037382	0.4461	0.414485174091507	2.4126315306497	0.45486	0.4665	1.05017102605483	1.05017102605483	0.94882	0.4806	0.0250273684210526	0.0634112359550562	0.0603818181818182
STX6	1.74190042348894	1.74190042348894	0	0.9308	2.48858140041224	2.48858140041224	1.16190002064087e-009	0.9512	1.42865881818189	1.42865881818189	0.000762540000000089	0.808	1879.66118631579	1079.0864741573	755.314327272727
LOH12CR2	1.50389069576187	1.50389069576187	0.00249909999999998	0.6687	0.560195188642266	1.78509208981905	0.00741619999999998	0.6986	0.372497276710973	2.68458338495698	0.012775	0.8059	13.991852631579	9.30376966292135	24.9767454545455
AKAP7	0.457614561459375	2.18524514781809	0.000181816000000001	0.6577	0.679303731346639	1.47209554997971	0.0120797	0.7665	1.48444518281996	1.48444518281996	0.037338	0.5342	113.046836842105	247.035051685393	166.415745454545
PARP14	0.884507362241875	1.1305728394	0.148802	0.5914	2.68319596167792	2.68319596167792	1.64290803184031e-012	0.9033	3.03354847706081	3.03354847706081	1.62447832963153e-012	0.9642	3872.7149568421	4378.38634494382	1443.3217
AADACL4	2.42869090014014	2.42869090014014	0.35576	0.5016	0.9220700189331	1.08451633766064	0.91968	0.4172	0.379657213225402	2.63395496032971	0.152603	0.5863	0.144706315789474	0.0595820224719101	0.156936363636364
LRAT	17.877226093405	17.877226093405	5.59039999999955e-005	0.8111	9.9775794652685	9.9775794652685	0.000104839000000023	0.6488	0.558116757775375	1.79173978575012	0.070962	0.7855	355.092710526316	19.8628528089888	35.5890636363636
GANAB	1.04100083955339	1.04100083955339	0.41998	0.5665	1.35254977841162	1.35254977841162	8.29400000000868e-005	0.7789	1.29927827819226	1.29927827819226	0.000701449999999992	0.7058	10766.3450263158	10342.3019629213	7960.03607272727
AGL	1.35780329498078	1.35780329498078	0.000160572999999942	0.6518	0.788714676605142	1.26788562411986	0.159823	0.6488	0.580875506430632	1.7215392780887	0.046542	0.8223	1374.86470210526	1012.56544831461	1743.17119090909
GLTPD1	1.04817227009031	1.04817227009031	0.61116	0.5614	0.709356760964777	1.40972787605482	0.0199989	0.6737	0.676755893288095	1.47763766805397	0.042497	0.6977	1120.86687052632	1069.35367640449	1580.11727272727
THOC6	1.4856727785116	1.4856727785116	1.99349999840948e-008	0.7385	2.99865055702687	2.99865055702687	1.62447832963153e-012	0.9751	2.01837887884775	2.01837887884775	1.35199995643376e-009	0.904	520.823784210526	350.564264044944	173.686054545455
OR5H2	3.89913311969886	3.89913311969886	0.27172	0.4933	Inf	Inf	NA	Inf	Inf	NA	0.187443157894737	0.0480730337078652	0
BTBD3	0.510308842541676	1.95959763311045	7.12450000106557e-008	0.8255	0.294044833732802	3.40084193048158	0.00452340000000007	0.8335	0.576209560211154	1.73547970921126	0.00610319999999998	0.7099	850.210668421053	1666.07081348315	2891.43209090909
FAM127B	1.75768833606252	1.75768833606252	2.114752817306e-012	0.7979	1.8664287862766	1.8664287862766	0.00111618000000002	0.8478	1.06186560380646	1.06186560380646	0.72412	0.5761	1427.23114842105	811.993297752809	764.685563636364
GCM2	1.18653828310828	1.18653828310828	0.6415	0.5196	1.38008727138099	1.38008727138099	0.54384	0.5005	1.16312072777431	1.16312072777431	0.77338	0.5281	0.592145263157895	0.499052808988764	0.429063636363636
NBPF7	0.160477974504442	6.23138473106985	0.00697780000000003	0.6393	4.44932652086271	4.44932652086271	0.00397820000000004	0.7029	27.725465345648	27.725465345648	0.00196048999999998	0.7753	0.730822105263158	4.55403370786517	0.164254545454545
CENPA	1.46793944320773	1.46793944320773	7.37100000036683e-007	0.7088	9.73955508846334	9.73955508846334	0	0.9885	6.63484800652304	6.63484800652304	1.62625468647093e-012	0.9796	300.633503157895	204.799662921348	30.8672727272727
LOC100129034	0.468655586007191	2.13376310846886	1.62447832963153e-012	0.8752	0.46888268549088	2.132729637805	0.0196811	0.8144	1.00048457650025	1.00048457650025	0.99732	0.5424	993.97848	2120.91461123596	2119.88736363636
SDC4	0.719585371228474	1.38968917377073	0.000417960000000051	0.6647	1.05503172749025	1.05503172749025	0.673	0.5474	1.46616616967783	1.46616616967783	0.00189830000000002	0.6691	5188.00228421053	7209.71060786517	4917.38982727273
KCNIP1	0.572123733450584	1.74787365307993	0.091676	0.5414	0.471048846531911	2.122922086239	0.085484	0.778	0.823333868166819	1.21457410980376	0.59902	0.7074	2.36693052631579	4.13709550561798	5.02480909090909
RPL5	1.03168178441146	1.03168178441146	0.57834	0.5151	0.887483073493377	1.12678205350298	0.31296	0.6115	0.86022946891483	1.16248051960076	0.173776	0.6261	9237.4582631579	8953.78633483146	10408.6021909091
TEAD2	1.82796436520732	1.82796436520732	6.19880002883377e-009	0.7813	1.1134150980986	1.1134150980986	0.5777	0.4919	0.609101095891617	1.64176358693983	0.0150206000000001	0.7109	647.265921052632	354.091104494382	581.333881818182
AGPAT2	0.443987927489341	2.2523134934204	2.33146835171283e-015	0.8337	1.29894221739608	1.29894221739608	0.188736	0.6258	2.92562508341461	2.92562508341461	1.55750001784583e-009	0.8958	1218.02020736842	2743.36334831461	937.701609090909
TRIM64	NA	NA	NA	NA	NA	NA	NA	NA	NA	0.00859684210526316	0	0
CLDN8	14.0981651707817	14.0981651707817	1.14870000000877e-006	0.8033	2.32892446234323	2.32892446234323	0.30602	0.7818	0.165193444262513	6.0535089904105	0.36162	0.5276	160.300018947368	11.3702752808989	68.8300636363636
DPPA5	0.692837798366589	1.44333926693602	0.70456	0.4937	12.5372918484055	12.5372918484055	0.161621	0.533	18.0955656258406	18.0955656258406	0.165103	0.4607	0.309443157894737	0.446631460674157	0.0246818181818182
CPSF7	1.16297470835656	1.16297470835656	0.000462119999999899	0.7262	1.28620335929026	1.28620335929026	3.54010000203075e-008	0.8249	1.10595987173946	1.10595987173946	0.0387150000000001	0.5383	2305.87527368421	1982.73896853933	1792.77659090909
RPAP2	1.25235043462014	1.25235043462014	5.08659999676198e-008	0.72	1.31844796395599	1.31844796395599	1.91163999999633e-005	0.7742	1.05277878100941	1.05277878100941	0.36272	0.5393	306.097627368421	244.418510112359	232.165118181818
ABCD2	0.832400087921355	1.20134538007699	0.44252	0.5668	0.548625380953883	1.82273739917268	0.155763	0.7129	0.659088566801926	1.51724677132888	0.2527	0.665	13.2359863157895	15.9009910112359	24.1257272727273
PRKAA1	0.749058587479417	1.33500905899097	0.00184155000000008	0.6791	0.866402912414727	1.15419741285602	0.40972	0.667	1.15665573680982	1.15665573680982	0.20658	0.4709	2398.50241473684	3202.02245168539	2768.34528181818
SLC30A9	0.839546367295239	1.19111944134985	0.000521940000000054	0.6817	0.6150873180111	1.62578543032479	2.86000000015996e-007	0.9158	0.732642462610758	1.36492225203071	0.000240290000000032	0.8233	1108.93522210526	1320.87430224719	1802.89072727273
STXBP2	0.89481658467774	1.11754745846618	0.0220840000000001	0.5986	0.852706668336885	1.17273622587049	0.41984	0.6507	0.952940170017054	1.0493838243613	0.79416	0.5894	1594.69588736842	1782.14833595506	1870.15763636364
JDP2	0.878145736828487	1.13876314381665	0.068264	0.5982	0.692760135067625	1.44350107545144	0.013058	0.7158	0.788889709320459	1.26760431551502	0.062936	0.6639	293.643015789474	334.389843820225	423.874009090909
WDR19	1.11235848397616	1.11235848397616	0.24142	0.508	0.730870743488396	1.36823098873416	0.121656	0.7435	0.657046045871717	1.52196334835754	0.0135589	0.7753	302.610712631579	272.044234831461	414.041354545455
UBE2Q2	1.53258224395552	1.53258224395552	8.83560000053407e-007	0.7328	1.10040923480523	1.10040923480523	0.6321	0.5646	0.718009907230244	1.39273844264565	0.107064	0.6701	1559.97778526316	1017.87541348315	1417.63421818182
DNAH2	0.413154285004683	2.42040331250265	0.0190956999999999	0.6698	5.11031573069099	5.11031573069099	0.000639810000000018	0.6703	12.3690251224989	12.3690251224989	0.000162851000000019	0.8371	100.163256842105	242.435478651685	19.6002090909091
ACAA1	0.626895261153958	1.5951627998579	3.8826000192671e-009	0.8028	0.52123200732017	1.9185314523207	0.0057623	0.845	0.831449908172398	1.20271827583467	0.192877	0.6323	586.109731578948	934.940440449439	1124.46995454545
C1orf105	0.284190528900103	3.51876610339648	0.00634000000000001	0.6441	0.488290443822938	2.04796143903774	0.47664	0.4823	1.71817986233658	1.71817986233658	0.5547	0.6047	0.319692631578947	1.12492359550562	0.654718181818182
RPL13AP17	6.23299766819241	6.23299766819241	0.000844810000000029	0.6246	1.04007742176204	1.04007742176204	0.95714	0.4536	0.166866326145068	5.99282085907874	0.122323	0.6752	0.81092	0.130101123595506	0.779672727272727
PLXNC1	0.797704807658673	1.25359655651955	0.165116	0.4829	1.49696530365357	1.49696530365357	0.24072	0.6057	1.87659054988936	1.87659054988936	0.0249349999999999	0.6139	185.742910526316	232.846673033708	124.079636363636
ALMS1P	1.09656776356229	1.09656776356229	0.64938	0.5718	1.44242099211008	1.44242099211008	0.160242	0.5349	1.31539612966941	1.31539612966941	0.3507	0.5465	2.71402	2.47501348314607	1.88157272727273
C9orf82	0.887458848021948	1.12681281191674	0.046062	0.5899	0.91282979624489	1.09549447675098	0.2482	0.6163	1.02858830950809	1.02858830950809	0.6932	0.5117	393.40549368421	443.294350561798	430.973545454545
C14orf143	1.06393935348401	1.06393935348401	0.28522	0.5416	2.00975365777625	2.00975365777625	3.55529999884752e-008	0.9072	1.88897388859154	1.88897388859154	3.07530000021039e-007	0.8979	85.0658747368421	79.9536876404495	42.3265181818182
ZNF460	1.02316411836829	1.02316411836829	0.78308	0.5236	0.929450483963108	1.07590454494797	0.51108	0.6029	0.908408013218214	1.10082692518013	0.5477	0.6272	461.644130526316	451.192650561798	496.685018181818
KIRREL	1.95253324424974	1.95253324424974	8.12290001928062e-009	0.7405	1.64829946691303	1.64829946691303	0.062616	0.6995	0.844185097368926	1.18457433460589	0.5065	0.5414	721.316390526316	369.425920224719	437.612463636364
CLIC2	1.14759344811124	1.14759344811124	0.29164	0.5271	1.03562007026556	1.03562007026556	0.90526	0.5244	0.902427660222379	1.10812206238623	0.68218	0.5455	237.359262105263	206.832186516854	229.195309090909
ABHD15	0.811634766079245	1.23208127817231	0.00146277000000006	0.6237	1.08689131022765	1.08689131022765	0.5371	0.4507	1.33913843473966	1.33913843473966	0.0070964	0.6742	396.475866315789	488.490492134832	364.779681818182
RHCE	1.06093522827312	1.06093522827312	0.77992	0.5063	1.11410406737218	1.11410406737218	0.8008	0.5359	1.05011506610597	1.05011506610597	0.92144	0.5485	6.67608631578947	6.29264269662921	5.99233636363636
MBD3	1.43677361736435	1.43677361736435	9.33875199393697e-012	0.7827	1.11694000210742	1.11694000210742	0.054239	0.5885	0.777394565579763	1.28634807120657	0.00333549999999994	0.7998	1634.97411473684	1137.94831348315	1463.79761818182
C12orf36	0.21546431502309	4.64113976317997	8.44250225284782e-011	0.8319	0.185331282214312	5.39574316894667	0.2351	0.6737	0.860148383245972	1.16259010593761	0.83408	0.6415	74.5121168421052	345.821148314607	402.048245454545
MTFMT	1.08467021591658	1.08467021591658	0.0551590000000001	0.5719	1.31914901609573	1.31914901609573	0.00822449999999997	0.7617	1.21617519937247	1.21617519937247	0.041618	0.6936	181.429375789474	167.26685505618	137.535163636364
MC3R	2.79553427570753	2.79553427570753	0.0552429999999999	0.5536	4.77379128312818	4.77379128312818	0.0343840000000001	0.5675	1.70764899025249	1.70764899025249	0.56548	0.4862	0.275187368421053	0.098438202247191	0.0576454545454545
HS3ST1	0.414627452458025	2.41180364221357	4.84089999974735e-007	0.7942	0.96024995835728	1.04139551509143	0.92384	0.5569	2.31593434700152	2.31593434700152	0.00113560999999995	0.7446	291.22511368421	702.377789887641	303.280527272727
MRPS18C	1.06341452614679	1.06341452614679	0.198296	0.5497	1.0011864691421	1.0011864691421	0.99112	0.4861	0.941482784488412	1.06215431283046	0.5168	0.57	252.553446315789	237.492943820225	252.254154545455
GAD1	0.322081562270046	3.10480361853672	5.75760000000036e-005	0.732	10.217661409938	10.217661409938	3.0031000020081e-008	0.8388	31.7238321185586	31.7238321185586	6.16299999922632e-009	0.9642	41.2898484210526	128.196870786517	4.04102727272727
ATP5S	1.0929001136421	1.0929001136421	0.145201	0.5655	0.933596159234403	1.07112694296006	0.61574	0.6201	0.854237407042794	1.17063475768617	0.132165	0.666	124.667092631579	114.069978651685	133.534281818182
HOXC9	0.873324378256058	1.14504990917224	0.26886	0.5199	18.4824317988655	18.4824317988655	1.62436730732907e-012	0.9837	21.163306852573	21.163306852573	1.62481139653892e-012	0.9755	75.3727010526316	86.305504494382	4.07807272727273
CD40LG	0.585217944704239	1.70876510033435	0.167498	0.7627	1.08393870146729	1.08393870146729	0.8829	0.7053	1.85219662396904	1.85219662396904	0.030762	0.6159	13.1103568421053	22.4025202247191	12.0951090909091
AOAH	0.855230942531894	1.16927481253136	0.46552	0.549	2.19352762521776	2.19352762521776	0.00451710000000005	0.6258	2.56483660275886	2.56483660275886	0.00096380000000007	0.6691	89.1772673684211	104.27273258427	40.6547272727273
ZIC5	1.58343413712199	1.58343413712199	0.00447739999999996	0.6686	4.79120194615369	4.79120194615369	0.00428220000000001	0.8804	3.02582964067079	3.02582964067079	0.121844	0.8233	124.055325263158	78.3457438202247	25.8923181818182
ZFP62	0.809273363758938	1.23567640402147	0.0185389	0.6623	1.00053840866253	1.00053840866253	0.99542	0.6134	1.23634170290148	1.23634170290148	0.020622	0.6016	548.264986315789	677.478106741573	547.969954545454
ACOX1	0.581809129683263	1.71877674134196	8.3728002309158e-010	0.7981	0.453557583564788	2.20479170944599	4.89099871714416e-011	0.9445	0.77956422549042	1.28276794560564	0.0894560000000001	0.7406	1572.63224526316	2703.0037258427	3467.32653636364
ACOXL	0.32143557972174	3.11104327923398	3.87960000000076e-005	0.7355	1.88344356779377	1.88344356779377	0.041964	0.5225	5.85947445340128	5.85947445340128	1.04009999946086e-007	0.764	4.24665157894737	13.2115168539326	2.25472727272727
IQGAP2	0.129275827857035	7.73539815274588	1.62436730732907e-012	0.9173	0.0673890047042926	14.8392160470104	0.00362399999999996	0.8431	0.521280782504968	1.91835193922667	0.084696	0.6435	265.429815789474	2053.20530674157	3938.77038181818
AQP10	0.651958783958602	1.53383929261316	0.3359	0.6267	1.61817959024846	1.61817959024846	0.22912	0.5177	2.48202743802775	2.48202743802775	0.094998	0.6016	4.35346210526316	6.67751123595506	2.69034545454545
ACVR1B	0.770083175238054	1.29856102841212	0.0296839999999999	0.7348	0.87024754484418	1.14909832946332	0.39472	0.7005	1.13006954680598	1.13006954680598	0.41568	0.5495	1447.2687	1879.36673146067	1663.05404545455
UNK	1.1435112724312	1.1435112724312	0.00364390000000003	0.624	1.1793679253023	1.1793679253023	0.00414440000000005	0.6612	1.03135662387907	1.03135662387907	0.57588	0.5026	887.357198947368	775.993398876404	752.400654545454
FBXO4	1.17577158366505	1.17577158366505	0.023282	0.6219	1.36889257160099	1.36889257160099	0.000659440000000067	0.7158	1.16425042977647	1.16425042977647	0.0995550000000001	0.5638	201.043888421053	170.988898876405	146.866081818182
IPO8	0.899496370833576	1.11173322364079	0.38406	0.5079	0.848580306976507	1.17843884872017	0.1085	0.7311	0.94339492019308	1.06000146767309	0.63436	0.7293	1590.91541263158	1768.67352022472	1874.79652727273
IL17RD	1.42977052386511	1.42977052386511	0.148404	0.5742	1.22093328958408	1.22093328958408	0.51968	0.5053	0.85393653681118	1.17104721122984	0.71442	0.572	373.643868421053	261.33135505618	306.031354545455
NCSTN	0.96190378536885	1.03960501581407	0.41378	0.523	1.21706767627507	1.21706767627507	0.052399	0.6813	1.26526966084074	1.26526966084074	0.00437750000000003	0.7048	3538.95819894737	3679.11869438202	2907.77437272727
KRTAP19-1	392.995105767444	392.995105767444	0.000962899999999989	0.6753	16.2208026803283	16.2208026803283	0.00224080000000004	0.6383	0.0412748210913522	24.2278457800394	0.3607	0.5403	0.875628421052632	0.00222808988764045	0.0539818181818182
TMOD1	1.30810994469709	1.30810994469709	0.145042	0.4958	0.147668644457469	6.77191832886376	0.0477960000000001	0.9139	0.112887028384807	8.85841371066321	0.0407	0.951	195.941465263158	149.789752808989	1326.8996
FBXO5	1.16647342768951	1.16647342768951	0.053762	0.5726	2.86728271049679	2.86728271049679	1.79933845600999e-012	0.9531	2.45807803455596	2.45807803455596	6.75840050590182e-010	0.9356	347.323077894737	297.754813483146	121.133181818182
ATP13A5	143.978473226512	143.978473226512	0.00368329999999995	0.747	5.64532109180074	5.64532109180074	0.0177643	0.5689	0.0392094801763826	25.5040361540508	0.043476	0.858	135.148063157895	0.938668539325843	23.9398363636364
AMDHD2	1.09127637392043	1.09127637392043	0.22074	0.5986	1.46399745851783	1.46399745851783	3.97269999999894e-005	0.7866	1.34154600383989	1.34154600383989	0.00299939999999999	0.6507	177.660909473684	162.80102247191	121.353290909091
HESX1	0.703450468719786	1.42156419601213	0.00863910000000001	0.6215	0.631469210112628	1.58360848634511	0.168783	0.6201	0.897674019980174	1.1139901319881	0.69132	0.5281	5.97794105263158	8.49802696629213	9.46671818181818
HAUS1	1.37836243170188	1.37836243170188	0.00159872999999999	0.6866	2.43875112436062	2.43875112436062	2.23669971433083e-011	0.9282	1.76931050083065	1.76931050083065	1.7459000000164e-006	0.8121	239.421509473684	173.69996741573	98.1738181818182
MRPS5	0.968119673615696	1.03293015032453	0.47202	0.5554	1.3112994576124	1.3112994576124	0.028759	0.689	1.35448074587205	1.35448074587205	0.00214400000000003	0.7743	900.897441052632	930.564129213483	687.026472727273
ACP2	0.794840756557003	1.25811364320532	0.000141548999999963	0.6895	0.991385670563493	1.00868918090334	0.94668	0.5005	1.24727583781418	1.24727583781418	0.109562	0.6731	848.9209	1068.03896629214	856.297327272727
VWA2	0.404389788151174	2.47286165303998	1.9902699999963e-005	0.7739	0.322447319774533	3.10128178674035	0.00109872	0.7512	0.797367612195964	1.25412668473702	0.4367	0.6016	166.01698	410.537023595506	514.865436363636
IGSF9B	0.616844808423202	1.62115330524744	0.0181769000000001	0.7068	0.24833198358024	4.02686752460495	0.129081	0.7072	0.40258421597976	2.48395232676056	0.21762	0.5158	85.3874557894737	138.426156179775	343.843972727273
GSPT1	1.02160355394447	1.02160355394447	0.61636	0.5329	0.983444678910157	1.01683401359006	0.71346	0.5502	0.962648059624519	1.03880124205522	0.41956	0.6047	4145.17745368421	4057.52058876405	4214.95742727273
NDUFAF3	0.844949223781186	1.18350306959861	0.0102236	0.6526	0.956944286707696	1.04499291535606	0.5596	0.6488	1.13254650075342	1.13254650075342	0.075457	0.573	551.709255789474	652.949597752809	576.532263636364
ZFP90	1.54102861251953	1.54102861251953	6.86579681996591e-011	0.7607	1.3281008966379	1.3281008966379	0.00267510000000004	0.6871	0.861827538988064	1.16032495454273	0.23538	0.6384	610.030197894737	395.859098876404	459.325190909091
PTGER4	0.558716251015115	1.78981727877635	0.00872040000000007	0.6079	0.433397314688775	2.30735162888147	3.59669999999701e-005	0.7895	0.775702002405243	1.28915485186227	0.29314	0.6977	335.059905263158	599.696007865168	773.101018181818
SNORD114-19	NA	NA	NA	NA	NA	NA	NA	NA	NA	0	0	0
C21orf129	0.719525635601239	1.38980454694209	0.2121	0.611	2.10908942885371	2.10908942885371	0.035425	0.5359	2.93122207812838	2.93122207812838	0.000461009999999984	0.6701	2.83850842105263	3.94497191011236	1.34584545454545
HEATR3	0.954404572147845	1.04777368967287	0.30484	0.5358	1.17074275856602	1.17074275856602	0.104935	0.6431	1.22667345980051	1.22667345980051	0.0104819	0.6691	332.995161052632	348.903568539326	284.430681818182
FLJ42627	0.968025777368182	1.03303034214517	0.76228	0.5061	0.748250815511733	1.33645026409506	0.1293	0.6699	0.77296579595849	1.29371830581453	0.22598	0.6691	65.8858378947368	68.0620696629214	88.0531454545454
LOC284900	1.22329996604469	1.22329996604469	0.00155751000000004	0.6396	0.77442732492348	1.29127675098346	0.032142	0.667	0.633064126885773	1.57961880563236	0.000119028999999937	0.808	130.651472631579	106.802482022472	168.707209090909
C6orf97	0.290672153417213	3.44030203183813	1.97836999999979e-005	0.7625	0.721919184274368	1.38519660064879	0.26328	0.5799	2.48362003648203	2.48362003648203	0.00383960000000005	0.6844	26.2517642105263	90.313997752809	36.3638545454546
JAM2	1.05383128007725	1.05383128007725	0.78236	0.4802	0.215243362759861	4.64590399990947	0.029042	0.8689	0.204248409426681	4.89599895934059	0.026958	0.8733	94.5910810526316	89.7592269662921	439.461081818182
NEB	0.451695870344796	2.21387899614106	0.0991639999999999	0.5244	8.87065298622367	8.87065298622367	1.41020528587887e-011	0.8737	19.6385523282565	19.6385523282565	0.00457629999999998	0.8274	244.507775789474	541.310629213483	27.5636727272727
ADPRH	0.819388730057934	1.22042196007418	0.046357	0.6265	0.897547916846565	1.11414664468655	0.64134	0.5895	1.09538718793839	1.09538718793839	0.63634	0.5434	167.177315789474	204.02686741573	186.260045454545
SPANXB2	111.78684751047	111.78684751047	0.0443169999999999	0.6077	149.331315468158	149.331315468158	0.043857	0.601	1.33585765046439	1.33585765046439	0.78432	0.5056	12.2302347368421	0.109406741573034	0.0819
IL15RA	0.759676937960122	1.31634902947718	0.00143524000000006	0.6856	1.50284731401501	1.50284731401501	0.021417	0.6488	1.97827160325604	1.97827160325604	0.000657240000000003	0.8498	364.786196842105	480.185956179775	242.730045454545
MRPS17	1.19994395217219	1.19994395217219	0.116184	0.5022	2.47081054457181	2.47081054457181	4.87040000551886e-008	0.8909	2.05910496077675	2.05910496077675	7.85750353671233e-011	0.9356	423.795985263158	353.179816853933	171.521036363636
TMEM133	0.326307060877423	3.0645981037341	1.2339999999611e-006	0.8869	0.327730434495811	3.05128817693854	0.00461650000000002	0.7856	1.00436206809182	1.00436206809182	0.98476	0.5638	73.35116	224.791825842697	223.815527272727
TTC30A	1.0401705249348	1.0401705249348	0.61752	0.5216	1.38036127373936	1.38036127373936	0.00533989999999995	0.6679	1.32705286359262	1.32705286359262	0.0148621000000001	0.6364	241.397830526316	232.075246067416	174.880181818182
PHF20	0.880913446529598	1.13518530559336	0.0283410000000001	0.624	0.885414061917992	1.12941508725736	0.32612	0.5483	1.00510903245503	1.00510903245503	0.9678	0.5965	1056.53377157895	1199.36161235955	1193.26518181818
ISCA1	1.12262264161481	1.12262264161481	0.0621010000000001	0.5577	0.846558002371898	1.18125396865683	0.197696	0.6421	0.754089549765526	1.32610245071151	0.0125846000000001	0.7273	572.274294736842	509.765502247191	676.001281818182
CASKIN2	0.921048209764026	1.08571949806645	0.27748	0.6137	0.656900631090075	1.52230025771261	0.00998250000000001	0.8249	0.71320982346665	1.40211192708952	0.00204139999999997	0.7753	1118.09846526316	1213.94130449438	1702.08158181818
TMEM30B	0.711236769870531	1.40600154879793	1.01500000004862e-006	0.696	0.617452738809468	1.61955715335903	0.071678	0.6995	0.868139507075633	1.15188859837579	0.50686	0.5873	1644.67092631579	2312.40986966292	2663.63856363636
ABHD4	1.6646411961425	1.6646411961425	1.04950000001658e-006	0.6723	1.2782367379165	1.2782367379165	0.031581	0.5254	0.76787522793415	1.30229490888819	0.0455179999999999	0.7375	1772.25387894737	1064.64617303371	1386.48329090909
PCYOX1	1.27086734209699	1.27086734209699	1.98438999999828e-005	0.6655	0.857372747697003	1.16635384397989	0.152463	0.6507	0.674635911473103	1.48228100964333	0.000136914000000044	0.7978	2755.48079578947	2168.18916067416	3213.86561818182
LOC254312	8.58643236293942	8.58643236293942	0.034062	0.5419	0.117786607629798	8.48992954396813	0.069098	0.31	0.0137177587443867	72.8982057954034	0.0450560000000001	0.7211	0.064378947368421	0.00749775280898876	0.546572727272727
MSN	3.34646399606035	3.34646399606035	0	0.9262	2.57548198857083	2.57548198857083	9.75450000000322e-005	0.8679	0.769612938194716	1.29935445517029	0.37696	0.572	18520.4724810526	5534.3408752809	7191.07047272727
RMND5A	0.911346590520847	1.09727738096709	0.108839	0.5954	1.14059414166693	1.14059414166693	0.37342	0.6804	1.25154815251469	1.25154815251469	0.082085	0.7508	2217.27995368421	2432.97114044944	1943.96926363636
FCRLA	1.2239872771612	1.2239872771612	0.70382	0.5144	0.996568494372645	1.00344332140413	0.99564	0.6297	0.814198409548822	1.22820185875104	0.67508	0.5853	41.7021968421053	34.0707764044944	41.8457909090909
ZNF165	0.5944543146454	1.68221505902689	4.6205000000521e-006	0.7465	1.25125584354907	1.25125584354907	0.45948	0.5837	2.10488142271363	2.10488142271363	0.0129408	0.7998	102.832607368421	172.986560674157	82.1835181818182
RRH	0.699191900503867	1.43022251727939	0.049857	0.6299	0.831324774842966	1.20289931235226	0.66606	0.6612	1.18897941215263	1.18897941215263	0.6079	0.5031	1.74990842105263	2.50275842696629	2.10496363636364
HAO1	0.295481844979938	3.38430268048413	0.135101	0.4805	0.494505447474703	2.02222241454915	0.34074	0.3569	1.67355611140264	1.67355611140264	0.43882	0.617	0.165852631578947	0.561295505617978	0.335390909090909
PRSS23	1.20794094851527	1.20794094851527	0.166864	0.5326	0.693992747843867	1.44093724769726	0.15306	0.7014	0.574525392732884	1.74056710573441	0.005915	0.7559	1736.78057263158	1437.80254719101	2502.59181818182
AP1G2	1.00909512405993	1.00909512405993	0.87632	0.4843	1.21301435449812	1.21301435449812	0.22232	0.5512	1.20208127616131	1.20208127616131	0.135223	0.572	1762.31257684211	1746.42859213483	1452.83736363636
USP42	1.03636455490934	1.03636455490934	0.50186	0.4946	1.59727086580115	1.59727086580115	4.62920035637637e-010	0.8555	1.54122490800631	1.54122490800631	1.05260000715646e-009	0.8989	767.144947368421	740.226924719101	480.284818181818
OR5T3	4.37128128823432	4.37128128823432	0.138039	0.5413	Inf	Inf	NA	Inf	Inf	NA	0.146629473684211	0.0335438202247191	0
N6AMT1	0.775757876399504	1.28906200042887	0.000119376999999976	0.6904	0.543745841017897	1.83909452645742	6.18900000026734e-007	0.9024	0.700922101547411	1.42669206434256	0.00073917999999995	0.7794	113.324398947368	146.082176404494	208.414281818182
ZNF804A	0.979581260043939	1.02084435542912	0.95862	0.4685	1.31719108217992	1.31719108217992	0.51006	0.6679	1.34464708126495	1.34464708126495	0.29274	0.5975	10.5864084210526	10.8070752808989	8.03710909090909
SNORD114-7	NA	NA	NA	NA	NA	NA	NA	NA	NA	0	0	0
BCL2L12	0.936631131375774	1.06765616313772	0.29644	0.5286	2.7476322971376	2.7476322971376	1.62447832963153e-012	0.9751	2.9335265560752	2.9335265560752	0	0.9653	351.440205263158	375.217301123596	127.906563636364
CRYBA1	0.856427702803187	1.16764088401961	0.51676	0.5226	0.512478153210419	1.95130269209624	0.0915039999999999	0.6421	0.598390443855352	1.67114968206566	0.179041	0.6108	0.321142105263158	0.374978651685393	0.626645454545455
MFGE8	1.44903378467564	1.44903378467564	0.000183072000000006	0.6712	1.18859941870111	1.18859941870111	0.43574	0.6354	0.820270328594979	1.21911029222875	0.51808	0.4791	2417.07759052632	1668.06158426966	2033.55104545455
DPH3	0.693144825619595	1.44269994240541	6.13065154198011e-013	0.7942	0.520694497404549	1.92051194123348	0.00512049999999997	0.8813	0.751205921416359	1.33119291460663	0.0953160000000001	0.6905	466.971847368421	673.700257303371	896.825009090909
ROBO1	1.61460230609666	1.61460230609666	0.000175709000000079	0.6505	1.84140720862736	1.84140720862736	0.0024805	0.69	1.14047106316787	1.14047106316787	0.58954	0.524	1703.7210568421	1055.19548089888	925.227754545454
FAM128A	1.28481309598063	1.28481309598063	0.00234239999999997	0.6413	1.73526006752792	1.73526006752792	1.93032999999954e-005	0.8144	1.35059338432683	1.35059338432683	0.013683	0.6803	689.255552631579	536.463673033708	397.205909090909
SPIN4	0.737213371361418	1.35645938997728	0.00520330000000002	0.6595	1.60380678670986	1.60380678670986	0.0153162	0.6239	2.17549877554187	2.17549877554187	2.38320000000014e-005	0.8304	425.844061052632	577.640175280899	265.5208
CDK5R2	0.159342966116338	6.27577121458808	0.176178	0.5053	0.263690200991061	3.79232901428104	0.0559229999999999	0.7612	1.65485937294865	1.65485937294865	0.54318	0.7007	6.65392736842105	41.7585258426966	25.2338818181818
HPDL	0.33279812594061	3.00482461304021	7.49345030470749e-012	0.846	3.25948029852245	3.25948029852245	2.00480000001058e-006	0.7799	9.7941666267199	9.7941666267199	1.62436730732907e-012	0.9857	110.981955789474	333.48131235955	34.0489727272727
MBD6	1.01381841690593	1.01381841690593	0.7864	0.5276	1.10349806835698	1.10349806835698	0.30144	0.5837	1.08845731144315	1.08845731144315	0.5007	0.5669	2216.96369368421	2186.74632134831	2009.03269090909
C10orf114	1.67473272660861	1.67473272660861	0.087405	0.7455	4.27589773087318	4.27589773087318	4.05100000000491e-006	0.8622	2.55318216628632	2.55318216628632	0.0425800000000001	0.6067	42.3330978947368	25.2775247191011	9.9004
MRPL28	1.52020039818793	1.52020039818793	1.33700051030416e-010	0.7728	1.66856437798643	1.66856437798643	3.96410000003122e-006	0.8373	1.09759501443057	1.09759501443057	0.5266	0.5485	945.802251578947	622.156297752809	566.835936363636
SLC17A2	0.857554520306449	1.1661066163381	0.8838	0.5279	Inf	Inf	NA	Inf	Inf	NA	0.344851578947368	0.402133707865169	0
CTNNAL1	1.19138241961671	1.19138241961671	0.1157	0.5377	0.730404635181192	1.36910412644346	0.171355	0.7215	0.613073202319179	1.63112658686944	0.000955270000000064	0.809	632.520533684211	530.9131	865.986472727273
ATPIF1	0.836302728795886	1.1957392527462	0.00372349999999999	0.6711	0.9577318875828	1.04413355445842	0.77828	0.5742	1.14519761158946	1.14519761158946	0.23896	0.6047	1273.98577052632	1523.35479325843	1330.21129090909
CDKL1	0.849203289879031	1.17757433575469	0.074519	0.5763	1.14169599837912	1.14169599837912	0.54358	0.5856	1.34443190692508	1.34443190692508	0.165316	0.6353	43.3108915789474	51.0017943820225	37.9355727272727
C1QC	1.1794804539561	1.1794804539561	0.38098	0.5535	2.24246863064767	2.24246863064767	0.0214040000000001	0.7646	1.90123424523586	1.90123424523586	0.091984	0.6946	2054.96626736842	1742.26394382023	916.385736363637
ACCN5	2.5972160502463	2.5972160502463	0.0260760000000001	0.5921	6.00645822155017	6.00645822155017	0.00440390000000002	0.6067	2.31265251151538	2.31265251151538	0.34164	0.4842	0.353507368421053	0.136110112359551	0.0588545454545455
LYZL1	3.55844338370404	3.55844338370404	0.114401	0.536	Inf	Inf	NA	Inf	Inf	NA	0.0404263157894737	0.0113606741573034	0
OSBPL11	1.61020245175962	1.61020245175962	4.37070002412554e-009	0.7924	1.69917950641862	1.69917950641862	1.81905999999676e-005	0.799	1.05525830280643	1.05525830280643	0.49274	0.5598	782.190809473684	485.771716853933	460.334418181818
LSMD1	1.34370234706901	1.34370234706901	0.00021618000000001	0.6542	1.51634594377277	1.51634594377277	2.61800000000978e-006	0.7378	1.12848351205187	1.12848351205187	0.113905	0.5465	498.119008421053	370.706361797753	328.499581818182
TARBP2	1.00203434775627	1.00203434775627	0.96874	0.5062	1.46562300118817	1.46562300118817	0.00344410000000006	0.7895	1.46264746759425	1.46264746759425	0.00520100000000001	0.7487	284.632101052632	284.054235955056	194.205536363636
HIST1H2BM	2.03900952106608	2.03900952106608	0.00228470000000003	0.6205	21.2844942226425	21.2844942226425	9.87699999566161e-009	0.9378	10.4386438624936	10.4386438624936	1.05260244964711e-011	0.8973	7.58153684210526	3.71824494382022	0.3562
HIST1H2BA	25.7939037827045	25.7939037827045	0.32854	0.4829	Inf	Inf	NA	Inf	Inf	NA	1.00231052631579	0.0388584269662921	0
PABPC1P2	7.12581163315378	7.12581163315378	0.030722	0.6072	6.83532227012663	6.83532227012663	0.035421	0.6201	0.959234206855032	1.04249826877903	0.93946	0.477	1.44734842105263	0.203113483146067	0.211745454545455
AP2A2	0.811961106218158	1.23158608502526	2.28820000003349e-006	0.6978	0.761738272837098	1.31278686611806	0.000339489999999998	0.7818	0.938146257257343	1.06593187604189	0.5022	0.5924	1568.44238526316	1931.67181685393	2059.03056363636
CFP	0.738366640522146	1.35434070977643	0.2951	0.7088	0.605577290426421	1.65131687698501	0.25154	0.7282	0.820157977340605	1.21927729489694	0.49228	0.5424	26.0182484210526	35.2375730337079	42.9643727272727
C1orf111	0.952379817003926	1.05000125175466	0.78444	0.5944	0.901067924634008	1.10979424820407	0.70208	0.6201	0.946122448781685	1.0569456430166	0.84112	0.5414	5.69466736842105	5.97940786516854	6.31990909090909
LOC283914	NA	NA	NA	NA	NA	NA	NA	NA	NA	0.254711578947368	0	0
POLR3B	1.22997883828865	1.22997883828865	0.000980459999999961	0.6563	1.00929910882417	1.00929910882417	0.94138	0.5033	0.82058249898712	1.21864651175761	0.124339	0.6609	395.161814736842	321.275295505618	391.521018181818
EIF4E1B	2.20871866928223	2.20871866928223	0.26256	0.5161	Inf	Inf	NA	Inf	Inf	NA	0.181641052631579	0.082238202247191	0
ATN1	1.61567527119624	1.61567527119624	3.59479113143379e-012	0.8018	0.996630509944052	1.0033808819039	0.98144	0.5005	0.616850754425518	1.62113767848321	0.020081	0.809	6907.27958526316	4275.16575168539	6930.63228181818
MUSK	0.554317811946506	1.80401924392158	0.035319	0.5073	0.0531000550036241	18.8323722062388	0.038899	0.9167	0.0957935210798321	10.4391193551245	0.046845	0.8907	2.86656736842105	5.17134269662921	53.9842636363636
ZNF415	1.09031338777972	1.09031338777972	0.77006	0.6015	0.305866246167576	3.26940292539546	0.00270309999999996	0.866	0.280530579185523	3.56467377960486	0.0024786	0.9183	50.3310221052632	46.1619775280899	164.552390909091
KCNK18	6.91748939361552	6.91748939361552	0.0152198	0.5574	Inf	Inf	NA	Inf	Inf	NA	0.112910526315789	0.0163224719101124	0
HOXD12	1.32067708451057	1.32067708451057	0.26752	0.6031	8.03205703898604	8.03205703898604	1.70523999999395e-005	0.7866	6.08177209492707	6.08177209492707	0.00562129999999994	0.7191	0.926023157894737	0.701173033707865	0.115290909090909
GLE1	1.20568352895809	1.20568352895809	0.00113662999999997	0.6039	1.82822105478567	1.82822105478567	1.04659614308389e-011	0.8957	1.5163357638016	1.5163357638016	1.73640000045161e-007	0.8641	1219.72297263158	1011.64438539326	667.163836363636
HERC2P4	1.46218658907116	1.46218658907116	0.163503	0.5779	4.6835742881692	4.6835742881692	1.53602999999336e-005	0.5895	3.20313038238465	3.20313038238465	0.00498460000000001	0.5363	11.4548305263158	7.8340415730337	2.44574545454545
CCDC84	0.707361540786815	1.41370422667831	2.29900000037198e-007	0.7347	0.878466242593877	1.13834766951006	0.126181	0.6766	1.24189144014917	1.24189144014917	0.00493900000000003	0.6445	98.4188536842105	139.135149438202	112.034872727273
DSN1	0.858592793933282	1.16469647435418	0.046845	0.5885	2.52860160626907	2.52860160626907	1.29389832181914e-011	0.9512	2.94505337586791	2.94505337586791	3.10862446895044e-014	0.9724	490.020969473684	570.725695505618	193.791290909091
MCFD2	0.880881638477983	1.1352262963817	0.00548099999999996	0.6032	0.729627227698432	1.37056288750962	2.14739999999658e-005	0.8373	0.828292015439335	1.20730368198659	0.049376	0.7395	2231.47724105263	2533.23164382022	3058.37989090909
ZNF17	0.939423563013605	1.06448256076532	0.25044	0.5682	0.857711944249389	1.16589258981945	0.188663	0.6766	0.913019406813589	1.09526697081935	0.3533	0.6333	141.219324210526	150.325507865169	164.646563636364
DUSP7	3.14087768478396	3.14087768478396	1.62436730732907e-012	0.896	2.28991217613043	2.28991217613043	0.00409839999999995	0.8392	0.729067606555949	1.37161491061702	0.56462	0.6599	2996.84268421053	954.141798876405	1308.71511818182
RCOR2	0.761964623103197	1.31239688783368	0.054038	0.6185	4.00564958692341	4.00564958692341	5.68450000404397e-008	0.8019	5.25700205163055	5.25700205163055	1.13550280289587e-011	0.9162	98.7038305263158	129.5386	24.6411545454545
FAAH2	0.564537701621292	1.77136088011147	2.35709995966005e-009	0.7732	0.814873525906755	1.22718430309445	0.32364	0.5952	1.44343508602973	1.44343508602973	0.074343	0.6129	89.5655568421052	158.652923595506	109.913445454545
ITIH4	0.388046151168257	2.57701306143454	0.00476480000000001	0.6423	0.393908742206988	2.53865906706515	0.00251650000000003	0.8134	1.01510797368066	1.01510797368066	0.96176	0.6435	34.5999842105263	89.1646112359551	87.8375636363636
MGA	0.995333945555047	1.00468792857492	0.93224	0.5074	1.02885880086586	1.02885880086586	0.68508	0.5187	1.03368201743799	1.03368201743799	0.65114	0.525	1404.65544526316	1411.24036966292	1365.2558
PSMB7	1.37349471742092	1.37349471742092	1.59021999999176e-005	0.6427	2.01734337059521	2.01734337059521	4.4725000369894e-009	0.8861	1.46876674879629	1.46876674879629	0.000620930000000075	0.8294	2190.87168947368	1595.1074741573	1086.01823636364
HTT	1.01146073630264	1.01146073630264	0.8393	0.5016	0.702011970907209	1.42447713349916	0.00121749000000004	0.8134	0.694057560230553	1.44080269029534	7.63590000000258e-005	0.8417	2822.88751684211	2790.90172808989	4021.13871818182
HDHD3	0.410847531063359	2.43399296427994	0	0.9022	0.470286318970045	2.12636421614403	0.0162635999999999	0.7522	1.1446735915702	1.1446735915702	0.38228	0.4362	517.5941	1259.82039775281	1100.59357272727
ALG2	0.860831582212713	1.161667416325	0.00175745999999999	0.6752	0.990645954262384	1.0094423700994	0.93818	0.5397	1.15080112618079	1.15080112618079	0.120917	0.6404	696.251688421053	808.8129	702.825954545454
COMMD1	1.34839908302352	1.34839908302352	4.19280000052424e-007	0.7082	1.08836187602413	1.08836187602413	0.51276	0.5254	0.807151154080952	1.23892531769794	0.0452170000000001	0.7252	297.086915789474	220.325658426966	272.967036363636
C7orf65	4.8329264734183	4.8329264734183	0.00721939999999999	0.6215	16.632181048912	16.632181048912	0.00132480999999995	0.6957	3.44143059911859	3.44143059911859	0.078644	0.4035	1.36928210526316	0.283323595505618	0.0823272727272727
RPS6KB2	1.23313155393703	1.23313155393703	0.00593710000000003	0.5976	1.05330990572079	1.05330990572079	0.7773	0.5665	0.854174805889834	1.17072055170048	0.5402	0.5424	1169.62922631579	948.503201123596	1110.43219090909
WBP2NL	0.737097470309704	1.3566726793674	0.133641	0.5779	0.473580464094833	2.11157358847419	0.0202370000000001	0.7426	0.642493677119594	1.55643555043711	0.167104	0.6961	5.64330105263158	7.65611235955056	11.9162454545455
TMEM131	1.04197683264048	1.04197683264048	0.35832	0.493	0.830161272729295	1.20458522078768	0.058555	0.689	0.79671759171994	1.25514989300188	0.00476080000000001	0.7211	2860.9735568421	2745.71705168539	3446.28646363636
SNIP1	1.06277903412897	1.06277903412897	0.28578	0.5242	1.08358860204678	1.08358860204678	0.32334	0.5512	1.01958033349319	1.01958033349319	0.80932	0.5291	342.428616842105	322.201140449438	316.013490909091
SDC1	3.31425094072139	3.31425094072139	1.62458935193399e-012	0.9023	2.4973762884644	2.4973762884644	0.00584119999999999	0.8278	0.753526613745433	1.32709314012077	0.61956	0.6507	23132.7112063158	6979.77057865168	9262.80565454546
ZNF649	1.00958492561408	1.00958492561408	0.93624	0.4691	0.533542515127246	1.8742648835801	0.000363789999999975	0.8536	0.528477101421378	1.89222957307029	0.00159693999999999	0.8141	140.655470526316	139.320097752809	263.625609090909
AHI1	0.47108631004859	2.12275325915723	0.036762	0.7824	0.558927239499103	1.78914164372482	9.39300000002419e-007	0.8364	1.18646461927848	1.18646461927848	0.55668	0.6118	322.464204210526	684.511940449439	576.934136363636
NXF2B	1.00342188466548	1.00342188466548	0.99554	0.5162	1.97958220293001	1.97958220293001	0.31006	0.4833	1.97283140140995	1.97283140140995	0.44146	0.5352	1.50124315789474	1.49612359550562	0.758363636363636
LYPD4	4.89681204303305	4.89681204303305	0.046063	0.5397	34.9705174672861	34.9705174672861	0.0149422	0.6201	7.14148657534048	7.14148657534048	0.00257629999999998	0.4076	0.983307368421053	0.200805617977528	0.0281181818181818
CCDC75	1.11131850766381	1.11131850766381	0.037825	0.5782	1.12285688970921	1.12285688970921	0.37446	0.5866	1.01038260585587	1.01038260585587	0.90464	0.4913	101.202683157895	91.0654168539326	90.1296363636364
FOLR2	1.4772168623302	1.4772168623302	0.153942	0.5367	0.5719171565878	1.74850498622257	0.26516	0.4086	0.387158562274765	2.58292104951641	0.188284	0.6313	118.513317894737	80.2274337078652	207.221127272727
GBP7	0.867161056642351	1.15318831760273	0.53054	0.6195	5.9662064267696	5.9662064267696	0.000444670000000036	0.6756	6.88015955175704	6.88015955175704	4.53409999989773e-007	0.7998	0.917765263157895	1.05835617977528	0.153827272727273
USP51	2.20528534408967	2.20528534408967	2.9991000000118e-006	0.7552	0.730766490939889	1.36842618318997	0.22494	0.6105	0.331370492665903	3.01777020625741	0.0142161	0.7957	31.4203084210526	14.2477292134831	42.9963727272727
TTTY11	9.44857639798909	9.44857639798909	0.082596	0.5261	Inf	Inf	NA	Inf	Inf	NA	0.0703547368421052	0.00744606741573034	0
SENP2	1.50864742298393	1.50864742298393	2.13050022068728e-010	0.7599	1.47467280792505	1.47467280792505	1.74470000002813e-007	0.7493	0.977480082793844	1.02303874790143	0.70728	0.571	1187.33279789474	787.018079775281	805.149990909091
PPFIBP1	1.50066377256643	1.50066377256643	0.000262549999999973	0.7393	1.15041552526431	1.15041552526431	0.22898	0.4775	0.766604449507617	1.30445368617713	0.0866800000000001	0.7671	2345.21398736842	1562.78443595506	2038.57991818182
CYP2C18	0.490021577890387	2.04072646005742	0.000124165999999981	0.6797	0.226521835635796	4.41458545130197	0.0428190000000001	0.7402	0.462269103762745	2.16324212857894	0.140517	0.6415	310.691987368421	634.037359550562	1371.57632727273
SNX19	0.968472554686068	1.03255378292486	0.63272	0.5554	0.632173629761505	1.58184390003307	0.000196871999999959	0.8756	0.652753272875579	1.5319724029796	0.000117243999999905	0.8498	1918.77411368421	1981.23746966292	3035.20112727273
C1QTNF2	1.06653729914427	1.06653729914427	0.62206	0.4963	0.355440157916433	2.81341310971145	0.117303	0.734	0.333265567178588	3.00061001940872	0.106383	0.7436	18.7498431578947	17.5801101123595	52.7510545454546
PPM1L	1.24934120831333	1.24934120831333	0.075735	0.4971	0.593340316639479	1.68537342222712	0.022282	0.778	0.474922553335542	2.1056064677844	1.90059999960468e-007	0.8846	220.959707368421	176.86097752809	372.399618181818
TIMM8B	1.09049441166691	1.09049441166691	0.24212	0.5092	1.27907335792707	1.27907335792707	0.2253	0.6545	1.17292976859175	1.17292976859175	0.27496	0.6772	410.787536842105	376.698433707865	321.160263636364
PCGF2	0.958515323130807	1.04328013946996	0.67474	0.5578	1.60257053724457	1.60257053724457	3.62940000000478e-005	0.777	1.67193001360696	1.67193001360696	0.000301899999999966	0.6599	755.420690526316	788.115403370786	471.380618181818
PGAP1	1.7988430407347	1.7988430407347	2.38640000005397e-006	0.7262	1.82372334748197	1.82372334748197	2.58350000004182e-006	0.7263	1.01383128276556	1.01383128276556	0.89206	0.5628	1206.96241052632	670.965939325843	661.812227272727
KCNS3	3.28205233280841	3.28205233280841	6.62914168003681e-013	0.794	4.39033199659061	4.39033199659061	4.6483039639611e-011	0.8364	1.33767885194989	1.33767885194989	0.3447	0.5618	646.049606315789	196.843176404494	147.152790909091
CRX	7.37823427575443	7.37823427575443	0.0805589999999999	0.5664	19.3534402095939	19.3534402095939	0.0557369999999999	0.6258	2.62304495713712	2.62304495713712	0.093263	0.4392	2.8205	0.382273033707865	0.145736363636364
VPS37D	1.55358690200099	1.55358690200099	0.00267700000000004	0.6135	1.82985427888546	1.82985427888546	0.000500759999999989	0.6029	1.17782550594926	1.17782550594926	0.31432	0.5434	43.7820915789474	28.181295505618	23.9265454545455
RAB8B	0.851777177616864	1.17401595895988	0.067962	0.6414	0.741442962578744	1.34872141280024	0.13604	0.6565	0.870465870725936	1.14881011838642	0.51906	0.5608	580.322068421052	681.307369662921	782.6928
PPFIA3	1.31983029722052	1.31983029722052	0.0114177	0.5853	2.08578201485879	2.08578201485879	0.036119	0.799	1.58034106297704	1.58034106297704	0.077938	0.761	440.863003157895	334.03006741573	211.365809090909
OR8B12	1.68574577015442	1.68574577015442	0.36066	0.5433	Inf	Inf	NA	Inf	Inf	NA	0.369824210526316	0.219383146067416	0
LOH3CR2A	0.977203865650087	1.02332792076579	0.82588	0.5073	0.524271718500477	1.90740786640218	0.156358	0.7215	0.536501887609403	1.8639263404196	0.16688	0.7232	54.3413736842105	55.6090449438202	103.651163636364
C14orf21	1.06839014963992	1.06839014963992	0.199522	0.5584	1.10143552001332	1.10143552001332	0.37784	0.5799	1.03093005900938	1.03093005900938	0.79192	0.4923	302.723865263158	283.345803370786	274.844836363636
ENPP2	0.534667676531871	1.87032065691069	0.00980080000000005	0.6156	0.362172569115622	2.76111468751449	0.0150809	0.8354	0.677378837383362	1.47627877461139	0.32504	0.7293	303.527696842105	567.694121348315	838.074781818182
ANGPTL6	0.577952573854825	1.73024577662178	0.170364	0.6112	0.172239498037136	5.80586921929134	0.0355829999999999	0.7072	0.298016664046211	3.35551705875393	0.00994040000000007	0.6731	5.86132421052631	10.1415314606742	34.0300818181818
MRPS7	1.12218301391501	1.12218301391501	0.124481	0.6552	1.22899465542203	1.22899465542203	0.00789819999999997	0.6641	1.09518201593017	1.09518201593017	0.34638	0.5087	934.335354736842	832.605148314607	760.243627272727
PDZRN4	2.95339017961288	2.95339017961288	0.031785	0.7326	0.116221777056876	8.60423945772766	0.13962	0.7895	0.0393519887277847	25.4116763174905	0.111123	0.8999	37.6646347368421	12.7530168539326	324.075536363636
ZNF787	0.757241516313763	1.32058263903435	5.11480000020548e-007	0.7101	1.00987107163735	1.00987107163735	0.92508	0.5225	1.3336182048673	1.3336182048673	0.000395809999999996	0.7201	594.106058947369	784.566147191012	588.298918181818
HBD	0.24386422424475	4.10064249111165	0.000179156000000069	0.6878	0.208927415198805	4.7863512744292	0.181601	0.6684	0.856736636322348	1.16721984050154	0.77156	0.5	0.166431578947368	0.682476404494382	0.7966
ATAD5	0.993324153820829	1.00672071262286	0.93346	0.5103	4.07555691012073	4.07555691012073	1.94211313697679e-012	0.9502	4.10294755689175	4.10294755689175	1.90369942032476e-012	0.9704	402.66472631579	405.370920224719	98.7999272727273
HOXD11	8.21118417128459	8.21118417128459	1.62447832963153e-012	0.9277	26.7378192389483	26.7378192389483	0	0.9646	3.25626836290598	3.25626836290598	0.121521	0.5741	231.395893684211	28.1805752808989	8.65425454545455
ITGA10	0.564973821496601	1.76999351465706	0.000144075000000021	0.6897	0.325574713807245	3.07149160420378	5.19929999054369e-009	0.9129	0.576265131975152	1.73531234932173	0.011397	0.7906	25.3908852631579	44.941702247191	77.9878909090909
SPRN	0.970794792694123	1.03008381124998	0.73586	0.6112	0.497151648923247	2.01145868099974	0.109205	0.6507	0.512107865292072	1.95271361323394	0.116776	0.4586	105.235998947368	108.401898876405	211.677863636364
FAM50B	1.04720564278173	1.04720564278173	0.6908	0.5477	1.08322146851916	1.08322146851916	0.5506	0.5263	1.0343923144281	1.0343923144281	0.8197	0.5424	187.178887368421	178.74128988764	172.798354545455
LIPI	3.00314074114115	3.00314074114115	2.3959999999601e-006	0.7036	1.76382919784856	1.76382919784856	0.2447	0.6211	0.587328184019218	1.70262559708403	0.2951	0.6108	1.55071052631579	0.516362921348315	0.879172727272727
IDH2	0.749383530517931	1.33443018064309	0.003363	0.6287	0.31938328130116	3.1310342730716	0.00986310000000001	0.756	0.42619468976109	2.34634551772704	0.023702	0.7263	2196.78918736842	2931.46179213483	6878.22223636364
ROD1	1.18458241423748	1.18458241423748	0.00252050000000004	0.6119	1.79308455114807	1.79308455114807	0.00115655999999997	0.8191	1.5136849320039	1.5136849320039	0.000317490000000031	0.8018	7360.61532631579	6213.67938426966	4105.00180909091
PBLD	0.231095863277777	4.32720856970946	1.63946634046397e-012	0.8876	0.060358295925821	16.5677308257506	0.00366429999999995	0.8823	0.261182935383272	3.82873405773066	0.0144827000000001	0.7109	82.1104073684211	355.308858426966	1360.38312727273
GPR132	0.662892400879845	1.50854044890652	0.018255	0.6506	1.43261518498257	1.43261518498257	0.12188	0.511	2.16115795426389	2.16115795426389	6.06639999999326e-005	0.6772	89.3711326315789	134.819968539326	62.3832090909091
SAMD9	2.04805904592037	2.04805904592037	0.0135448	0.6531	3.87857455059529	3.87857455059529	0.00184075000000006	0.8172	1.89378063016358	1.89378063016358	0.21634	0.7528	6643.38398	3243.74631348315	1712.84163636364
HIATL2	1.14456715702742	1.14456715702742	0.0482360000000001	0.4603	1.11192107659212	1.11192107659212	0.28864	0.5033	0.971477356977391	1.029360069813	0.79428	0.5383	114.96116631579	100.440734831461	103.389681818182
UBE2A	1.28696171801384	1.28696171801384	1.86329999984913e-007	0.709	1.83049648058491	1.83049648058491	5.51940049220434e-010	0.9435	1.42233949538911	1.42233949538911	0.00116360000000004	0.8345	1880.04029894737	1460.8362258427	1027.06578181818
HIGD2A	0.946392688378695	1.05664383535458	0.45826	0.5415	1.00278418210221	1.00278418210221	0.97186	0.6019	1.05958572420939	1.05958572420939	0.43268	0.5312	1075.81605157895	1136.7543988764	1072.8291
ZBTB12	0.802391822171949	1.24627391801322	0.0328029999999999	0.6012	2.07263645629226	2.07263645629226	1.50349999117338e-009	0.7828	2.58307275700039	2.58307275700039	2.0943247136529e-012	0.8744	76.8491768421053	95.7751247191011	37.0779818181818
TRAM1L1	1.74024811646454	1.74024811646454	0.00613669999999999	0.7443	0.493196200316054	2.02759064112654	0.058157	0.7273	0.283405679713088	3.52851079418159	0.0123607	0.8672	27.6045410526316	15.8624168539326	55.9707090909091
KLHL10	1.00880176653226	1.00880176653226	0.98192	0.5405	0.273630971378048	3.65455706627012	0.153925	0.5828	0.271243548986486	3.68672362434626	0.159024	0.6037	1.66141263157895	1.64691685393258	6.07172727272727
CAPZA1	1.16691543235624	1.16691543235624	0.00110104	0.6396	1.81796456638031	1.81796456638031	4.80889999998624e-006	0.8785	1.55792315018876	1.55792315018876	0.000582920000000042	0.8121	3778.47052842105	3237.99859325843	2078.40713636364
SGCZ	11.4236478048638	11.4236478048638	0.025499	0.6254	3.05066991585726	3.05066991585726	0.119236	0.5024	0.267048666762853	3.74463580785456	0.145518	0.6313	2.85953157894737	0.250316853932584	0.937345454545455
XYLT2	1.18369288408039	1.18369288408039	0.035938	0.6598	0.244850830457002	4.08411929064546	0.0181631999999999	0.6507	0.206853343253158	4.83434294207247	0.0142971	0.6997	961.560231578947	812.339285393258	3927.12669090909
KIF1C	0.936624178424281	1.06766408879423	0.32062	0.5745	0.458180644546833	2.18254527314015	1.29689592398563e-011	0.9617	0.489183020363246	2.04422467332869	7.1981309801572e-012	0.9561	3587.38007157895	3830.1168752809	7829.61941818182
MXRA5	0.873916489340404	1.14427409506228	0.37368	0.4757	1.87912722693072	1.87912722693072	0.00772329999999999	0.6077	2.15023660710305	2.15023660710305	0.00123611999999995	0.6353	5376.35116105263	6152.01935955056	2861.08949090909
ZNF154	0.711975440121536	1.40454283061969	0.00318079999999998	0.696	0.468033145185284	2.13660081617536	0.0572210000000001	0.7732	0.657372598562374	1.52120730646049	0.19432	0.4137	54.2888536842105	76.2510202247191	115.993609090909
ESPNP	0.664311235398827	1.50531851143484	0.101563	0.6712	1.15217669517044	1.15217669517044	0.85478	0.6191	1.73439290768387	1.73439290768387	0.30284	0.763	6.96887789473684	10.4903808988764	6.04844545454545
LOC339788	0.514284800764825	1.944447898349	0.39288	0.4225	2.37453627327503	2.37453627327503	0.27102	0.4938	4.61716206612311	4.61716206612311	0.155202	0.4188	0.192143157894737	0.373612359550562	0.0809181818181818
LOC100192426	0.418125335389431	2.39162737906955	0.13984	0.4397	0.0427819008687227	23.3743704626058	0.053078	0.777	0.102318365446277	9.77341648919384	0.067136	0.7314	0.172147368421053	0.411712359550562	4.02383636363636
TUT1	0.981105892607398	1.0192579695372	0.70678	0.4997	1.00236171623069	1.00236171623069	0.98136	0.5254	1.02166516762712	1.02166516762712	0.8563	0.5158	413.112291578947	421.067995505618	412.138936363636
IMP5	2.34522855646314	2.34522855646314	0.38672	0.4976	Inf	Inf	NA	Inf	Inf	NA	0.18614	0.0793696629213483	0
DIO3	0.461962262350624	2.16467898245985	0.172963	0.4828	0.909528253150786	1.09947106814527	0.72754	0.6536	1.96883669354893	1.96883669354893	0.22062	0.6313	10.3529947368421	22.4109101123596	11.3828181818182
NFIX	1.35408770966606	1.35408770966606	0.00295900000000004	0.5869	0.516512216233574	1.93606263040986	0.000221000000000027	0.8421	0.381446646732325	2.62159861298174	0.000882280000000013	0.9224	3441.71278105263	2541.72071460674	6663.3715
OTUD5	0.984710558013633	1.01552683868568	0.74758	0.5087	1.09358544436015	1.09358544436015	0.17128	0.5809	1.11056536914374	1.11056536914374	0.117242	0.6067	1275.40564631579	1295.20866404494	1166.26062727273
OR4D6	10.8321859583783	10.8321859583783	0.14888	0.5256	1.78766854974153	1.78766854974153	0.54594	0.4555	0.165033037339877	6.05939281078946	0.24502	0.5725	0.196074736842105	0.0181011235955056	0.109681818181818
GPR78	2.12380075434103	2.12380075434103	0.070885	0.5846	0.871626123608315	1.14728089591928	0.85602	0.6239	0.410408613814982	2.43659603219443	0.44794	0.5562	16.0042442105263	7.53566179775281	18.3613636363636
C11orf51	1.5821130984352	1.5821130984352	0.00105734000000002	0.6208	1.65320182968463	1.65320182968463	0.000495399999999924	0.5943	1.04493277460363	1.04493277460363	0.61476	0.5628	534.043330526316	337.550666292135	323.035772727273
TMEM136	0.922888105449135	1.08355497713706	0.51818	0.5461	0.740171118250009	1.35103893592107	0.25508	0.6144	0.802016099112899	1.24685776396021	0.43276	0.6425	60.0966463157895	65.1180202247191	81.1929090909091
CACNA1E	0.214582135601029	4.66022018654569	0.0460229999999999	0.5797	1.17101353596442	1.17101353596442	0.75766	0.6344	5.45718091901966	5.45718091901966	0.035123	0.5332	14.64164	68.2332662921348	12.5033909090909
NGF	6.73681098099722	6.73681098099722	2.45929999698191e-008	0.8186	2.98415015329296	2.98415015329296	0.000197565000000011	0.6474	0.442961834866743	2.25753083287826	0.073821	0.7033	25.7690589473684	3.82511235955056	8.63530909090909
ASAP3	1.454675921531	1.454675921531	0.000256279999999998	0.6652	0.409692832209706	2.44085305228903	0.00122272000000001	0.8976	0.281638560277067	3.55065016316029	0.000264299999999995	0.952	527.698874736842	362.760438202247	1288.03540909091
C6orf168	4.38733170567524	4.38733170567524	2.24409379967483e-012	0.826	0.991978919736216	1.00808593822328	0.9782	0.5589	0.226100734178143	4.42280739881238	0.0525249999999999	0.7794	224.479310526316	51.1653382022472	226.294436363636
TWISTNB	1.01770706769818	1.01770706769818	0.7697	0.5137	1.66596359763831	1.66596359763831	1.15770000252979e-008	0.8517	1.63697752576912	1.63697752576912	2.64270000327471e-008	0.8958	902.774042105263	887.066692134832	541.893018181818
PLD3	1.27408907668066	1.27408907668066	0.00281530000000008	0.6345	1.24217417677553	1.24217417677553	0.0497030000000001	0.4402	0.974950809571118	1.02569277360763	0.8677	0.5802	4098.72613263158	3216.98553707865	3299.63881818182
DHX40P1	1.40348390282954	1.40348390282954	0.50054	0.525	35.5754055347638	35.5754055347638	0.00425959999999992	0.7091	25.3479255893429	25.3479255893429	0.0125754	0.7074	2.95178842105263	2.10318651685393	0.0829727272727273
NRARP	1.27680376866792	1.27680376866792	0.02156	0.5734	3.07248228579659	3.07248228579659	5.8961000000024e-005	0.8574	2.40638566488733	2.40638566488733	0.00414159999999997	0.8478	2443.85749368421	1914.04313932584	795.401654545455
PLA2G12A	0.838266398111377	1.19293819035692	0.00131515000000004	0.6567	0.513896761984829	1.94591613330601	2.10187423022035e-012	0.9388	0.613047073272463	1.63119610809325	1.49070000010632e-007	0.8979	563.82907368421	672.613234831461	1097.16409090909
MALT1	1.63501491719185	1.63501491719185	2.83779666432338e-011	0.7747	1.65550418995428	1.65550418995428	0.00480159999999996	0.801	1.01253155096445	1.01253155096445	0.93458	0.4995	1236.72149894737	756.397685393259	747.036163636364
PFAS	0.980199069286555	1.02020092788688	0.76312	0.5346	1.40115231014963	1.40115231014963	0.000197051000000004	0.6986	1.4294568869255	1.4294568869255	3.88709999999959e-005	0.7446	701.425164210526	715.594603370786	500.605936363636
C1QBP	1.25265830754768	1.25265830754768	0.00087727999999998	0.6246	1.84677997891757	1.84677997891757	0.00185654999999996	0.8526	1.47428869292617	1.47428869292617	0.0204569999999999	0.7702	2445.97004315789	1952.62349550562	1324.45124545455
GOPC	1.14641121704245	1.14641121704245	0.0112633	0.5836	1.27414717572386	1.27414717572386	0.000339740000000033	0.6574	1.11142246061665	1.11142246061665	0.0723159999999999	0.5741	1339.22254	1168.18687752809	1051.07366363636
TM4SF5	0.000952039160343951	1050.37696100518	2.93299999998276e-006	0.9983	0.0046449598397781	215.287114311794	0.0143354	0.9258	4.87895880049721	4.87895880049721	0.000438130000000037	0.7835	0.417773684210526	438.819852808989	89.9412909090909
C12orf60	1.5850017842728	1.5850017842728	6.62259999950621e-007	0.6963	1.08460117300673	1.08460117300673	0.6901	0.5407	0.684290190565522	1.46136831096989	0.159101	0.6282	18.1958115789474	11.4799943820225	16.7765
RGS10	1.37639315218805	1.37639315218805	0.000102869999999977	0.6687	1.88347088434287	1.88347088434287	0.00578369999999995	0.8249	1.36841053106717	1.36841053106717	0.113002	0.7079	439.360626315789	319.211575280899	233.271790909091
ACAD9	1.46239744182126	1.46239744182126	5.65014701692235e-012	0.7961	1.45496326660971	1.45496326660971	0.000256770000000017	0.8	0.994916446788712	1.00510952776758	0.95522	0.4985	1109.50815052632	758.69125505618	762.567809090909
PKLR	0.984576069853892	1.01566555456543	0.98272	0.5262	28.0112998913104	28.0112998913104	0.12468	0.7823	28.4501124382062	28.4501124382062	0.00932089999999997	0.7671	18.1882463157895	18.4731752808989	0.649318181818182
ZNF197	0.785705522830617	1.27274146730871	2.34269999954684e-007	0.7153	0.695968612545925	1.43684640653822	0.000159573000000024	0.8287	0.885788113132511	1.1289381570764	0.157018	0.6282	284.661627368421	362.300657303371	409.015036363636
STAMBP	1.24677264933144	1.24677264933144	1.19830000033794e-007	0.7101	1.39023686850722	1.39023686850722	0.00206200000000001	0.8383	1.1150684683793	1.1150684683793	0.21652	0.6803	1041.94552736842	835.714135955056	749.473381818182
ZNF843	1.94967438215528	1.94967438215528	1.72929999997518e-006	0.7316	0.612815754934072	1.63181183242846	0.027522	0.7206	0.314316975461631	3.18150172618364	0.00936369999999997	0.8979	9.19803578947368	4.71772921348315	15.0094636363636
SEZ6L	4.29053250448803	4.29053250448803	0.139577	0.6512	0.308756074713885	3.23880267271396	0.152224	0.7813	0.0719621805430716	13.8961881429019	0.0891559999999999	0.8759	7.59128736842105	1.76931123595506	24.5866818181818
DKK3	1.84304774881059	1.84304774881059	1.82079999966334e-007	0.7318	1.70440948171995	1.70440948171995	0.00389850000000003	0.7005	0.924777712796582	1.0813409386521	0.72526	0.5608	2220.27914842105	1204.67803932584	1302.66768181818
OR4K14	12.8651443341155	12.8651443341155	0.0466200000000001	0.5417	Inf	Inf	NA	Inf	Inf	NA	0.293758947368421	0.0228337078651685	0
ZCCHC6	1.03551733889848	1.03551733889848	0.61074	0.4965	1.01311951307059	1.01311951307059	0.93598	0.5187	0.978370400005358	1.0221077824866	0.86302	0.526	1202.29956842105	1161.06174494382	1186.73024545455
DIABLO	1.07404246192888	1.07404246192888	0.2167	0.5306	1.68380606527538	1.68380606527538	2.28940000290834e-009	0.8699	1.56772765040539	1.56772765040539	6.69690000121292e-008	0.8539	567.611070526316	528.481033707865	337.100027272727
DCLRE1B	1.2270619336915	1.2270619336915	0.000901309999999933	0.6312	2.63821637183018	2.63821637183018	1.76569869836385e-012	0.9435	2.15002706822903	2.15002706822903	4.02930000475976e-009	0.9459	339.01888631579	276.285065168539	128.503063636364
C19orf40	1.36837502401508	1.36837502401508	0.00198425000000002	0.659	4.24665704306482	4.24665704306482	3.5527136788005e-015	0.9799	3.10343068861655	3.10343068861655	2.89960278010426e-011	0.9377	67.9634221052632	49.6672483146067	16.0039818181818
KRT12	0.143456008655404	6.97077807596126	0.0121995	0.6534	0.145175619638687	6.88820893266236	0.19082	0.612	1.01198702654145	1.01198702654145	0.99028	0.4826	0.757765263157895	5.28221348314607	5.21964545454545
OR2L3	16.185379591064	16.185379591064	0.012444	0.5529	2.10486308817304	2.10486308817304	0.39	0.5167	0.130047187112939	7.68951656856333	0.40662	0.5352	0.121335789473684	0.00749662921348315	0.0576454545454545
PPY	0.314079136689254	3.18391094213108	0.2597	0.5154	0.138987644081877	7.19488416834307	0.24298	0.422	0.442524280813309	2.25976300817237	0.48118	0.5853	0.095898947368421	0.305333707865169	0.689981818181818
ZFAND1	0.949571344374386	1.05310675803811	0.36092	0.5364	0.947657921088349	1.0552330938695	0.64942	0.5656	0.997984961006487	1.00201910757401	0.98652	0.5434	743.823706315789	783.325771910112	784.907390909091
DGKZ	0.904425664924549	1.1056740634217	0.038937	0.6059	1.26828147020487	1.26828147020487	1.09209999998861e-006	0.6641	1.40230592672387	1.40230592672387	2.27660112983585e-011	0.8498	822.405601052631	909.312542696629	648.440918181818
SNORD38A	NA	NA	NA	NA	NA	NA	NA	NA	NA	0	0	0
STRADB	0.699594664894391	1.42939912234888	3.79340000000727e-005	0.7247	0.800966969066801	1.24849093485726	0.50076	0.5742	1.14490148261453	1.14490148261453	0.6248	0.6977	144.467907368421	206.5023	180.366872727273
SNAR-G2	0.594048285062616	1.68336484616666	0.72758	0.4996	Inf	Inf	NA	Inf	Inf	NA	0.00326526315789474	0.00549662921348315	0
MAGEL2	2.23288154048781	2.23288154048781	0.000115891999999951	0.683	0.958631422185031	1.04315378867999	0.90474	0.5675	0.429324800623144	2.32923883863347	0.00834160000000006	0.7554	10.3343778947368	4.62826966292135	10.7803454545455
IDH3B	0.964969321502095	1.03630237533705	0.55262	0.5273	1.13131966967496	1.13131966967496	0.107703	0.4488	1.17238926094968	1.17238926094968	0.038755	0.5955	1277.99345473684	1324.38765280899	1129.6484
CLEC2L	2.46743903440001	2.46743903440001	0.00780110000000001	0.7406	14.4407617521774	14.4407617521774	8.61790000028506e-007	0.7287	5.85253031619031	5.85253031619031	0.0109643	0.6098	34.1216821052632	13.8287842696629	2.36287272727273
C12orf45	1.22229997912495	1.22229997912495	0.00556129999999999	0.5948	1.43152145882216	1.43152145882216	0.067383	0.6957	1.17117032092809	1.17117032092809	0.276	0.621	172.653187368421	141.252712359551	120.608172727273
TGM4	10.1244456913821	10.1244456913821	4.70350000059128e-008	0.8591	8.5443720035555	8.5443720035555	1.43509999994684e-007	0.8392	0.843934795445485	1.1849256665287	0.64022	0.4454	15.1409378947368	1.49548314606742	1.77203636363636
EBP	0.827801483494448	1.20801909629183	0.031765	0.6004	1.49904923189985	1.49904923189985	0.0909989999999999	0.6708	1.81088009841662	1.81088009841662	0.000663690000000106	0.7416	708.464035789474	855.838084269663	472.608918181818
HIF3A	0.317551534461287	3.14909515929897	0.0144603	0.652	0.0918977912176997	10.8816543547937	0.00667870000000004	0.956	0.289394889473925	3.45548603784208	0.00325759999999997	0.8887	107.888737894737	339.751902247191	1174.00795454545
SHPK	1.03528820629356	1.03528820629356	0.49134	0.5328	0.863071050955065	1.15865315942808	0.157496	0.6421	0.833652934234564	1.19953995114066	0.0768770000000001	0.6823	529.629136842105	511.576519101123	613.656472727273
ST3GAL6	0.926283867977213	1.07958265772648	0.62606	0.5306	0.481115239472561	2.07850410453904	0.000540050000000014	0.778	0.519403668902497	1.92528482155893	0.0143041	0.762	70.1339442105263	75.7153898876404	145.773690909091
ZNF347	1.20380709997537	1.20380709997537	0.34862	0.5637	0.438120302692701	2.28247810898963	0.000378270000000014	0.8096	0.363945604492335	2.74766335314007	0.000783500000000048	0.8733	85.3274378947368	70.8813213483146	194.758009090909
RPL3L	55.0505394046477	55.0505394046477	6.95320000021482e-007	0.9208	20.3498571703538	20.3498571703538	1.6833000000549e-006	0.8756	0.369657725254473	2.70520519843485	0.35466	0.5715	9.56091789473685	0.173675280898876	0.469827272727273
MKL2	1.10306961872061	1.10306961872061	0.076939	0.5713	0.696894591623854	1.43493723730855	0.036984	0.7608	0.631777523192185	1.58283567124594	0.0148984	0.8151	1779.29775157895	1613.04211573034	2553.1806
TNPO2	1.37831615363694	1.37831615363694	7.58509999254642e-009	0.7676	1.16218158974076	1.16218158974076	0.24974	0.6057	0.843189413890368	1.18597314378762	0.0588989999999999	0.619	2250.64366631579	1632.89362921348	1936.56799090909
VSIG1	0.0195357281499528	51.1882634895497	8.90799999986314e-007	0.7051	0.00537602076555369	186.01118626762	0.0183419	0.7158	0.275189167472453	3.63386396777447	0.0700000000000001	0.6353	44.1281231578947	2258.84199550562	8208.32453636364
PLEKHH3	1.85149522386255	1.85149522386255	3.34177130412172e-013	0.8427	0.880059815491526	1.13628640053459	0.39816	0.6335	0.475323837809079	2.10382884352976	0.000857820000000009	0.8866	945.65279368421	510.750868539326	1074.53240909091
MS4A1	1.40347174091706	1.40347174091706	0.65568	0.6254	1.50827236647846	1.50827236647846	0.63624	0.6488	1.07467241591406	1.07467241591406	0.90872	0.5414	237.244867368421	169.041428089888	157.295772727273
THBS3	1.32007498610979	1.32007498610979	0.00343920000000009	0.6338	0.7455022153242	1.34137763704045	0.38448	0.5263	0.564742323859318	1.77071906558416	0.146797	0.6558	478.235936842105	362.279371910112	641.494990909091
RAPGEF5	1.1062111401833	1.1062111401833	0.180044	0.5316	1.86437474246309	1.86437474246309	4.49930000000487e-005	0.7962	1.68536970451605	1.68536970451605	0.00383699999999998	0.7886	1117.05088947368	1009.79898764045	599.155772727273
SPR	0.605083502544736	1.65266446001982	4.1089354141377e-013	0.8004	0.872395531413581	1.14626905341853	0.3635	0.555	1.44177708984733	1.44177708984733	0.0144392	0.7222	475.337291578947	785.573048314607	544.864427272727
S100A10	1.03963951470592	1.03963951470592	0.7019	0.5034	1.56874203243995	1.56874203243995	0.128362	0.7675	1.50892882604957	1.50892882604957	0.28732	0.8029	12123.5429052632	11661.2948370787	7728.19409090909
NKX1-2	29.0597486395856	29.0597486395856	1.30540000031765e-007	0.9108	6.23017036660478	6.23017036660478	0.000298689999999935	0.8383	0.214391750041429	4.66435858565809	0.36372	0.5659	18.9169494736842	0.650967415730337	3.03634545454545
RGS1	0.929556951622127	1.07578131523297	0.64904	0.5548	3.84271417891127	3.84271417891127	9.16559994568189e-009	0.8718	4.13392011345354	4.13392011345354	1.79629999985664e-007	0.7477	941.156648421052	1012.47873707865	244.919763636364
ST8SIA3	0.0152231343791937	65.689494363707	0.26366	0.672	0.0117097481805361	85.3989329729733	0.00537759999999998	0.8804	0.769207437105755	1.30003943248733	0.75224	0.8121	0.287361052631579	18.876602247191	24.5403272727273
LOC389493	1.91959929151578	1.91959929151578	0.122961	0.7404	0.249592478826136	4.00653098484026	0.0707179999999999	0.7115	0.130023218871398	7.69093403993537	0.040257	0.855	13.3432252631579	6.95104719101124	53.4600454545455
GRHPR	1.01307522007743	1.01307522007743	0.84978	0.5156	0.897741123386107	1.11390686462952	0.147836	0.6823	0.88615445881451	1.12847144203031	0.103501	0.6956	894.483710526316	882.939087640449	996.371545454545
WDR44	1.06648317693073	1.06648317693073	0.2694	0.5502	0.868866699742925	1.1509245322624	0.2363	0.6354	0.814702677489451	1.22744165157472	0.054679	0.715	700.396874736842	656.735042696629	806.103945454546
YIPF2	0.930632494640707	1.07453802199984	0.21286	0.5655	1.19675597355438	1.19675597355438	0.195282	0.601	1.28595979663962	1.28595979663962	0.059384	0.6527	735.017338947369	789.80407752809	614.174781818182
CCDC56	0.819731592946915	1.21991150347765	0.0131804	0.6187	0.596403400901976	1.6767174675524	0.032884	0.7254	0.727559369473513	1.37445828059865	0.040443	0.6629	909.863030526316	1109.95237752809	1525.58323636364
MMP19	0.793067318499014	1.26092700666651	0.0892649999999999	0.5534	0.550937679651438	1.81508732645164	0.049995	0.7225	0.694692199262682	1.43948643883055	0.188863	0.6701	322.217078947368	406.292216853933	584.852136363636
SIKE1	1.10674515284352	1.10674515284352	0.069181	0.5801	1.22274784976705	1.22274784976705	0.00668380000000002	0.6478	1.10481428052835	1.10481428052835	0.163862	0.4637	1154.79417157895	1043.41470898876	944.425436363637
MYD88	0.74066101819276	1.35014530998275	1.83170000001009e-006	0.7322	1.17880311423596	1.17880311423596	0.33572	0.6507	1.59155549607874	1.59155549607874	0.00273840000000003	0.7753	1831.83033368421	2473.23713370787	1553.9748
U2AF1L4	1.15743678459834	1.15743678459834	0.10824	0.5677	1.05319061800691	1.05319061800691	0.6484	0.5474	0.909933598120779	1.09898129057464	0.53264	0.6313	122.708943157895	106.017835955056	116.511618181818
ARRDC1	0.598625094441363	1.67049462056581	1.10134124042816e-013	0.8266	0.800788874720241	1.24876859752748	0.089859	0.6612	1.33771350742911	1.33771350742911	0.044845	0.6496	931.4398	1555.9651752809	1163.15277272727
UBE4B	1.1787039814718	1.1787039814718	0.00697720000000002	0.6304	0.86722292475326	1.15310604857974	0.21638	0.6565	0.735742763565108	1.35917069052016	0.00903849999999995	0.7681	2140.23598842105	1815.75359213483	2467.91906363636
CCL4	1.20357842314043	1.20357842314043	0.30592	0.5415	4.14718968848026	4.14718968848026	5.94000000297967e-008	0.8239	3.44571621486803	3.44571621486803	1.56950999999905e-005	0.7661	138.227415789474	114.847037078652	33.3303818181818
ZNF155	0.937336499281141	1.06685272660023	0.47062	0.5575	0.741151285243196	1.34925219710287	0.00476130000000008	0.7665	0.790699269484969	1.26470333107979	0.0179581	0.7324	102.581792631579	109.439665168539	138.408709090909
SPSB1	2.29606583979634	2.29606583979634	1.62436730732907e-012	0.8775	1.47835848897179	1.47835848897179	0.027416	0.7426	0.643865895893875	1.55311844652326	0.20488	0.6129	1891.91160315789	823.979683146067	1279.73804545455
RUNDC2C	0.656538647308409	1.52313958073857	0.00776330000000003	0.7218	0.360821284691486	2.77145512869351	0.000676299999999963	0.8402	0.549581180286543	1.81956740126839	0.023224	0.7528	30.7889589473684	46.8958820224719	85.3302181818182
PEA15	1.18123697601171	1.18123697601171	0.0108236	0.6396	1.0354858829176	1.0354858829176	0.88654	0.6392	0.876611470810694	1.14075623385945	0.61872	0.5924	3611.49229789474	3057.38168651685	3487.72721818182
SS18L1	0.831848146906927	1.20214248684488	0.00744439999999991	0.6286	1.01474157776574	1.01474157776574	0.91502	0.5234	1.2198639638002	1.2198639638002	0.0592200000000001	0.62	493.713963157895	593.514531460674	486.541572727273
CD33	1.13103765931263	1.13103765931263	0.44056	0.5502	0.728628287560367	1.37244191183992	0.5542	0.4928	0.644212225438344	1.55228348750998	0.4381	0.5557	30.0988463157895	26.6117101123596	41.3089181818182
DCUN1D3	0.987791033023666	1.01235986819901	0.90674	0.5364	0.742807556138541	1.34624370974155	0.168882	0.7043	0.75198855962964	1.32980746474721	0.106317	0.6711	211.976916842105	214.596923595506	285.372590909091
GAGE12F	NA	NA	NA	NA	NA	NA	NA	NA	NA	0	0	0
PGM1	1.05315813762518	1.05315813762518	0.47862	0.529	0.687535979186261	1.45446933727535	0.00494349999999999	0.7627	0.652832613283148	1.53178621847784	0.000895979999999907	0.8407	1253.13311473684	1189.88124382022	1822.64369090909
LOC100132247	0.75920428807661	1.3171685351428	0.00239619999999996	0.6433	0.890585736705565	1.12285651878861	0.54548	0.5732	1.17305151023554	1.17305151023554	0.4128	0.4433	867.719777894737	1142.93318876404	974.324809090909
TRIM45	1.3366788994829	1.3366788994829	0.0346599999999999	0.5961	1.43306216180452	1.43306216180452	0.028982	0.4325	1.07210651889463	1.07210651889463	0.62488	0.5373	123.800885263158	92.6182685393259	86.3890545454546
STAP2	1.44768249991313	1.44768249991313	1.96734999999837e-005	0.6701	1.66321139850955	1.66321139850955	0.032081	0.7541	1.14887856875341	1.14887856875341	0.67892	0.6701	971.562882105263	671.115995505618	584.148763636364
UBAC1	1.56699425142395	1.56699425142395	5.61517499164665e-012	0.793	1.55553315627878	1.55553315627878	0.00049745999999995	0.7837	0.992685936700309	1.00736795297413	0.93182	0.5669	1027.46019473684	655.688553932584	660.519636363636
SPINK1	0.00256673364233248	389.600223220383	4.14757117539466e-012	0.9865	0.0025723484684864	388.749818405595	0.0142422	0.888	1.00218753752291	1.00218753752291	0.99542	0.5444	9.27786631578947	3614.65878764045	3606.76884545455
CCDC15	1.31322092021599	1.31322092021599	0.00057649999999998	0.6593	1.67666694331108	1.67666694331108	0.00813750000000002	0.777	1.27675923943956	1.27675923943956	0.22434	0.6139	86.7834578947368	66.0844314606742	51.7595090909091
LGALS9C	0.688830994083391	1.45173490825667	0.164801	0.5035	0.210245314789466	4.75634855883173	0.0454439999999999	0.7684	0.305220462777279	3.27632030598717	0.074696	0.7395	95.2547610526316	138.284661797753	453.064845454545
HMBS	0.863465640488147	1.1581236740754	0.070401	0.5969	1.62687435099345	1.62687435099345	0.00256139999999994	0.7493	1.88412170063156	1.88412170063156	8.48600000000754e-005	0.8366	358.501448421053	415.189014606741	220.3621
ERP29	0.893553638717093	1.11912699660172	0.0696749999999999	0.6084	0.83239382365151	1.20135442093172	0.186818	0.599	0.931554399852938	1.0734746142124	0.56574	0.524	1862.63070105263	2084.52030224719	2237.67962727273
OCLN	0.217791667303023	4.59154389322276	0	0.9644	0.271813488471371	3.6789932891992	0.00399740000000004	0.7885	1.2480435630863	1.2480435630863	0.24864	0.4372	281.210943157895	1291.19238876404	1034.57317272727
TBRG4	0.958164730547404	1.04366187579112	0.4769	0.5387	1.90715033409895	1.90715033409895	5.5153004385744e-010	0.8852	1.99042009510138	1.99042009510138	6.71439570609778e-011	0.9428	1505.1578231579	1570.87583707865	789.218236363636
GNA14	0.232958391521988	4.29261205602724	1.10159992239289e-010	0.8666	0.301758948711141	3.31390337973788	0.00134449999999997	0.9043	1.29533410125155	1.29533410125155	0.170616	0.5077	27.3232989473684	117.28832247191	90.5467727272727
SELM	1.39872905443296	1.39872905443296	0.0135633000000001	0.597	0.585508961850292	1.70791578806899	0.2593	0.5512	0.418600700396299	2.38891143529687	0.121679	0.6313	900.200829473684	643.584850561798	1537.46720909091
MCART1	0.998165332449342	1.00183803974253	0.97322	0.5241	0.942268659409302	1.06126845036626	0.40858	0.6182	0.944000586653437	1.05932137557783	0.55818	0.6139	224.104697894737	224.516611235955	237.835245454545
BIN1	0.403597894671609	2.47771361843614	4.52415882534751e-013	0.8541	0.523928128551473	1.90865873677129	0.000260599999999944	0.8249	1.29814385919375	1.29814385919375	0.0464840000000001	0.5873	437.163915789474	1083.16698764045	834.396727272727
FAM119B	1.15871274811268	1.15871274811268	0.0170213	0.6244	0.817003749642807	1.22398459056914	0.33304	0.4555	0.705096022265701	1.41824654858593	0.132141	0.6476	255.334891578947	220.360820224719	312.525972727273
UNC5A	0.179031089280504	5.58562205044292	0.0419390000000001	0.6242	0.0910169334809797	10.9869665100173	0.0423249999999999	0.7273	0.508386190615056	1.96700858217683	0.40592	0.6333	13.4481747368421	75.1164213483146	147.754645454545
SLC35F3	23.1129117533831	23.1129117533831	2.34440022950366e-010	0.9246	4.41599663109628	4.41599663109628	5.65449999999634e-005	0.7675	0.191061891215412	5.2339061109395	0.12822	0.7926	119.350297894737	5.16379325842697	27.0268090909091
FAM90A7	1.11187228172758	1.11187228172758	0.57736	0.5441	1.64487141166906	1.64487141166906	0.060037	0.4708	1.47937082226146	1.47937082226146	0.087283	0.5536	2.40662631578947	2.16448089887641	1.46310909090909
ABCE1	1.15648094590534	1.15648094590534	0.0119619	0.6402	1.70377716425781	1.70377716425781	0.000442720000000008	0.9033	1.47324274584051	1.47324274584051	0.0126982	0.809	2169.41068105263	1875.87239438202	1273.29484545455
ZNF389	1.12396712644572	1.12396712644572	0.44692	0.6134	0.989329516067974	1.01078557119617	0.96734	0.5512	0.880212145702599	1.13608975391016	0.72094	0.6323	13.0318621052632	11.5945224719101	13.1724181818182
HCN1	0.749171982273529	1.33480699180084	0.44528	0.5165	0.0901972219884582	11.0868159567926	0.0459440000000001	0.7732	0.120395882551206	8.30593188745209	0.0526599999999999	0.7773	1.69795368421053	2.2664404494382	18.8249
HLA-DQB1	0.535692389845897	1.8667429647221	0.00245759999999995	0.6279	1.93148756804845	1.93148756804845	0.031015	0.6421	3.60559082910264	3.60559082910264	2.17889999999388e-005	0.7457	1053.38975578947	1966.40791573034	545.377445454545
IGF2AS	1.31057717585957	1.31057717585957	0.55126	0.679	3.00499452319238	3.00499452319238	0.00430379999999997	0.6823	2.29287872438455	2.29287872438455	0.26434	0.5291	2.65149789473684	2.02315280898876	0.882363636363636
GPER	0.769814439258332	1.29901434553947	0.33614	0.5771	0.0568650260444734	17.5855014858854	0.0163647	0.9455	0.0738684845912468	13.5375729654334	0.0179985	0.9387	72.8359568421053	94.6149528089888	1280.85682727273
OR5B21	1.42115453481868	1.42115453481868	0.4877	0.4993	3.12584779564269	3.12584779564269	0.178199	0.556	2.19951294462252	2.19951294462252	0.48904	0.4433	0.168738947368421	0.118733707865169	0.0539818181818182
SPTY2D1	0.866223668292572	1.15443624620777	0.00240050000000003	0.6434	0.975904678439553	1.02469024085321	0.66956	0.5837	1.12661973363436	1.12661973363436	0.030763	0.6129	1054.69286105263	1217.57566741573	1080.73348181818
SPATA2	0.583796304711647	1.71292622431711	1.93745020027336e-012	0.8712	1.09363907836915	1.09363907836915	0.42138	0.5818	1.8733230572765	1.8733230572765	2.74739997419005e-009	0.9254	642.519132631579	1100.58787191011	587.505645454546
SSX6	0.143987941673403	6.9450260096656	0.082198	0.5235	20.1603213581345	20.1603213581345	0.0136172	0.6861	140.013956195461	140.013956195461	0.043224	0.3585	0.997752631578947	6.92941797752809	0.0494909090909091
TROVE2	1.28174025164598	1.28174025164598	8.36950000415726e-008	0.7386	1.10197930263805	1.10197930263805	0.31516	0.6048	0.859752435193409	1.16312552202896	0.122702	0.6599	1331.76872526316	1039.03167865169	1208.52426363636
SEMA6D	2.50102060314417	2.50102060314417	0.028936	0.6526	2.34403262811585	2.34403262811585	0.041938	0.5732	0.937230435114785	1.06697345981677	0.84698	0.6129	377.578352631579	150.969708988764	161.080672727273
OSTBETA	0.0200557829283912	49.8609305640413	0.00878310000000004	0.8561	0.482192890410707	2.07385886413268	0.22672	0.4383	24.0425862272426	24.0425862272426	0.0103978	0.8029	0.463707368421053	23.1208808988764	0.961663636363636
THSD4	1.63972269461562	1.63972269461562	0.00526230000000005	0.6331	0.457782686345281	2.18444259651566	0.00197760000000002	0.8593	0.27918299103166	3.58188010059179	0.00374140000000001	0.9479	1154.78649894737	704.257191011236	2522.56481818182
SH3PXD2B	1.62984977480393	1.62984977480393	3.78200000206164e-008	0.7593	0.889437070028544	1.12430663584542	0.7771	0.6373	0.5457172088977	1.83245091724322	0.25876	0.5771	2631.46129052631	1614.54223033708	2958.56939090909
CYB5D2	1.03594238916632	1.03594238916632	0.58166	0.5024	0.556380503016969	1.79733113323977	2.62899999992072e-007	0.8756	0.537076683834437	1.86193150829141	4.61430005316288e-009	0.8856	212.14084	204.780538202247	381.287336363636
TMEM165	1.06464290249476	1.06464290249476	0.24662	0.5491	1.42056834296573	1.42056834296573	0.000881299999999974	0.7598	1.33431438807973	1.33431438807973	0.021479	0.715	1723.30973052632	1618.67394831461	1213.11286363636
CRISP2	0.258889302312354	3.86265477587593	0.0609599999999999	0.4606	1.17856456991218	1.17856456991218	0.87862	0.5158	4.55238806464946	4.55238806464946	0.067362	0.4454	1.8411	7.11153370786517	1.56215454545455
CLIP4	3.5915272328162	3.5915272328162	1.62436730732907e-012	0.9299	1.52143298146789	1.52143298146789	0.028501	0.6794	0.423617275560763	2.3606213856039	0.055399	0.6813	1298.38010421053	361.511975280899	853.3929
ATP12A	1.51866920131499	1.51866920131499	0.53768	0.7778	4.34009574064198	4.34009574064198	0.00916450000000002	0.7292	2.85782824652266	2.85782824652266	0.4197	0.5281	231.878018947368	152.685007865169	53.4269363636364
NTM	1.72702826188376	1.72702826188376	0.000284249999999986	0.6692	1.47743847636719	1.47743847636719	0.43582	0.7081	0.855480196227752	1.16893413127447	0.80984	0.5546	168.553017894737	97.5971393258427	114.084627272727
PRICKLE4	0.374654889414652	2.66912304697895	2.47130005348595e-009	0.8092	0.338188315483679	2.95693243739008	5.74480019110979e-010	0.9043	0.902666227076477	1.10782919533698	0.50932	0.6394	45.3146578947368	120.950397752809	133.992381818182
C20orf72	1.46121548891345	1.46121548891345	6.27309999501335e-008	0.7418	2.6054046303017	2.6054046303017	5.5250026775866e-011	0.9569	1.783039291651	1.783039291651	5.55159999999777e-005	0.8407	704.97768	482.459764044944	270.5828
RNF185	1.20799755486707	1.20799755486707	4.93589999994715e-006	0.694	0.748967063633317	1.3351721972244	0.00036168999999997	0.7837	0.620007102345281	1.61288474957356	1.15849996262796e-009	0.9162	1126.51574315789	932.54803258427	1504.0925
C9orf123	1.19053314440406	1.19053314440406	0.047824	0.5633	0.977318580226134	1.0232078057583	0.7999	0.6335	0.820908334068551	1.21816280636821	0.0194971	0.7273	532.956556842105	447.662091011236	545.325309090909
ZNF343	1.00780223528511	1.00780223528511	0.8713	0.5216	1.08235767463337	1.08235767463337	0.44262	0.5636	1.07397824368504	1.07397824368504	0.50842	0.5434	302.063110526316	299.724588764045	279.078827272727
APOL4	1.06720940366215	1.06720940366215	0.64914	0.5133	1.21893289796163	1.21893289796163	0.56296	0.4756	1.14216843833913	1.14216843833913	0.6649	0.4791	232.562157894737	217.916143820225	190.7916
CCDC92	1.23747360041896	1.23747360041896	0.00172346999999995	0.6246	1.0001522145138	1.0001522145138	0.9992	0.5206	0.808221051483595	1.23728526764351	0.085376	0.6088	923.474208421052	746.257704494382	923.333663636364
IFT80	1.49996134975866	1.49996134975866	1.80579999842223e-008	0.7148	1.78100729254743	1.78100729254743	4.2639000000011e-005	0.7818	1.18736878975847	1.18736878975847	0.22658	0.5935	918.451973684211	612.317093258427	515.692427272727
INTS4L1	0.507236921046991	1.97146532223225	1.83320000002318e-006	0.7189	0.705086577779799	1.41826554569913	0.170543	0.6172	1.39005373726428	1.39005373726428	0.29264	0.6129	15.6694210526316	30.8917202247191	22.2234
PCDP1	0.0502521392670031	19.8996503350182	1.88969999981303e-007	0.8006	0.0316833239835549	31.56234492691	0.086885	0.8105	0.630487068723838	1.58607535286027	0.4948	0.5628	1.19946526315789	23.8689393258427	37.8579363636364
CRYAA	2.25937390162254	2.25937390162254	0.24744	0.5506	8.78762111235183	8.78762111235183	0.0610810000000001	0.6842	3.8894054260081	3.8894054260081	0.029523	0.6445	1.35177578947368	0.598296629213483	0.153827272727273
MUM1	1.0705932628595	1.0705932628595	0.137218	0.5521	0.982926094103578	1.01737048797346	0.86566	0.5244	0.918113468674582	1.08918999025647	0.33156	0.6027	653.626882105263	610.527737078652	664.9807
MTBP	1.41769966415338	1.41769966415338	0.000140177000000019	0.6949	5.61127204429786	5.61127204429786	1.62436730732907e-012	0.9876	3.95801183154599	3.95801183154599	1.62447832963153e-012	0.9837	284.180322105263	200.45171011236	50.6445454545455
SOX5	1.23293952721223	1.23293952721223	0.31456	0.4977	0.433297919351108	2.30788091827804	0.20606	0.6565	0.351434851254082	2.84547760824385	0.150483	0.6731	35.3404715789474	28.6635887640449	81.5616
SH2D4B	2.62683944060254	2.62683944060254	1.58740999999241e-005	0.7419	12.4294001237574	12.4294001237574	1.9260004702204e-010	0.9502	4.73169388720094	4.73169388720094	6.35889999989203e-007	0.8376	5.14181684210526	1.95741573033708	0.413681818181818
SH3BP4	0.737146742294853	1.35658199734675	3.62440000000186e-005	0.6713	0.855799392355337	1.16849814212627	0.2266	0.6258	1.16096204900954	1.16096204900954	0.3668	0.5659	2801.27315894737	3800.15673707865	3273.28248181818
CCDC30	0.714978812536219	1.39864284432812	0.0213399999999999	0.6559	0.598216322677794	1.67163609900128	0.086157	0.7531	0.83669097907358	1.19518439305661	0.4191	0.619	26.1557252631579	36.5825179775281	43.7228545454545
SHANK3	1.05361520914838	1.05361520914838	0.4785	0.5623	0.786681333661966	1.27116274050262	0.2482	0.6105	0.746649561273727	1.3393163966963	0.072325	0.666	1088.21630315789	1032.84035168539	1383.30001818182
ZNF678	0.785587255517335	1.27293307392247	0.00528149999999994	0.6397	1.04718207806676	1.04718207806676	0.82548	0.5206	1.33299270159005	1.33299270159005	0.117257	0.6282	71.8201831578947	91.4222865168539	68.5842363636364
SNORD116-8	NA	NA	NA	NA	NA	NA	NA	NA	NA	0	0	0
CACNA2D1	2.10207864453888	2.10207864453888	0.00116240000000001	0.5955	0.743269881556779	1.34540632523075	0.44404	0.6517	0.353588046521364	2.82814990449509	0.038583	0.7702	253.718714736842	120.698964044944	341.354763636364
KDM5D	0.828099724483635	1.20758402694018	0.32126	0.5419	0.493178037752339	2.0276653124245	0.139696	0.5455	0.595553920827425	1.67910908656376	0.108103	0.5393	374.7282	452.515788764045	759.823372727273
RPS15AP10	0.741625805994779	1.34838889358583	0.00358039999999993	0.6677	0.784575670357904	1.27457431804357	0.2766	0.6469	1.05791312008826	1.05791312008826	0.7721	0.5097	19.29962	26.023393258427	24.5988
PKD1L2	1.48883503821368	1.48883503821368	0.3106	0.6159	0.865710759772063	1.15512021620627	0.80224	0.5847	0.581468555986399	1.71978345123686	0.51338	0.6966	20.8228936842105	13.9860314606742	24.0529454545455
NOG	2.68134634044272	2.68134634044272	0.000302849999999966	0.7133	1.04850583644553	1.04850583644553	0.9243	0.49	0.391037077393148	2.55730225549584	0.21924	0.76	10.6032726315789	3.95445842696629	10.1127454545455
NIT1	0.975350081048754	1.02527289373344	0.63472	0.5308	1.22490019463018	1.22490019463018	0.00159733000000006	0.6124	1.25585696708313	1.25585696708313	0.000420740000000031	0.6701	482.311166315789	494.500565168539	393.755481818182
RSU1	1.02344583107229	1.02344583107229	0.69608	0.5145	0.898850109075896	1.11253254564111	0.64438	0.5579	0.878258606158129	1.13861679576864	0.57584	0.5781	1363.03298315789	1331.80764606742	1516.41855454545
TOMM5	0.977054753597241	1.02348409474319	0.76962	0.4645	1.85979249092317	1.85979249092317	6.10210004747813e-009	0.8239	1.90346803398267	1.90346803398267	8.210999657976e-010	0.905	1053.87513578947	1078.62443932584	566.662754545455
NR1D1	1.17960166031893	1.17960166031893	0.116176	0.5663	2.20947050668438	2.20947050668438	2.31829999999267e-005	0.7981	1.87306493455341	1.87306493455341	0.000737580000000015	0.7753	1180.43287789474	1000.70465955056	534.260527272727
PTH2	0.431157941128714	2.31933568794334	0.44962	0.4981	Inf	Inf	NA	Inf	Inf	NA	0.0219842105263158	0.0509887640449438	0
XRCC3	1.37669533255066	1.37669533255066	4.05620000032414e-007	0.709	2.00435716039417	2.00435716039417	1.50310000002207e-008	0.8823	1.45591919504849	1.45591919504849	0.00113831999999992	0.7365	684.081468421053	496.901131460674	341.297190909091
WASH2P	1.03860676380181	1.03860676380181	0.58958	0.4939	0.870982075443098	1.14812925339625	0.101541	0.6813	0.838606203809881	1.19245480829606	0.126882	0.6936	226.815609473684	218.384491011236	260.413636363636
SMPDL3B	0.148744236789793	6.72294955140488	1.62447832963153e-012	0.9539	0.188185317528809	5.313910846668	0.022639	0.688	1.26516039606129	1.26516039606129	0.31662	0.6027	75.7343684210526	509.158338202247	402.445681818182
MRGPRE	0.0558233435942442	17.9136528845096	0.29348	0.6052	0.418595826564888	2.3889392500787	0.120356	0.6249	7.49858033598777	7.49858033598777	0.33566	0.5465	0.801546315789474	14.3586224719101	1.91484545454545
C5orf23	8.25557047152351	8.25557047152351	6.05980043921761e-010	0.866	2.63170426939109	2.63170426939109	0.000284530000000061	0.645	0.31877921440666	3.13696738936159	0.024658	0.8376	372.551855789474	45.1273303370786	141.562963636364
KIAA1524	1.38014945919728	1.38014945919728	0.000384880000000032	0.6365	7.29360752056779	7.29360752056779	0	0.9818	5.28465049343995	5.28465049343995	1.62458935193399e-012	0.9826	481.082638947368	348.572856179775	65.9594909090909
GPR83	0.671432464244348	1.48935306714046	0.025239	0.6879	0.649811251892098	1.53890840930845	0.23926	0.7187	0.96779838106788	1.03327306550832	0.91596	0.5557	7.74534842105263	11.5355584269663	11.9193818181818
GLOD4	0.997342089631356	1.00266499368299	0.95984	0.5331	0.593064010164599	1.68615863188606	0.05158	0.6967	0.594644522005295	1.68167697337519	0.0532600000000001	0.6956	942.096192631579	944.606873033708	1588.52362727273
SFXN1	1.25538506576712	1.25538506576712	0.00148302	0.6132	2.0484048133001	2.0484048133001	8.43899999880549e-008	0.8737	1.63169442520681	1.63169442520681	0.00117796000000003	0.8151	1292.93283894737	1029.90936741573	631.1901
WT1	1.82424785046032	1.82424785046032	0.062318	0.6485	6.91112410772074	6.91112410772074	0.000281900000000057	0.7656	3.78847869053364	3.78847869053364	0.0198407	0.618	14.1012063157895	7.72987415730337	2.04036363636364
STAG3L3	0.850492849960232	1.17578883825626	0.060325	0.6242	0.892824758346951	1.12004062460307	0.55994	0.6057	1.04977338538319	1.04977338538319	0.76822	0.4974	201.589108421053	237.026223595506	225.787990909091
TDGF3	0.0796217830366133	12.5593771184471	0.00436399999999992	0.7237	0.154271287525174	6.48208760062897	0.024122	0.8574	1.93755127857705	1.93755127857705	0.173502	0.6134	1.08612315789474	13.6410303370787	7.04034545454545
SNORD36B	NA	NA	NA	NA	NA	NA	NA	NA	NA	0	0	0
OR13D1	2.75533899228249	2.75533899228249	0.061178	0.5254	13.091336638093	13.091336638093	0.00631550000000003	0.6	4.75126170491578	4.75126170491578	0.025262	0.4127	0.350014736842105	0.127031460674157	0.0267363636363636
PRSS41	0.151080156711337	6.61900293041566	0.194018	0.7059	0.542524667640672	1.84323415993008	0.59444	0.6148	3.59097236493639	3.59097236493639	0.30492	0.7712	1.27195894736842	8.4191	2.34451818181818
SH3TC1	1.21200250928156	1.21200250928156	0.155241	0.5389	1.03166759780169	1.03166759780169	0.87	0.5589	0.851209126962315	1.17479943332923	0.43734	0.6149	791.259513684211	652.85303258427	766.971372727273
SEC61A2	0.8948518307055	1.11750344100163	0.168596	0.5892	1.45079018670577	1.45079018670577	0.000259059999999978	0.6919	1.62126302581509	1.62126302581509	1.57310000004074e-006	0.7743	150.5294	168.21712247191	103.756836363636
POU3F3	0.468869926199682	2.13278767547595	0.35716	0.6071	0.138720968620969	7.20871552398347	0.20674	0.5608	0.295862372204888	3.37994991572463	0.180236	0.525	1.82630947368421	3.89513033707865	13.1653454545455
LOC285375	7.69243202365768	7.69243202365768	0.163897	0.5156	Inf	Inf	NA	Inf	Inf	NA	0.0403031578947368	0.00523932584269663	0
FAM125B	0.982784544162798	1.01751701930952	0.90404	0.5528	0.685430818074084	1.45893644351999	0.0451590000000001	0.7579	0.697437522949631	1.43382018760729	0.103978	0.7467	334.494601052631	340.353949438202	488.006363636364
PRSS3	0.131260492166426	7.61843859866145	0	0.9365	0.323769848783997	3.08861372902932	0.234	0.6498	2.46662071305878	2.46662071305878	0.0102593999999999	0.8069	186.011052631579	1417.11378314607	574.516290909091
TBC1D3H	0.660310377782298	1.51443932073062	0.032298	0.6513	0.811270326733823	1.23263475446711	0.64316	0.6029	1.22861968254768	1.22861968254768	0.59592	0.5516	16.7990631578947	25.4411617977528	20.7071090909091
MT3	0.858048057632671	1.16543588800722	0.69952	0.5582	0.161563614571722	6.18951242611668	0.00986279999999995	0.7818	0.188292034618051	5.3108991149227	0.0115434000000001	0.7967	1.91684947368421	2.23396516853933	11.8643636363636
SPINK8	1.79784357346645	1.79784357346645	0.42558	0.5351	0.131966446574652	7.57768376701961	0.36222	0.4679	0.0734026299742002	13.6234900622973	0.33178	0.5613	0.451428421052632	0.251094382022472	3.42078181818182
MEX3B	2.25465408671938	2.25465408671938	9.69599955880085e-010	0.7865	2.9248015549903	2.9248015549903	2.33069999999724e-006	0.8507	1.29722850712147	1.29722850712147	0.41262	0.6118	166.883965263158	74.0175471910112	57.0582181818182
GAGE8	0.605363909022146	1.65189894061461	0.53376	0.5457	Inf	Inf	NA	Inf	Inf	NA	2.99117789473684	4.94112359550562	0
RFFL	0.840456013105951	1.18983026405445	0.0158640999999999	0.6028	1.12634280342037	1.12634280342037	0.43954	0.6325	1.34015675520948	1.34015675520948	0.113657	0.7211	1096.58686421053	1304.75223820225	973.581809090909
CRYGC	1.37131025614439	1.37131025614439	0.65888	0.5528	Inf	Inf	NA	Inf	Inf	NA	0.420764210526316	0.306833707865169	0
RELN	0.802373092567287	1.24630300948949	0.64144	0.6595	0.138433467047618	7.22368673794772	0.022977	0.889	0.172530046595511	5.79609186766441	0.029176	0.9081	37.5194652631579	46.7606224719101	271.028863636364
PCYT2	0.556678842530048	1.79636789401786	5.17175191561137e-012	0.8037	0.847484111367495	1.17996312448431	0.185402	0.6191	1.52239324835082	1.52239324835082	0.00300309999999993	0.7079	527.380132631579	947.368738202247	622.289109090909
RLIM	0.969867757041977	1.03106840364497	0.57252	0.5578	1.16334335313192	1.16334335313192	0.072118	0.5856	1.19948657400472	1.19948657400472	0.101883	0.665	2129.76734421053	2195.93581573034	1830.7298
SKP2	1.44783589342724	1.44783589342724	2.22989999999479e-005	0.6836	3.71640222996871	3.71640222996871	7.66697816345641e-012	0.9435	2.56686703710007	2.56686703710007	7.78390000011342e-007	0.8641	577.062092631579	398.568715730337	155.274390909091
RAB9A	1.09930434028134	1.09930434028134	0.106602	0.5403	1.04905682907546	1.04905682907546	0.73416	0.5005	0.954291537507231	1.04789779715764	0.64754	0.5485	474.42492631579	431.568319101124	452.239490909091
DCAF11	0.871009430895991	1.14809319454936	0.00356290000000004	0.6524	0.627788637463793	1.59289279914321	1.27360000001797e-006	0.8344	0.720759862287597	1.38742465046005	0.0156820999999999	0.762	1407.54777684211	1615.99602359551	2242.07271818182
EXD3	0.75794148376811	1.31936306616771	0.000137147000000004	0.6821	0.825048828654595	1.21204947546038	0.20792	0.6746	1.08853895231181	1.08853895231181	0.54952	0.475	176.413883157895	232.753961797753	213.822354545455
FBXO2	1.10113040064324	1.10113040064324	0.67484	0.5226	2.44181703246281	2.44181703246281	0.00173920999999999	0.5033	2.21755482460242	2.21755482460242	0.00068296000000001	0.5587	315.259178947368	286.305035955056	129.108436363636
SFRS2IP	1.16932613538753	1.16932613538753	0.00283999999999995	0.5967	1.27379461332301	1.27379461332301	6.41430000000165e-005	0.6727	1.08934075342536	1.08934075342536	0.0818829999999999	0.5924	3543.55632315789	3030.426	2781.88986363636
DEFB131	NA	NA	NA	NA	NA	NA	NA	NA	NA	0	0.00368876404494382	0
PARP8	0.651930084778846	1.53390681508314	5.49479999945035e-007	0.7357	0.693734948533564	1.44147271535595	0.041245	0.71	1.06412476541698	1.06412476541698	0.70024	0.524	301.974763157895	463.201147191011	435.288381818182
LOC100130264	2.37774301607554	2.37774301607554	0.000124213999999956	0.6787	1.1444335756738	1.1444335756738	0.74964	0.5344	0.481310876716477	2.07765926010657	0.030898	0.7273	2.36957052631579	0.996562921348314	2.07051818181818
DOC2B	1.14088644927792	1.14088644927792	0.47802	0.5946	1.20120668635336	1.20120668635336	0.56976	0.5225	1.05287137656304	1.05287137656304	0.86196	0.5914	118.783015789474	104.114669662921	98.8864090909091
PSG6	1.64680788460923	1.64680788460923	0.5061	0.5547	Inf	Inf	NA	Inf	Inf	NA	0.776488421052631	0.471511235955056	0
MPPE1	0.918771759482104	1.08840959648529	0.136298	0.5396	0.714875510008546	1.39884495412082	0.000163331999999961	0.8268	0.77807736538562	1.28521923974025	0.00256339999999999	0.7926	451.160189473684	491.047079775281	631.103154545455
ANKRD30A	6.06084205431872	6.06084205431872	0.100784	0.5655	Inf	Inf	NA	Inf	Inf	NA	1.37895052631579	0.22751797752809	0
SPG20	3.15934276917702	3.15934276917702	1.62447832963153e-012	0.8784	0.712484368810515	1.40353956349876	0.188561	0.5923	0.225516640917095	4.43426257119368	0.00325589999999998	0.9448	998.456843157895	316.033085393258	1401.37368181818
IPO5	0.860273887878839	1.16242049664634	0.0132587000000001	0.6143	0.88056787249043	1.13563080284975	0.29642	0.6249	1.02359014367114	1.02359014367114	0.85708	0.4995	4036.72075894737	4692.3669494382	4584.22443636364
RAB7L1	0.913713360273592	1.09443512974416	0.2562	0.5515	1.15686315984903	1.15686315984903	0.44668	0.6105	1.26611168244561	1.26611168244561	0.20624	0.6691	431.988868421053	472.783793258427	373.413972727273
TMEM145	0.219178326932512	4.56249490538319	0.00158358999999997	0.686	0.987040040224349	1.01313012567626	0.96262	0.6038	4.50336515493282	4.50336515493282	0.00183897	0.5771	5.86854526315789	26.7752078651686	5.9456
SNORD114-24	NA	NA	NA	NA	NA	NA	NA	NA	NA	0	0	0
ZNF627	0.997595168995448	1.00241062815789	0.9666	0.5273	0.956725837014827	1.04523151911544	0.7467	0.5914	0.959032147256912	1.04271791395134	0.67396	0.5475	266.514533684211	267.157001123596	278.569390909091
ZFAND2B	0.662026652037869	1.51051320505266	1.26898491714655e-013	0.8088	0.718821346013572	1.39116625507268	0.00401639999999992	0.7483	1.08578913522722	1.08578913522722	0.42484	0.427	260.342107368421	393.250191011236	362.179154545455
HYALP1	11.1962966946464	11.1962966946464	0.052978	0.5462	Inf	Inf	NA	Inf	Inf	NA	0.424767368421053	0.037938202247191	0
ELFN1	1.98671820276801	1.98671820276801	0.00271890000000008	0.5974	2.90103568545729	2.90103568545729	0.000381660000000061	0.7359	1.46021498238421	1.46021498238421	0.26886	0.6445	200.715327368421	101.028584269663	69.1874727272727
CCT2	1.09455855244903	1.09455855244903	0.61494	0.4507	2.35116148887647	2.35116148887647	2.41789999999575e-005	0.91	2.14804542307567	2.14804542307567	0.000303069999999961	0.8784	3565.14212947368	3257.15067640449	1516.33230909091
RGS14	1.26569451178567	1.26569451178567	0.00670369999999998	0.6313	1.50671631179731	1.50671631179731	0.060724	0.7282	1.19042651901176	1.19042651901176	0.4065	0.6364	396.269115789474	313.084328089888	263.001809090909
SNORA74B	0.989799896902705	1.01030521737698	0.94678	0.5101	2.62994238598451	2.62994238598451	0.0489999999999999	0.7359	2.65704451396101	2.65704451396101	0.0072025	0.7426	1.02739894736842	1.03798651685393	0.390654545454545
OR2T12	1.27932416438192	1.27932416438192	0.80892	0.5047	Inf	Inf	NA	Inf	Inf	NA	0.0201989473684211	0.0157887640449438	0
RPS4Y2	1.31223652463029	1.31223652463029	0.75636	0.4875	Inf	Inf	NA	Inf	Inf	NA	0.0336094736842105	0.0256123595505618	0
PDK3	1.03386613408291	1.03386613408291	0.80614	0.5493	1.00209703534951	1.00209703534951	0.99544	0.5187	0.969271554908239	1.03170261722441	0.86172	0.571	287.559524210526	278.139997752809	286.957763636364
REL	1.46922973742171	1.46922973742171	2.43009999999488e-005	0.6779	2.01654821164328	2.01654821164328	5.47529999117558e-009	0.7952	1.37252068909389	1.37252068909389	0.00392329999999996	0.6394	392.740803157895	267.310682022472	194.758945454545
IGFBP4	1.18831209038417	1.18831209038417	0.2784	0.5416	0.647008757189313	1.54557413464406	0.44824	0.5416	0.544477130566047	1.83662443078258	0.32676	0.5781	8191.94079157895	6893.7620494382	12661.2518
CLPTM1	0.932430434750389	1.07246606581187	0.102281	0.548	0.954877786257864	1.0472544386219	0.56818	0.4325	1.02407402275912	1.02407402275912	0.80466	0.4821	3581.79076105263	3841.34904606741	3751.04627272727
PMCHL2	1.14492876521488	1.14492876521488	0.80726	0.499	0.248480454076816	4.02446141574925	0.0223949999999999	0.71	0.217026999081626	4.60772163938871	0.066264	0.7084	0.207912631578947	0.181594382022472	0.836736363636364
PROK2	0.292949844646527	3.41355361088038	0.00076156000000005	0.6778	0.956639513336763	1.04532583701461	0.94226	0.4895	3.26554026506156	3.26554026506156	0.00931800000000005	0.6721	4.48400421052632	15.306388764045	4.68724545454545
CLLU1OS	2.73551423975778	2.73551423975778	0.22478	0.5127	57.4032128514056	57.4032128514056	0.0556759999999999	0.7215	20.9844321104643	20.9844321104643	0.00333519999999998	0.7436	3.37844	1.23502921348315	0.0588545454545455
PRSS38	7.80940267587481	7.80940267587481	0.0345949999999999	0.6669	9.53799285544177	9.53799285544177	0.034501	0.6727	1.22134729777823	1.22134729777823	0.8597	0.4862	0.479067368421053	0.0613449438202247	0.0502272727272727
CALML5	11.3768029231046	11.3768029231046	0.000298609999999977	0.8617	5.23072561025859	5.23072561025859	0.00474419999999998	0.7962	0.459771136549775	2.17499516716996	0.48772	0.6088	1682.69461368421	147.905753932584	321.6943
EVL	2.05960877983948	2.05960877983948	8.07369948674364e-010	0.8504	1.00876396115274	1.00876396115274	0.94418	0.5885	0.489784259528822	2.04171526655841	0.000855070000000069	0.8539	1081.75940526316	525.225671910112	1072.36127272727
LRRC8E	2.03012795703856	2.03012795703856	5.72500002959941e-009	0.7521	1.7119092232369	1.7119092232369	0.0866169999999999	0.7684	0.843251883361158	1.18588528496853	0.70322	0.5986	568.086664210526	279.828008988764	331.843918181818
MORN3	1.13477012217823	1.13477012217823	0.69546	0.4798	2.41322606584796	2.41322606584796	0.0759030000000001	0.6718	2.12662108270501	2.12662108270501	0.135259	0.6486	11.0119673684211	9.7041393258427	4.56317272727273
AMFR	1.33910950721897	1.33910950721897	7.49090001139763e-009	0.7342	0.919707642138451	1.08730204489207	0.63516	0.5062	0.68680540103735	1.45601650553359	0.082477	0.7263	2386.43253263158	1782.10409213483	2594.77297272727
BEST2	1.16594860421184	1.16594860421184	0.82296	0.7539	0.228459032797641	4.37715238375256	0.44918	0.745	0.1959426272928	5.10353471225885	0.43268	0.5725	12.7267652631579	10.9153741573034	55.7069909090909
ARHGEF38	0.0225786053908403	44.2897150948782	1.62447832963153e-012	0.9948	0.0638714680414933	15.6564430200722	0.0140794000000001	0.8038	2.82884912224936	2.82884912224936	0.00141561000000001	0.8253	1.35512842105263	60.0182516853933	21.2164909090909
C6orf126	0.241636654020248	4.13844498904625	0.000495939999999973	0.6712	1.26150487870468	1.26150487870468	0.8389	0.5722	5.22066854393278	5.22066854393278	0.00543879999999997	0.7191	0.363611578947369	1.50478651685393	0.288236363636364
SLC30A8	0.892647728276436	1.12026275127686	0.90514	0.5493	1.36043809830093	1.36043809830093	0.66968	0.7713	1.52404812694446	1.52404812694446	0.64908	0.7983	12.9134021052632	14.4664033707865	9.49209090909091
ANKRD56	0.698077613998316	1.43250546923055	0.0205609999999999	0.6757	0.524241463319348	1.9075179472991	0.0143762000000001	0.6938	0.750978763402393	1.33159557730952	0.28488	0.6486	175.485788421053	251.384351685393	334.742290909091
LOC100132724	1.24265388910688	1.24265388910688	0.058264	0.4758	1.2032724331504	1.2032724331504	0.21644	0.511	0.96830858833526	1.03272862809079	0.83464	0.5363	10.2641326315789	8.25984831460674	8.53018181818182
C10orf95	0.504919489300807	1.98051376742213	1.4340999998641e-007	0.7881	0.893535396156601	1.11914984487614	0.71304	0.5531	1.76965915376714	1.76965915376714	0.052358	0.7211	27.1685042105263	53.8075966292135	30.4056272727273
CTBS	1.07477206235478	1.07477206235478	0.2233	0.5379	0.67703744890045	1.47702317150116	0.058377	0.6976	0.629935846505995	1.5874632401801	0.033841	0.7314	734.339307368421	683.251205617978	1084.63617272727
C4orf14	1.12505434003389	1.12505434003389	0.0551560000000001	0.6062	1.03583189619028	1.03583189619028	0.78586	0.5062	0.920694991638426	1.08613602667746	0.51122	0.6098	860.954534736842	765.255956179775	831.172063636364
UBR5	1.168974775383	1.168974775383	0.00793620000000006	0.6357	1.46343565291106	1.46343565291106	4.07979999994534e-006	0.7847	1.25189669078323	1.25189669078323	0.00658330000000007	0.665	4217.08602736842	3607.50814831461	2881.63406363636
CRELD1	0.704744627611803	1.41895370439182	4.22359999974198e-007	0.7163	0.46797428739695	2.13686953948341	0.000475100000000062	0.8689	0.664033848662024	1.50594732785824	0.000500089999999953	0.7743	245.450667368421	348.283133707865	524.496054545455
CIDEC	0.00607460116486907	164.619861100223	0.00100057999999992	0.9513	0.0101675077907664	98.3525186878287	0.023895	0.8967	1.67377372025141	1.67377372025141	0.27744	0.4862	0.554898947368421	91.3473876404494	54.5757090909091
KRT24	1.09657567406089	1.09657567406089	0.87106	0.6012	1.77699114606272	1.77699114606272	0.27934	0.6665	1.62049112350093	1.62049112350093	0.51608	0.7579	293.76922	267.896896629213	165.318336363636
KANK1	1.39966914223949	1.39966914223949	0.00447980000000003	0.6114	0.714953969570006	1.39869144387215	0.147903	0.6469	0.510802123154671	1.95770525350225	0.0630039999999999	0.81	1491.43807368421	1065.56473146067	2086.06167272727
LALBA	2.93220853159349	2.93220853159349	0.100741	0.5548	Inf	Inf	NA	Inf	Inf	NA	0.133524210526316	0.0455370786516854	0
HSPC157	1.20956691344615	1.20956691344615	0.0170249	0.6069	1.15135787577543	1.15135787577543	0.42242	0.5971	0.951876132668939	1.05055685890151	0.77684	0.4903	86.8282621052631	71.7845876404494	75.4137909090909
RPL37A	0.993985305211959	1.00605109024902	0.92806	0.5297	1.0907095112365	1.0907095112365	0.59856	0.5388	1.09730949292446	1.09730949292446	0.48986	0.5781	10748.6327989474	10813.6737460674	9854.7163
PAPPA2	2.76511570377171	2.76511570377171	0.065999	0.6934	0.819798313906295	1.21981221848951	0.67648	0.6306	0.29647884636005	3.37292192099796	0.113764	0.762	50.3346252631579	18.2034426966292	61.3987909090909
NEDD4	1.04969418175293	1.04969418175293	0.51538	0.5289	1.33165809484344	1.33165809484344	0.116819	0.6775	1.26861529576133	1.26861529576133	0.20722	0.6619	755.478957894737	719.71338988764	567.322018181818
HAPLN1	0.345909162883739	2.89093238138969	0.044617	0.6452	0.467913383487222	2.13714767580977	0.05766	0.6756	1.35270595200882	1.35270595200882	0.47798	0.5455	54.4403694736842	157.383426966292	116.347109090909
FLJ10357	0.863659182977272	1.15786414329866	0.173022	0.5772	0.671954440129225	1.48819613396362	0.042135	0.7043	0.778031952155957	1.28529425716895	0.20118	0.6609	631.707557894737	731.431530337079	940.104745454546
HRH1	0.912722637289098	1.09562309418568	0.39266	0.5332	1.33688212367808	1.33688212367808	0.2199	0.6919	1.4647189289057	1.4647189289057	0.21704	0.7171	370.676613684211	406.121858426966	277.269481818182
DMGDH	1.22048860164885	1.22048860164885	0.42918	0.5205	0.156022395431728	6.40933628299266	0.0401760000000001	0.845	0.127836011922557	7.82252187752697	0.034739	0.857	7.27685473684211	5.96224719101124	46.6398090909091
ERBB3	0.25022082706698	3.99646988510798	0	0.9821	0.413918245576344	2.41593602284333	0.00692170000000003	0.8038	1.65421180334259	1.65421180334259	0.00501530000000006	0.764	1998.10047263158	7985.34836629214	4827.28290909091
MRPL51	1.50592436003229	1.50592436003229	8.71502869870255e-012	0.786	1.89899320085157	1.89899320085157	1.3305999635449e-009	0.9033	1.26101499600607	1.26101499600607	0.0595950000000001	0.6844	1271.96161473684	844.638448314606	669.808409090909
ACSM2B	0.0526023399891239	19.0105611310592	0.26928	0.5017	0.675729257266643	1.47988264418955	0.4652	0.3598	12.8459923533128	12.8459923533128	0.28234	0.6302	0.218205263157895	4.14820449438202	0.322918181818182
CFH	1.12108211969533	1.12108211969533	0.4123	0.5904	0.361098574335461	2.76932691257595	0.30444	0.622	0.32209823704404	3.10464288527997	0.27748	0.6895	1449.2629631579	1292.7357752809	4013.48292727273
NPS	NA	NA	NA	NA	NA	NA	NA	NA	NA	0.00330736842105263	0	0
RAG1AP1	0.756252756688866	1.32230922949404	0.000258319999999923	0.6681	1.3230079201817	1.3230079201817	0.132456	0.6488	1.74942558354998	1.74942558354998	0.000256339999999966	0.7855	556.621184210527	736.025329213483	420.724
ZNF75A	1.48059285772193	1.48059285772193	2.4147999999613e-006	0.7176	1.30207506723979	1.30207506723979	0.00761630000000002	0.6459	0.879428169904311	1.1371025334665	0.2472	0.6496	269.986330526316	182.350150561798	207.350818181818
KRTAP10-6	0.464628529808955	2.15225698777296	0.3544	0.4542	0.602822538332199	1.6588629926921	0.63608	0.4502	1.29742902051251	1.29742902051251	0.76058	0.5072	0.118191578947368	0.254378651685393	0.196063636363636
ACADSB	0.722918105079847	1.38328255022683	0.00278480000000003	0.6712	0.257460390876821	3.88409260389277	6.26779999999272e-005	0.9627	0.356140466074486	2.80788086516081	2.2691959422616e-011	0.9377	438.505198947368	606.576589887641	1703.1948
FGF20	0.0451539115240514	22.1464756041644	0.000623290000000054	0.7555	0.233150719914389	4.28907103682628	0.046002	0.7301	5.16346673067737	5.16346673067737	0.00439889999999998	0.4239	0.477017894736842	10.5642651685393	2.04596363636364
OSTM1	1.33007641788884	1.33007641788884	5.96880000000022e-005	0.6532	1.06530743709011	1.06530743709011	0.70982	0.622	0.800937015920495	1.24853762545951	0.35182	0.5056	1007.43862	757.429126966292	945.678763636364
CDHR4	2.12625972025114	2.12625972025114	0.021499	0.5908	0.773432656271688	1.29293739007669	0.64828	0.5478	0.363752672782767	2.7491206933267	0.33528	0.4694	1.67162	0.786178651685393	2.1613
FMNL1	1.01999905787617	1.01999905787617	0.9081	0.5008	1.44690594113828	1.44690594113828	0.093577	0.4306	1.41853654664251	1.41853654664251	0.071902	0.5669	598.26046	586.530404494382	413.475709090909
SERPINF2	0.712428474305577	1.40364968002539	0.40666	0.6315	1.39245015208861	1.39245015208861	0.35884	0.7895	1.95451221043048	1.95451221043048	0.25042	0.6456	88.7281515789474	124.543241573034	63.7208818181818
ZNF75D	0.674399619974635	1.48280036106428	1.46019973890077e-010	0.7683	0.616662272351947	1.62163317724304	4.13180000000679e-005	0.8335	0.914387040098186	1.09362879847096	0.41238	0.6016	265.622211578947	393.864711235955	430.741790909091
CBWD2	1.08454553194321	1.08454553194321	0.144661	0.5747	1.40372261302698	1.40372261302698	1.19290000000216e-006	0.7809	1.29429569500129	1.29429569500129	0.000239870000000031	0.7109	559.707912631579	516.075993258427	398.731136363636
C4orf47	1.63732468499743	1.63732468499743	0.012019	0.6024	2.9999690219742	2.9999690219742	0.000156301999999942	0.7033	1.83223831501625	1.83223831501625	0.0386599999999999	0.6037	6.60748631578948	4.03553820224719	2.20251818181818
SMAD4	1.16130760991715	1.16130760991715	0.0193757999999999	0.5937	0.656947440156879	1.52219179020045	0.000221960000000077	0.8325	0.565696319000052	1.76773290971319	5.56500000525872e-008	0.8887	1438.40794421053	1238.6106247191	2189.53276363636
OXER1	0.413658899828065	2.41745070737181	5.55319999999693e-005	0.6939	0.712988277047591	1.40254760448642	0.23972	0.6919	1.72361401469651	1.72361401469651	0.0122563999999999	0.5526	28.0396705263158	67.7845213483146	39.3269727272727
BAT3	0.924413830089354	1.08176659354322	0.095042	0.4757	1.07364833230808	1.07364833230808	0.188497	0.5876	1.16143689910427	1.16143689910427	0.0159644	0.5996	5501.68361684211	5951.53754494382	5124.28832727273
PITPNM2	1.67173206223633	1.67173206223633	5.09190000053117e-007	0.7545	0.561746217682298	1.78016329887523	0.000777119999999965	0.8105	0.336026466424789	2.9759560627461	0.00121537999999999	0.9387	894.35098	534.984642696629	1592.09079090909
FNIP2	0.519486291301206	1.92497861203461	2.07620000081121e-008	0.7846	0.335595703037574	2.97977593559366	0.000176549000000081	0.9167	0.646014550638046	1.54795274969013	0.0165563	0.7712	610.276365263158	1174.7689505618	1818.48682727273
LGI2	1.6514923442703	1.6514923442703	0.2233	0.5197	0.414577319969356	2.41209528797648	0.36022	0.4517	0.251031935696036	3.9835569017436	0.23904	0.5689	231.996936842105	140.477149438202	559.598718181818
FLJ25758	3.60197384610735	3.60197384610735	0.00719700000000001	0.5714	Inf	Inf	NA	Inf	Inf	NA	0.493389473684211	0.136977528089888	0
LOC643387	1.04937164826826	1.04937164826826	0.8009	0.5094	1.50666322669419	1.50666322669419	0.173079	0.599	1.43577657084654	1.43577657084654	0.29704	0.5832	0.963990526315789	0.91863595505618	0.639818181818182
FKSG29	0.729862217067936	1.37012161558011	0.0347240000000001	0.6027	0.944375794388981	1.05890049908258	0.86572	0.5258	1.29390968912298	1.29390968912298	0.43828	0.5822	1.15645684210526	1.58448651685393	1.22457272727273
C14orf48	3.47109391838368	3.47109391838368	0.0194399999999999	0.6037	7.82415641431416	7.82415641431416	0.00611639999999991	0.6239	2.25408951710459	2.25408951710459	0.3305	0.4862	0.220001052631579	0.0633808988764045	0.0281181818181818
GRM5	9.18275849206392	9.18275849206392	0.00054301999999995	0.8152	4.62146747785895	4.62146747785895	0.0061966	0.7435	0.50327660058282	1.98697892737701	0.43224	0.5577	13.8010463157895	1.50293033707865	2.98629090909091
PVR	0.613873162791158	1.62900100641833	5.68089999486432e-008	0.7761	1.09409582730898	1.09409582730898	0.46758	0.5139	1.78228320380443	1.78228320380443	3.38570000002481e-006	0.8049	1421.25197368421	2315.22089550562	1299.01964545455
BTBD7	1.085413304835	1.085413304835	0.092844	0.57	0.879240615009324	1.13734509408371	0.20658	0.6536	0.810051444083765	1.23448949730728	0.0152978	0.7508	1241.67906315789	1143.9688988764	1412.21759090909
GLYATL1	0.220155876646954	4.54223623384634	0.00318269999999998	0.6399	0.0435512385852708	22.9614594781744	0.027702	0.7895	0.197820013930904	5.05510024051099	0.0580809999999999	0.7058	1.91483789473684	8.69764606741573	43.9674727272727
SLC15A4	1.14475486225173	1.14475486225173	0.00483840000000002	0.6309	1.29671643874784	1.29671643874784	0.0168560000000001	0.7244	1.13274595418377	1.13274595418377	0.27156	0.6118	548.077785263158	478.773057303371	422.665872727273
CCS	1.03400463857251	1.03400463857251	0.58824	0.5238	1.02857876770958	1.02857876770958	0.70852	0.5761	0.99475256622599	1.00527511458846	0.95604	0.5414	346.044521052632	334.664379775281	336.429772727273
TANK	1.06389374333484	1.06389374333484	0.23712	0.5442	1.17344600455726	1.17344600455726	0.029702	0.6134	1.10297293494651	1.10297293494651	0.159975	0.572	1025.02702842105	963.467484269662	873.5187
CLUL1	0.836742400380725	1.19511094399542	0.76424	0.5436	0.202335495489742	4.94228656014879	0.038402	0.6895	0.241813365018527	4.13542071970829	0.031037	0.6982	9.62387263157894	11.501595505618	47.5639363636364
DEFB121	NA	NA	NA	NA	NA	NA	NA	NA	NA	0.0155589473684211	0	0
SESN3	6.15656333701119	6.15656333701119	8.02802269106451e-013	0.9131	2.77105539933959	2.77105539933959	0.000359919999999958	0.8029	0.45009776520627	2.22173953594664	0.131281	0.7477	722.17444631579	117.301553932584	260.6135
CETP	1.22133031897547	1.22133031897547	0.79564	0.7338	6.05121250491414	6.05121250491414	0.23284	0.7129	4.95460761998464	4.95460761998464	3.83289999739134e-008	0.8529	21.4756431578947	17.5838123595506	3.54898181818182
FAM173A	0.934285721576398	1.07033638308496	0.3325	0.5381	0.975805891872132	1.02479397627068	0.86446	0.5627	1.04444054889941	1.04444054889941	0.7747	0.5291	131.666349473684	140.927284269663	134.930881818182
DCAF7	0.820700982034561	1.21847057806724	0.000480170000000002	0.6403	1.13846168552016	1.13846168552016	0.059302	0.6239	1.38718206806315	1.38718206806315	4.17620000000563e-005	0.7886	3077.92862947368	3750.3654764045	2703.58560909091
USP2	0.996609018741251	1.00340251913738	0.98518	0.5171	0.364444240145867	2.74390397718936	0.072418	0.8019	0.36568426864747	2.73459945022691	0.072558	0.7988	106.45622	106.818439325843	292.105645454545
DERA	1.76137660523175	1.76137660523175	1.6269208202857e-012	0.8509	1.84151686686623	1.84151686686623	5.41100000361894e-008	0.889	1.04549865224532	1.04549865224532	0.725	0.5322	1023.23792631579	580.930803370786	555.6495
AHSA2	0.840721456836526	1.18945459506031	0.0145966	0.6227	0.836409566985552	1.19558651583103	0.25602	0.6038	0.994871202803366	1.00515523736357	0.97028	0.524	413.407297894737	491.72921011236	494.264190909091
C4orf6	2.73561442286708	2.73561442286708	0.00212089999999998	0.6988	1.41163778720424	1.41163778720424	0.58792	0.6354	0.516022205250975	1.93790110158852	0.5148	0.5669	1.43510947368421	0.524602247191011	1.01662727272727
SERPINB3	3.47326447773359	3.47326447773359	0.00262400000000007	0.7896	0.778241310924163	1.28494849343387	0.80904	0.7703	0.224066239675474	4.46296595796114	0.39858	0.5552	4180.9259	1203.74533146067	5372.27443636364
KCNMB4	1.43613615390342	1.43613615390342	0.0625629999999999	0.5877	1.14654976617661	1.14654976617661	0.76498	0.5531	0.798357288799034	1.25257201760417	0.4946	0.5567	87.0592852631579	60.620495505618	75.9315363636364
SERAC1	0.748585773203891	1.33585226409002	1.9159999999907e-005	0.6971	0.626423017306727	1.5963653511639	0.000137378999999993	0.8622	0.836808605947296	1.19501639071693	0.0198189999999999	0.7181	273.228356842105	364.992719101124	436.172281818182
RDM1	0.480741289113451	2.08012089380575	3.17409999994744e-006	0.7254	7.67797168196104	7.67797168196104	1.65350000358444e-009	0.8569	15.971109317696	15.971109317696	1.62558855265615e-012	0.9551	11.3076978947368	23.5213786516854	1.47274545454545
IRF2BP1	0.894251964987463	1.11825306418423	0.092456	0.5527	0.909565711866924	1.09942578854194	0.36972	0.6163	1.0171246443721	1.0171246443721	0.83586	0.4392	839.269098947368	938.515241573033	922.714090909091
RHBDD2	1.18175791212698	1.18175791212698	0.0109429	0.5799	1.59013281682723	1.59013281682723	0.000497560000000008	0.7464	1.34556561924366	1.34556561924366	0.032319	0.7038	2821.47941263158	2387.52741460674	1774.36713636364
MYBL1	1.31785204079848	1.31785204079848	0.0541809999999999	0.6138	2.11342516083562	2.11342516083562	1.32070000002926e-006	0.7416	1.60368925752476	1.60368925752476	0.0102553999999999	0.6558	149.942077894737	113.777626966292	70.9474272727273
ANKDD1A	1.08608755255969	1.08608755255969	0.42708	0.5082	0.394594890066674	2.53424467770232	0.00649959999999994	0.8794	0.363317753837335	2.75241159959312	0.00461880000000003	0.8774	78.6155273684211	72.3841528089888	199.230981818182
LOC148189	1.2949362198879	1.2949362198879	0.0053957	0.6647	1.25838840184615	1.25838840184615	0.00325510000000007	0.6574	0.97177635664179	1.02904335258345	0.76668	0.6001	73.9122778947368	57.0779292134831	58.7356636363636
ZNF74	1.60809241028789	1.60809241028789	1.12470000002141e-006	0.7655	1.71202829548091	1.71202829548091	6.77509999991166e-007	0.8182	1.06463303012195	1.06463303012195	0.5038	0.4842	482.215570526316	299.868071910112	281.663318181818
NUP205	1.34649201218452	1.34649201218452	3.89099999997811e-007	0.7051	1.95392775542521	1.95392775542521	1.41689993071736e-011	0.8986	1.45112465409669	1.45112465409669	4.20010000000692e-005	0.7763	2871.01028421053	2132.21486516854	1469.35334545455
DTX2	1.06061494129871	1.06061494129871	0.4708	0.4958	2.07149338677492	2.07149338677492	0.000199501999999963	0.8249	1.95310598230721	1.95310598230721	0.00154245000000008	0.8274	1363.69970736842	1285.76324382023	658.317190909091
SPINK9	4.04352978488558	4.04352978488558	0.160499	0.5473	1.70054106884699	1.70054106884699	0.50256	0.4373	0.420558561285609	2.37779013924504	0.58326	0.6108	0.439558947368421	0.108706741573034	0.258481818181818
ANGPTL5	0.698468275563355	1.43170425198402	0.21906	0.6248	0.13811660244606	7.24025918890192	0.053501	0.7866	0.197742126991611	5.05709135030405	0.0686169999999999	0.7171	0.743829473684211	1.06494382022472	5.38551818181818
MFSD5	1.19516787302429	1.19516787302429	0.0023048	0.6436	1.0433351967493	1.0433351967493	0.87532	0.6842	0.872961213481425	1.14552626686807	0.64504	0.5853	666.838357894737	557.945350561798	639.141054545454
LOC285740	0.245544541406657	4.07258086158737	2.80142575803666e-012	0.8816	0.239333220497643	4.17827495038387	0.023155	0.7349	0.974703893340771	1.02595260656293	0.92566	0.4831	4.38288315789474	17.8496460674157	18.3128909090909
SNX10	1.27508391686915	1.27508391686915	0.0186364999999999	0.6124	7.90125396547195	7.90125396547195	1.62447832963153e-012	0.9732	6.19665408757782	6.19665408757782	1.62447832963153e-012	0.9428	687.327568421053	539.04496741573	86.9896818181818
ATXN10	1.53899432795821	1.53899432795821	6.66133814775094e-016	0.8319	1.53482493215159	1.53482493215159	0.000882619999999945	0.8545	0.997290830946627	1.00271652858856	0.97592	0.5271	1961.8254231579	1274.74506404494	1278.20794545455
KIAA1324L	1.57758181808484	1.57758181808484	0.0113615	0.6911	1.73492766548814	1.73492766548814	0.0111388	0.688	1.09973862883025	1.09973862883025	0.71678	0.4321	398.231022105263	252.431295505618	229.537536363636
ARHGEF33	1.54916937680667	1.54916937680667	0.0251210000000001	0.5717	0.900606892911995	1.1103623655007	0.79184	0.5981	0.581348241448223	1.7201393737923	0.042382	0.6701	9.48110631578947	6.12012247191011	10.5274636363636
TPD52L2	1.16634069646403	1.16634069646403	0.0090015	0.5967	1.62800632877838	1.62800632877838	0.000279540000000078	0.799	1.39582399355006	1.39582399355006	0.00849630000000001	0.7457	2978.22771368421	2553.48006179775	1829.37109090909
OR56A3	11.5745614601815	11.5745614601815	0.00143697000000009	0.624	40.1576465608114	40.1576465608114	0.000684209999999963	0.6574	3.46947456272626	3.46947456272626	0.117224	0.4617	4.62981157894737	0.399998876404494	0.115290909090909
PCDHGA9	1.67077962724093	1.67077962724093	0.061424	0.5179	1.35987408271206	1.35987408271206	0.35846	0.577	0.813915887254211	1.22862818586028	0.42902	0.57	108.322537894737	64.8335280898876	79.6563
PRRC1	0.828905473751444	1.20641017783876	1.55545999999118e-005	0.6716	0.943487703897571	1.0598972258663	0.47712	0.5426	1.13823316864775	1.13823316864775	0.193502	0.6231	1524.30326315789	1838.93497078652	1615.6048
NEDD9	0.63524408933352	1.57419803944838	3.92169999999803e-005	0.7197	0.757014393185562	1.32097884663981	0.26916	0.6574	1.19169057358692	1.19169057358692	0.40146	0.6027	1181.12741263158	1859.32845730337	1560.24432727273
EIF3F	1.00884122242574	1.00884122242574	0.88314	0.5011	0.870030721924323	1.14938469964395	0.25336	0.6316	0.862405998668801	1.15954666542625	0.2048	0.6456	1733.20237473684	1718.01303932584	1992.11629090909
DMRT1	9.08080495226407	9.08080495226407	0.00194004999999997	0.7784	10.2379662202638	10.2379662202638	0.00226339999999992	0.8115	1.12742937152408	1.12742937152408	0.89554	0.4188	7.31046631578947	0.80504606741573	0.714054545454545
SRC	0.597863707031994	1.67262201775778	1.02200470308844e-011	0.8169	0.942365651104565	1.06115922076307	0.5449	0.5455	1.57622153681614	1.57622153681614	0.000263440000000004	0.7896	2429.06857684211	4062.91358426966	2577.62851818182
HIST1H2BB	1.66319084580371	1.66319084580371	0.031519	0.6007	7.51508257824047	7.51508257824047	6.44319999999476e-005	0.7368	4.51847278813571	4.51847278813571	0.0128029	0.3442	0.615485263157895	0.370062921348315	0.0819
TP63	48.8534398434437	48.8534398434437	1.62447832963153e-012	0.9931	13.3914848889799	13.3914848889799	1.62447832963153e-012	0.9627	0.27411549589741	3.64809729827991	0.25734	0.6098	17818.0441147368	364.724452808989	1330.55029090909
DEFB103B	12.1908184406846	12.1908184406846	0.026158	0.7224	7.72754605330905	7.72754605330905	0.039903	0.7665	0.633882465800637	1.57757952609863	0.57534	0.6016	257.18882	21.0969280898876	33.2820818181818
FXYD5	0.714894328842016	1.39880813101399	0.000841789999999953	0.6719	2.69298004960484	2.69298004960484	2.97519999969964e-007	0.8297	3.7669623900457	3.7669623900457	1.24789067967868e-012	0.9316	2102.00530842105	2940.30211685393	780.5499
HIGD1A	0.734640005922108	1.36121092227317	1.18429999995673e-006	0.7499	0.486879293817769	2.05389716239254	1.04219999297328e-009	0.9254	0.662745412573395	1.50887502354346	6.2808999999997e-005	0.8396	1748.91933263158	2380.64809775281	3592.10045454545
C3orf23	0.678563790734145	1.47370079814912	2.13729034470589e-012	0.8009	0.581281073216673	1.72033813945848	1.0682999995737e-007	0.9148	0.856634381548386	1.16735916925547	0.0974630000000001	0.6721	408.934051578948	602.646438202247	703.504845454545
WASH7P	0.963792828804419	1.03756737974539	0.53254	0.5495	1.09930791219707	1.09930791219707	0.51134	0.5359	1.14060602999169	1.14060602999169	0.27042	0.5904	1203.09871894737	1248.29598539326	1094.41468181818
SLC9A2	0.329468582933505	3.03519076415801	5.40960000128266e-008	0.7782	0.111506552360638	8.96808285100383	0.00471890000000008	0.7799	0.338443657868111	2.95470154855049	0.023179	0.716	199.02558	604.080602247191	1784.87789090909
ZNF530	0.844657601309079	1.18391168024791	0.119321	0.5363	1.1965255855787	1.1965255855787	0.0893029999999999	0.534	1.41658061648209	1.41658061648209	0.00643959999999999	0.6016	60.4134905263158	71.5242370786517	50.4907636363636
ADAR	1.03186267643644	1.03186267643644	0.51802	0.529	1.75779397259299	1.75779397259299	1.4432899320127e-015	0.9445	1.70351541220928	1.70351541220928	1.93178806284777e-014	0.9489	10121.7721431579	9809.22401235955	5758.2244
NFYC	1.23876167578961	1.23876167578961	0.00420030000000005	0.6273	1.29320799891497	1.29320799891497	0.0142042	0.6373	1.04395221792009	1.04395221792009	0.676	0.523	1229.92659368421	992.867811235955	951.066336363636
OR4P4	44.6781127079456	44.6781127079456	0.0737640000000001	0.5423	Inf	Inf	NA	Inf	Inf	NA	0.137698947368421	0.00308202247191011	0
VASN	0.873283593387228	1.1451033863138	0.25526	0.549	0.505182559660239	1.97948242843647	0.107419	0.6861	0.578486259773614	1.72864952815187	0.162435	0.6353	439.994155789474	503.838797752809	870.9607
MYH6	0.309387580905885	3.23219179345211	0.0412399999999999	0.4766	1.92158440381396	1.92158440381396	0.26928	0.5608	6.21092934043305	6.21092934043305	0.0162956	0.4152	0.198831578947368	0.642661797752809	0.103472727272727
B3GNTL1	0.713550565707328	1.40144237571828	3.57480000001686e-006	0.694	1.7865719590665	1.7865719590665	4.11240000000035e-005	0.8019	2.50377765070581	2.50377765070581	2.41609954265698e-010	0.9397	58.7069494736842	82.274406741573	32.8601090909091
MESP1	0.829263688012224	1.20588904887062	0.43722	0.6244	2.20823254074869	2.20823254074869	0.0138172999999999	0.4794	2.66288343824858	2.66288343824858	0.00036167999999992	0.6828	22.9962526315789	27.7309292134831	10.4138727272727
PRKAA2	1.35930493231893	1.35930493231893	0.10812	0.6209	0.201961348475706	4.95144247920432	0.066564	0.8718	0.148576926099404	6.73052018407593	0.052739	0.8948	224.703147368421	165.307387640449	1112.60470909091
CDHR5	0.00489295705301762	204.375388781161	2.69784194983913e-014	0.998	0.0405088221889656	24.6859806324459	0.078501	0.8612	8.27900628393676	8.27900628393676	3.09170022916305e-010	0.9081	10.5089684210526	2147.77450674157	259.424190909091
NDUFV1	1.01515756961542	1.01515756961542	0.9112	0.5529	0.871517108810255	1.14742440497255	0.39852	0.6325	0.858504270564044	1.16481657026935	0.367	0.7058	1975.50012421053	1946.00344157303	2266.73705454545
MURC	1.39391102646206	1.39391102646206	0.0520010000000001	0.6066	1.98597821291485	1.98597821291485	0.00140320000000005	0.7081	1.42475249511121	1.42475249511121	0.027263	0.5904	19.4037473684211	13.9203629213483	9.77037272727273
TBCEL	1.6502729947765	1.6502729947765	4.11950000001049e-007	0.7682	0.751823830533011	1.33009883351402	0.039757	0.6746	0.455575430800061	2.19502618533191	0.000116736999999922	0.8366	285.657610526316	173.097185393258	379.952854545455
ARSJ	2.57661361117419	2.57661361117419	8.61369975346804e-010	0.7513	1.84841931286746	1.84841931286746	0.00140192000000006	0.6555	0.717383198183572	1.39395514493791	0.120598	0.6813	646.683712631579	250.982029213483	349.857690909091
CES8	1.17092912171956	1.17092912171956	0.25128	0.5993	1.83566606113589	1.83566606113589	0.000843590000000005	0.6928	1.56770040738259	1.56770040738259	0.026278	0.5475	71.400267368421	60.9774460674158	38.8961090909091
SELS	0.693004153134783	1.44299279517522	3.85950049697215e-010	0.7711	0.897455598823172	1.11426125293696	0.36264	0.623	1.2950219630915	1.2950219630915	0.040844	0.6966	705.97560631579	1018.71771348315	786.641263636364
MITF	0.849989823709583	1.17648467323495	0.20246	0.558	0.195618692059944	5.11198592255983	0.00130426000000006	0.8995	0.230142393006791	4.3451360131225	0.00175987	0.8948	220.653426315789	259.595374157303	1127.97720909091
LHCGR	1.67473203857937	1.67473203857937	0.30174	0.4855	0.200622666145048	4.98448166009822	0.23938	0.7234	0.119793890320048	8.34767113187779	0.197899	0.761	1.91044210526316	1.14074494382022	9.52256363636364
LOC92249	0.985747941625062	1.01445811629233	0.87604	0.5508	0.533050965412037	1.87599322557651	0.000383589999999989	0.7751	0.540757878259702	1.8492564606146	0.021657	0.7692	606.717818947369	615.489815730337	1138.19851818182
SEC16B	0.366724808842507	2.72684033337232	2.5813000004149e-007	0.8153	0.354923276482022	2.81751033607021	0.0167359	0.8	0.96781910556383	1.03325093940713	0.9196	0.5291	205.349786315789	559.956079775281	578.575145454545
SLC16A3	1.045226397292	1.045226397292	0.62332	0.5135	2.48879854660721	2.48879854660721	2.79629999999642e-006	0.8354	2.38110954053137	2.38110954053137	1.7102899999899e-005	0.8539	1630.61560210526	1560.05972134832	655.181836363636
RFX8	1.33025697565497	1.33025697565497	0.27664	0.671	11.6948006487755	11.6948006487755	3.1424995938778e-010	0.9234	8.79138456914868	8.79138456914868	0.000677990000000017	0.8437	10.0324378947368	7.54172921348315	0.857854545454546
TRMT61A	0.888451883702913	1.12555335673573	0.039623	0.5775	1.27310834788257	1.27310834788257	0.078103	0.6842	1.43295137444751	1.43295137444751	0.0133837999999999	0.76	439.427211578947	494.598773033708	345.160890909091
RMI1	1.31962188282651	1.31962188282651	0.000138152000000003	0.6554	1.59320639152538	1.59320639152538	0.00153996000000001	0.7416	1.2073203788595	1.2073203788595	0.180481	0.6272	587.774667368421	445.411428089888	368.925627272727
SDF4	0.851052544831784	1.17501558049821	0.020799	0.6006	1.1120449844102	1.1120449844102	0.34952	0.5732	1.30667018289688	1.30667018289688	0.0064419	0.6793	3078.57755052632	3617.37658764045	2768.393
CCL22	0.850088104070546	1.1763486575234	0.40308	0.5053	1.87261557694712	1.87261557694712	0.2056	0.7646	2.20284881999915	2.20284881999915	0.0623400000000001	0.7263	141.190107368421	166.088793258427	75.3972727272727
LOC729156	0.927866764952559	1.07774094058766	0.5988	0.5599	0.69940239029275	1.42979208232535	0.56992	0.5397	0.753774589963365	1.32665655398201	0.64046	0.5618	6.41432105263158	6.91297640449438	9.17114545454545
DRG1	1.36511617422887	1.36511617422887	2.48319997897539e-009	0.7785	1.54158926087683	1.54158926087683	6.2611000051227e-008	0.8689	1.12927331019842	1.12927331019842	0.087835	0.6037	1042.56224210526	763.716862921349	676.290545454545
LOC728190	1.07196336533198	1.07196336533198	0.2364	0.5425	1.14347705005662	1.14347705005662	0.33156	0.5416	1.06671280664755	1.06671280664755	0.6025	0.5005	294.958636842105	275.157385393258	257.948890909091
BNC2	1.6686686891613	1.6686686891613	0.00429959999999996	0.6769	0.418257249517822	2.39087308385647	0.13954	0.6383	0.250653261629812	3.98957505478981	0.065015	0.7978	264.512242105263	158.51693258427	632.4152
MPG	1.11784851731537	1.11784851731537	0.0714049999999999	0.5603	1.23049764292516	1.23049764292516	0.00527650000000002	0.6144	1.10077315831695	1.10077315831695	0.152977	0.5567	614.592093684211	549.799086516854	499.466290909091
MEGF10	4.82954861795078	4.82954861795078	9.80680000000067e-005	0.7541	2.86463947141554	2.86463947141554	0.0145955	0.6909	0.593148490268442	1.68591847809885	0.30508	0.5403	65.9744178947369	13.6605764044944	23.0306181818182
LOC339568	1.02399333099465	1.02399333099465	0.97632	0.4936	Inf	Inf	NA	Inf	Inf	NA	0.0160536842105263	0.0156775280898876	0
UNC93A	0.419337222520875	2.38471556135282	0.00449829999999996	0.7176	1.0947998449402	1.0947998449402	0.91286	0.6943	2.61078622679556	2.61078622679556	0.0570160000000001	0.7901	28.0825515789474	66.968897752809	25.6508545454545
DUSP1	1.66005560044918	1.66005560044918	0.000880239999999977	0.6451	0.604657555385457	1.65382866896043	0.044218	0.6756	0.36423933946661	2.74544754409118	0.0167631	0.7824	6597.81024	3974.45136067416	10911.6477272727
HSPC072	1.02544701712881	1.02544701712881	0.93276	0.5221	0.882289080227059	1.13341536511213	0.65952	0.6708	0.860394604001494	1.1622574053222	0.64352	0.6752	1.21561789473684	1.18545168539326	1.3778
SMEK1	1.02608413652931	1.02608413652931	0.54214	0.4859	1.0713980276938	1.0713980276938	0.19486	0.5742	1.04416196445426	1.04416196445426	0.3882	0.5843	1912.12398210526	1863.51578202247	1784.69992727273
SPRR2F	0.71220061458235	1.40409876027195	0.52306	0.7339	3.89262910533314	3.89262910533314	0.029261	0.6478	5.46563570099678	5.46563570099678	0.0698570000000001	0.6333	340.211855789474	477.69104494382	87.3989909090909
IL11	0.780078854795799	1.28192168503499	0.3965	0.5497	15.1496429380383	15.1496429380383	9.82390002679523e-009	0.9617	19.4206558028085	19.4206558028085	8.31150000000225e-005	0.9408	82.7246252631579	106.046491011236	5.4605
PLEKHB2	0.64596734573302	1.5480658683532	1.11022302462516e-016	0.8454	0.585428195234742	1.70815141487851	0.0183985	0.7158	0.906281407414518	1.10341003557918	0.54482	0.5373	2295.84269894737	3554.11572134831	3921.64695454545
MDN1	0.828070110029847	1.20762721403379	0.00193882000000001	0.6268	0.952965623669847	1.04935579538433	0.51296	0.5828	1.15082722118239	1.15082722118239	0.063538	0.5853	1550.43576421053	1872.34842247191	1626.95875454545
C6orf227	0.269360452184061	3.71249748020424	5.83400000531142e-008	0.8443	1.73340439323322	1.73340439323322	0.22152	0.4986	6.43525944205329	6.43525944205329	1.58249968684743e-010	0.8698	1.53286526315789	5.69075842696629	0.884309090909091
MEIS3	1.24995332639606	1.24995332639606	0.156919	0.6239	0.854035667251664	1.17091128432382	0.70354	0.5407	0.683254045744309	1.46358445475525	0.30662	0.5771	101.233863157895	80.9901146067416	118.535872727273
FBRS	1.17865581556474	1.17865581556474	0.00167629999999996	0.644	1.1208679297761	1.1208679297761	0.35682	0.6411	0.950971364985842	1.05155637364001	0.63356	0.4811	2651.21703789474	2249.35643033708	2365.32509090909
SPRED2	0.794580545192069	1.25852565363059	5.60439999999218e-005	0.6912	1.01355925475928	1.01355925475928	0.92422	0.5359	1.27559032358926	1.27559032358926	0.0283410000000001	0.7334	1330.26986526316	1674.17875168539	1312.4737
PABPN1	1.17298978097042	1.17298978097042	0.00746380000000002	0.6192	1.49231491567867	1.49231491567867	1.24790000000097e-006	0.7904	1.27223181300358	1.27223181300358	0.00229509999999999	0.6864	2792.22637473684	2380.43537977528	1871.07047272727
ZMYM6	0.9860972695876	1.01409874141342	0.72846	0.5267	0.843782970848165	1.18513887403393	0.00421919999999998	0.7225	0.855679248763205	1.16866220776698	0.0309389999999999	0.7171	538.759952631579	546.355789887641	638.505363636364
CDK6	1.21387165541486	1.21387165541486	0.39848	0.6073	1.85717763096234	1.85717763096234	0.0105396	0.6163	1.52996210322386	1.52996210322386	0.0551240000000001	0.5199	4903.41188947368	4039.48133033708	2640.24927272727
TMEM171	0.375823514456487	2.66082339591282	1.41849998414045e-009	0.7952	0.154189099401621	6.48554277754271	0.021083	0.6976	0.410269963082561	2.43741947981399	0.087498	0.5689	97.5219421052632	259.488665168539	632.482727272727
RPE	0.921491127296918	1.08519764366411	0.139642	0.5638	1.409677202632	1.409677202632	1.09390000002652e-006	0.7856	1.52977837862326	1.52977837862326	8.81049999623684e-009	0.8447	683.390836842105	741.614125842697	484.785336363636
ASB14	0.747603762938921	1.33760696450868	0.000463419999999992	0.71	0.565805133833539	1.76739294185019	0.00117740999999993	0.8048	0.75682488757051	1.32130961391889	0.0193622	0.7181	11.9117463157895	15.9332348314607	21.0527363636364
C10orf113	1.51435355854232	1.51435355854232	0.190475	0.5152	1.28551837700518	1.28551837700518	0.63022	0.5263	0.848889197475519	1.178010042976	0.70976	0.4898	0.480363157894737	0.317206741573034	0.373672727272727
HSPA4	1.30043253647997	1.30043253647997	5.12490000437182e-008	0.7098	1.33624278173232	1.33624278173232	0.0181011	0.7483	1.027537180321	1.027537180321	0.86032	0.6078	3078.78641052631	2367.50952022472	2304.06214545455
DDR1	1.2489830299769	1.2489830299769	0.000902340000000001	0.6818	1.83704898691868	1.83704898691868	0.000276820000000066	0.8163	1.47083582629033	1.47083582629033	0.050736	0.6731	10491.3779631579	8399.93635730337	5710.99520909091
LOC100133893	1.540739619067	1.540739619067	0.30872	0.5266	2.24876311061554	2.24876311061554	0.134465	0.5943	1.45953481223341	1.45953481223341	0.43464	0.6006	2.29852210526316	1.49183033707865	1.02212727272727
GSTM1	2.92768667172639	2.92768667172639	0.100964	0.4779	5.65306482870092	5.65306482870092	0.0436030000000001	0.5895	1.93089816724391	1.93089816724391	0.32932	0.6047	1028.31376842105	351.237643820225	181.903763636364
CTAGE9	1.59797691906981	1.59797691906981	0.00179722000000004	0.6141	2.20273035156918	2.20273035156918	0.00266390000000005	0.7273	1.3784494164355	1.3784494164355	0.25066	0.6364	504.848174736842	315.929578651685	229.192
DLX6	6.05813987739428	6.05813987739428	5.89229776082334e-011	0.8598	29.8532878857301	29.8532878857301	1.72895031624876e-012	0.9278	4.92779772172751	4.92779772172751	0.00785800000000003	0.4331	110.078028421053	18.1702685393258	3.6873
SCGB1D1	NA	NA	NA	NA	NA	NA	NA	NA	NA	0.827001052631579	0	0
CRIP2	1.0636247859923	1.0636247859923	0.6113	0.558	0.715023585445382	1.39855526496669	0.29564	0.4153	0.672251714008625	1.48753804439861	0.102799	0.6496	1354.53655263158	1273.50976629213	1894.39422727273
TRIOBP	0.942560441458219	1.06093992068341	0.30078	0.5312	0.63143601200601	1.58369174545984	0.0196174	0.8182	0.669915672494303	1.49272519073437	0.033061	0.762	1760.87200210526	1868.17940224719	2788.67845454545
CDC37L1	1.19733853872657	1.19733853872657	0.0334960000000001	0.5944	0.663173541796088	1.50790092935806	0.0178963	0.8775	0.55387304454545	1.80546789530203	1.41920031282439e-010	0.952	254.81876631579	212.820984269663	384.241454545455
PPARG	0.129494334481265	7.72234556828954	0	0.9528	0.250069720080857	3.99888478971649	0.0188231	0.8402	1.93112479462981	1.93112479462981	0.0293570000000001	0.7263	106.982033684211	826.152233707865	427.808827272727
TTTY4C	0.0658448122780913	15.1872253166516	0.061098	0.4472	0.0265453851575316	37.6713313468829	0.178142	0.4263	0.403150745504731	2.48046174080128	0.33026	0.5271	0.0165073684210526	0.250701123595506	0.621854545454546
SNORA36A	0.659370864469065	1.51659718966384	0.2464	0.4694	1.75637437485116	1.75637437485116	0.54142	0.5541	2.66371244089684	2.66371244089684	0.181619	0.4188	0.0882178947368421	0.133791011235955	0.0502272727272727
KLHDC10	0.974735199120838	1.02591965582237	0.60406	0.5352	0.655799834588817	1.52485552337322	2.21360000000059e-005	0.8258	0.672797940589726	1.4863303522057	1.96949999997642e-006	0.8366	703.411141052632	721.643315730337	1072.60036363636
FAM114A1	1.07300870310075	1.07300870310075	0.24616	0.5487	0.738725493768754	1.35368280699005	0.00640430000000003	0.7703	0.688461791254822	1.45251343313818	0.00136442999999997	0.7988	716.976770526316	668.192875280899	970.559127272727
FCER1G	1.17461007822046	1.17461007822046	0.30618	0.5736	3.51865833493439	3.51865833493439	3.04019999997074e-006	0.8708	2.99559692205703	2.99559692205703	0.000341800000000059	0.7773	799.148788421053	680.352402247191	227.117472727273
C19orf50	1.13028625842876	1.13028625842876	0.0179201999999999	0.6305	1.26396619028389	1.26396619028389	2.12079999994952e-006	0.7158	1.11827086356067	1.11827086356067	0.03322	0.4668	1456.17073789474	1288.32030561798	1152.06462727273
FAM48B1	1.91457707062084	1.91457707062084	0.0138157999999999	0.6061	0.642397785465449	1.55666788184123	0.55136	0.5703	0.335529864701211	2.98036063314513	0.27642	0.4985	0.506881052631579	0.264748314606742	0.789045454545455
PRKRIR	0.91446216771279	1.09353895142667	0.26386	0.6251	1.03330239713181	1.03330239713181	0.8031	0.5751	1.12995641986617	1.12995641986617	0.39924	0.4729	1278.08175894737	1397.63218651685	1236.89034545455
SGCD	1.17911554193535	1.17911554193535	0.3642	0.5481	0.228598532227778	4.37448128058665	0.14646	0.712	0.193872885309073	5.15801886584498	0.130881	0.7538	289.721238947368	245.710643820225	1267.38013636364
ULBP3	1.44092893657815	1.44092893657815	0.000396720000000017	0.6367	2.40549779432627	2.40549779432627	0.0059825	0.8038	1.66940765312044	1.66940765312044	0.0560000000000001	0.7109	129.628230526316	89.9615707865168	53.8883181818182
AIMP2	1.01391546653554	1.01391546653554	0.83824	0.495	2.42427934529152	2.42427934529152	4.31240000375865e-008	0.912	2.39100736235445	2.39100736235445	1.12259999962561e-007	0.9336	506.034285263158	499.089225842696	208.735963636364
RAB17	0.123324963129286	8.10865841453091	1.62436730732907e-012	0.9842	0.075574640666183	13.2319517656333	0.00602320000000001	0.8134	0.612808945962994	1.63182996362522	0.179217	0.5945	39.0225768421053	316.420746067416	516.344854545455
FAM64A	1.64997502704453	1.64997502704453	0.000620570000000042	0.6789	9.35684631626952	9.35684631626952	1.92257321174338e-012	0.9761	5.67090177905887	5.67090177905887	3.47266659872503e-012	0.9418	253.669207368421	153.741240449438	27.1105454545455
PRB2	10.0270069525203	10.0270069525203	0.171082	0.5922	16.6146165231646	16.6146165231646	0.152939	0.555	1.65698663637493	1.65698663637493	0.30404	0.5536	8.99092421052631	0.896670786516854	0.541145454545455
CRY1	0.741630587202628	1.34838020067635	6.29510000016431e-007	0.734	0.550007932315481	1.81815559602949	0.0048623000000001	0.8411	0.741619806149133	1.34839980230909	0.0110600000000001	0.7334	415.259398947368	559.927551685393	755.0062
MAP3K10	1.21019645303533	1.21019645303533	0.000304179999999987	0.6517	1.07049837943638	1.07049837943638	0.51076	0.5522	0.884565788266386	1.13049816448344	0.27834	0.6333	473.933923157895	391.617346067416	442.722690909091
MYADM	0.665006103427016	1.50374559699022	0.000463669999999916	0.6518	0.385860770254196	2.59160836521739	0.10638	0.7167	0.580236434321002	1.72343538056208	0.2551	0.5843	3076.07598842105	4625.6357235955	7971.98426363636
NKAPL	1.22523567048369	1.22523567048369	0.107696	0.57	0.255730057044844	3.91037335053909	0.036242	0.8737	0.208719076015709	4.79112891398934	0.027802	0.8897	4.31130421052632	3.51875505617978	16.8588090909091
LOC92659	1.26265373144065	1.26265373144065	0.023661	0.5781	3.67133012611724	3.67133012611724	1.06720188242093e-011	0.9187	2.90763020351459	2.90763020351459	6.82029999143907e-009	0.8754	86.9245147368421	68.8427179775281	23.6765727272727
H2AFY2	4.78151023718746	4.78151023718746	1.62436730732907e-012	0.9232	2.9445824729364	2.9445824729364	3.65263375101677e-014	0.9541	0.615826867845092	1.62383301576174	0.0130039999999999	0.8202	682.734961052632	142.786468539326	231.861381818182
GFRA3	2.16892030610738	2.16892030610738	0.0597449999999999	0.6736	0.497987369714356	2.00808305755545	0.19876	0.8402	0.229601506478635	4.35537211988221	0.0374000000000001	0.9234	84.954327368421	39.1689483146067	170.595345454545
SERPINA5	0.0460190941735952	21.7301104673585	0.0165557	0.8626	0.0133368848662381	74.9800279472657	0.0170171	0.9416	0.289811981433797	3.45051296724402	0.041456	0.7518	10.4567410526316	227.226138202247	784.046736363636
URGCP	0.754154046323415	1.32598904013724	4.06509999995031e-007	0.7269	0.956361565149027	1.04562964096552	0.53684	0.5856	1.26812495379611	1.26812495379611	0.00141599999999997	0.7007	920.438998947369	1220.4920247191	962.4383
C12orf48	1.00223574084101	1.00223574084101	0.97554	0.4975	4.38606889706654	4.38606889706654	6.22529805482941e-011	0.9541	4.37628465872313	4.37628465872313	5.21389598162614e-011	0.9632	325.394795789474	324.668920224719	74.1882545454545
ANKRD52	0.866055307834113	1.15466066768976	0.0183228	0.6024	1.05177790294176	1.05177790294176	0.48818	0.5053	1.21444657567207	1.21444657567207	0.0115557000000001	0.6282	2158.64474842105	2492.50218651685	2052.37697272727
GLG1	1.15636857813507	1.15636857813507	0.00202239999999998	0.6244	1.03555646932184	1.03555646932184	0.73414	0.5311	0.895524566217398	1.11666395063163	0.22948	0.6067	5896.90005052631	5099.49869101124	5694.42635454545
FAM117B	1.63377112475957	1.63377112475957	8.89910000023697e-007	0.7072	2.30240618729626	2.30240618729626	6.15649997648404e-009	0.8421	1.40925870974436	1.40925870974436	0.00935589999999997	0.7354	1034.47036736842	633.17948988764	449.299681818182
RAD17	1.07800008246627	1.07800008246627	0.059303	0.5642	0.870742091214767	1.14844568798197	0.108862	0.6574	0.807738427276056	1.2380245463526	0.0045752	0.7079	502.107482105263	465.776849438202	576.643172727273
EXOC3L	0.708010073036044	1.41240928354573	0.000460879999999997	0.658	1.16975539063047	1.16975539063047	0.3701	0.467	1.65217337320414	1.65217337320414	0.000218630000000108	0.7273	52.9757757894737	74.8234775280899	45.2879090909091
KLK2	0.708612022098431	1.41120947544564	0.59244	0.5612	56.0978730809389	56.0978730809389	0.000103940000000025	0.8249	79.1658500441678	79.1658500441678	0.0584450000000001	0.7651	2.77633473684211	3.91798988764045	0.0494909090909091
SLC26A5	2.04578980152476	2.04578980152476	0.0039981	0.5605	0.496365871762652	2.01464294160452	0.043921	0.6876	0.242627992080468	4.12153598364837	0.0141565	0.7518	6.83432631578948	3.34067865168539	13.7687272727273
FAM65C	1.00491214763182	1.00491214763182	0.9807	0.5456	1.15875553435079	1.15875553435079	0.77726	0.4708	1.15309137926287	1.15309137926287	0.71648	0.4183	122.685949473684	122.086243820225	105.877336363636
PGAM2	1.07916807186229	1.07916807186229	0.60644	0.5441	0.889799023017956	1.1238492897062	0.43152	0.6574	0.824523117592289	1.21282227103605	0.22604	0.6874	45.0598431578947	41.7542404494382	50.6404727272727
PHC2	0.812420553979408	1.23088958680549	0.000499950000000027	0.6484	0.663137263116667	1.50798342307009	0.0137404000000001	0.8077	0.816248751792997	1.22511672796236	0.094545	0.6895	2176.67604947368	2679.24788314607	3282.3914
FAM100A	0.986723320015003	1.01345532198914	0.79788	0.5271	0.972661417012027	1.02810698821791	0.64908	0.6211	0.985748889564339	1.014457140745	0.81166	0.5628	638.742490526316	647.336976404494	656.695618181818
LOC388796	0.778037044584218	1.28528584462761	0.00138432999999993	0.6371	2.13439501961254	2.13439501961254	7.82039988322936e-010	0.9033	2.74330770555168	2.74330770555168	2.32036612146658e-014	0.9632	481.485598947368	618.846624719101	225.584109090909
TMED3	0.775288084439208	1.28984311776613	0.000279499999999988	0.6632	0.736920917136941	1.35699771406295	0.196823	0.6622	0.950512373306989	1.05206415832425	0.74126	0.524	1550.64633157895	2000.0904988764	2104.22352727273
REN	0.123173758128074	8.11861239924346	0.22528	0.6226	0.404203470531102	2.47400151880451	0.52266	0.5933	3.28157130767104	3.28157130767104	0.36714	0.7028	0.879311578947368	7.13878988764045	2.17541818181818
BTF3	1.1911397046237	1.1911397046237	0.00232370000000004	0.6265	1.04847304556884	1.04847304556884	0.71452	0.6038	0.880226762233625	1.13607088866787	0.46416	0.5383	5175.62826	4345.10598539326	4936.34841818182
SNORD28	NA	NA	NA	NA	NA	NA	NA	NA	NA	0	0	0
POLR2B	1.09124305829075	1.09124305829075	0.108356	0.5406	1.19618506237002	1.19618506237002	0.00322270000000002	0.4306	1.0961673966968	1.0961673966968	0.096503	0.4729	2551.08903894737	2337.78260449438	2132.68759090909
TMEM196	1.80262036919981	1.80262036919981	0.34542	0.5561	0.306350398121995	3.26423600599265	0.052879	0.8096	0.169947263082345	5.8841783142778	0.00367529999999994	0.857	0.837325263157895	0.464504494382022	2.73322727272727
TYRP1	1.15966644805093	1.15966644805093	0.52448	0.6048	0.714276969805114	1.4000171393918	0.40714	0.6258	0.61593311680752	1.62355290324891	0.2622	0.715	53.7735494736842	46.3698415730337	75.2838909090909
GATAD2A	1.03871602790192	1.03871602790192	0.4432	0.5627	1.47391875440735	1.47391875440735	1.89217999999602e-005	0.8507	1.4189814297797	1.4189814297797	8.23210000000518e-005	0.8029	2503.07180526316	2409.77489325843	1698.24272727273
SAR1A	0.976766763490348	1.02378585899732	0.59356	0.5389	0.997395620751606	1.00261117975075	0.9624	0.5751	1.02111953235135	1.02111953235135	0.69982	0.5383	1409.35536526316	1442.87809325843	1413.03544545455
LIMD1	0.663285411426705	1.50764660698482	1.10079945159214e-010	0.787	0.670414884559238	1.49161366048346	0.000100839999999991	0.8507	1.01074872597785	1.01074872597785	0.88586	0.5577	824.566542105263	1243.1549494382	1229.93471818182
LQK1	0.75575637083957	1.32317773105783	0.0330009999999999	0.5767	1.5113073701743	1.5113073701743	0.22164	0.6373	1.99972825699821	1.99972825699821	0.060839	0.6925	20.1436526315789	26.6536325842697	13.3286272727273
LSM12	1.01977225674399	1.01977225674399	0.68254	0.5496	1.6922417401749	1.6922417401749	1.90700011337697e-010	0.9474	1.65943104353322	1.65943104353322	4.61589988454136e-010	0.907	1342.63848842105	1316.60621235955	793.408209090909
GUSB	0.689129243383847	1.45110660968279	0.00228329999999999	0.8179	1.12253811222267	1.12253811222267	0.5142	0.5359	1.62892247426715	1.62892247426715	0.00142100999999994	0.809	1140.21087263158	1654.56753370787	1015.74357272727
VARS	0.818062820994965	1.2224000093095	0.00260050000000001	0.6018	1.39876328628408	1.39876328628408	0.00830010000000003	0.7675	1.70984825417544	1.70984825417544	8.39140000000738e-005	0.8274	2715.36570947368	3319.26306853933	1941.26178181818
C7orf46	0.19044252509224	5.25092806617458	3.1863400806742e-014	0.9451	0.19282809095757	5.18596639646264	0.00304319999999991	0.866	1.01252643475597	1.01252643475597	0.9631	0.523	81.5080115789474	427.992705617977	422.697809090909
FSTL1	1.17314853241728	1.17314853241728	0.189497	0.5772	0.576213303658297	1.73546843443416	0.3653	0.5368	0.491168243181454	2.03596224691295	0.28136	0.474	5592.13622526316	4766.77596292135	9704.9759
GPS2	1.14094963345071	1.14094963345071	0.030381	0.5858	1.22391582795079	1.22391582795079	0.0107612	0.6258	1.0727167896528	1.0727167896528	0.35352	0.5199	1270.28766210526	1113.35998089888	1037.88809090909
TMEM95	4.28785864694029	4.28785864694029	0.000379079999999976	0.6993	1.34514807574867	1.34514807574867	0.66594	0.5579	0.31371091878426	3.18764805469747	0.20292	0.6261	0.671338947368421	0.156567415730337	0.499081818181818
HERC4	0.99715965781285	1.00284843271075	0.95676	0.5451	1.21986589593	1.21986589593	0.00691759999999997	0.6335	1.22334060185069	1.22334060185069	0.00400449999999997	0.7099	1035.36268736842	1038.31184831461	848.751236363636
UPB1	0.357686736024899	2.79574247318578	0.0534210000000001	0.6263	1.00526783120833	1.00526783120833	0.98526	0.6273	2.81046997263647	2.81046997263647	0.0543629999999999	0.4831	3.20089157894737	8.94886853932584	3.18411818181818
CHAF1B	1.38139671704127	1.38139671704127	0.000361919999999905	0.6907	4.17163588649111	4.17163588649111	1.63324909152607e-012	0.9713	3.01986810525082	3.01986810525082	6.32179997239746e-009	0.9111	347.623101052631	251.646103370787	83.3301636363636
DPP6	6.61476078011131	6.61476078011131	0.0149796	0.6917	0.0699569313783824	14.2945092115492	0.122401	0.822	0.0105758822887024	94.5547589034952	0.102576	0.9193	12.6140589473684	1.90695617977528	180.311781818182
FAM163B	6.65670071576214	6.65670071576214	0.0558149999999999	0.4927	3.89378905327836	3.89378905327836	0.102738	0.4517	0.584942784652825	1.70956891210056	0.37978	0.5628	2.88051894736842	0.432724719101124	0.739772727272727
CXorf21	0.836688498623137	1.19518793630558	0.28978	0.5361	1.05623473476285	1.05623473476285	0.8207	0.5541	1.26239901289548	1.26239901289548	0.28684	0.5087	24.2375336842105	28.9684078651685	22.9471090909091
TBC1D22B	0.922137028914117	1.08443752787758	0.150565	0.471	0.98381372495689	1.01645258104508	0.85234	0.4957	1.06688452378428	1.06688452378428	0.65002	0.4729	451.044007368421	489.129048314607	458.464845454545
CLCN1	0.595206135567403	1.68009020781802	0.0151405	0.6287	1.89115932861446	1.89115932861446	0.0632550000000001	0.5665	3.17731826942886	3.17731826942886	7.800899999999e-005	0.6931	6.47718631578947	10.8822573033708	3.42498181818182
ATP5H	1.22094710840404	1.22094710840404	0.00290049999999997	0.622	1.10223998744092	1.10223998744092	0.3498	0.4919	0.902774559073006	1.10769625700001	0.35452	0.6231	1512.03984842105	1238.41552022472	1371.78823636364
ATF2	1.04772594180513	1.04772594180513	0.41496	0.5342	1.03621016513518	1.03621016513518	0.77868	0.5014	0.989008789216276	1.01111336006673	0.92404	0.5853	648.344915789474	618.811551685393	625.688627272727
CAMP	1.85857050284547	1.85857050284547	0.0277000000000001	0.5668	1.55236755802359	1.55236755802359	0.52562	0.5876	0.835248141325234	1.19724899766118	0.7287	0.5179	2.70241789473684	1.45403033707865	1.74083636363636
FOLR4	1.41098683378345	1.41098683378345	0.53684	0.486	Inf	Inf	NA	Inf	Inf	NA	0.188002105263158	0.133241573033708	0
INSR	0.399204468113243	2.50498198260729	0	0.9093	0.411480764901491	2.43024725648938	0.000875049999999988	0.8517	1.0307519022677	1.0307519022677	0.8484	0.5516	1191.56923473684	2984.85946404494	2895.80786363636
HAND1	0.528932578746615	1.8906001259549	0.58426	0.5804	5.21282335788453	5.21282335788453	0.023224	0.5632	9.85536449699713	9.85536449699713	0.28834	0.5194	2.24786421052632	4.24981235955056	0.431218181818182
SSX1	0.0955411416950209	10.4666951038969	0.178718	0.5148	Inf	Inf	NA	Inf	Inf	NA	3.71299263157895	38.8627617977528	0
TCEA3	0.65686742400198	1.52237721564494	0.000141724999999981	0.679	0.286332292073413	3.49244576208544	0.0040017	0.8909	0.435905757555957	2.29407385120769	0.0154000000000001	0.7814	357.378390526316	544.064719101124	1248.12464545455
NOMO1	1.03822087912945	1.03822087912945	0.5429	0.5519	1.20182205840935	1.20182205840935	0.150177	0.6268	1.15757839450992	1.15757839450992	0.125444	0.5567	4089.99904947368	3939.4305505618	3403.16523636364
FKBP2	0.924598634867434	1.081550374713	0.26518	0.574	0.843272257279308	1.18585663333257	0.26288	0.5962	0.912041425845512	1.09644142432779	0.50578	0.4648	914.210987368421	988.765235955056	1084.12316363636
IL1A	7.11939446955006	7.11939446955006	2.09799999999483e-005	0.798	14.3317208952117	14.3317208952117	2.97739999999269e-006	0.8823	2.01305335116758	2.01305335116758	0.177616	0.7242	832.693048421053	116.961217977528	58.1014
H1F0	1.12739878447966	1.12739878447966	0.1603	0.5732	1.62740579338013	1.62740579338013	0.000222320000000109	0.7531	1.44350500974795	1.44350500974795	0.00557940000000001	0.6762	4498.38116315789	3990.05323146067	2764.14228181818
LGALS7	9.70372187344901	9.70372187344901	2.04270000025986e-007	0.9007	1.6735255238087	1.6735255238087	0.43174	0.8392	0.172462231052577	5.79837100504134	0.3812	0.4923	2595.94449473684	267.520496629214	1551.18309090909
PLK2	1.49440674775633	1.49440674775633	0.00102181000000001	0.629	2.53348937662898	2.53348937662898	4.2207999999988e-005	0.8124	1.69531446537745	1.69531446537745	0.071583	0.7283	1278.97066315789	855.838388764045	504.825745454545
KIAA1409	0.840430753201118	1.18986602547693	0.69988	0.6724	0.315912974924849	3.1654287078202	1.80741999999956e-005	0.8861	0.375894115870424	2.66032363311777	0.0102805	0.9173	7.42865052631579	8.8390988764045	23.5148636363636
FILIP1L	0.840381041786328	1.18993641012461	0.191197	0.6212	0.191634015655467	5.21828025457585	0.047678	0.8612	0.228032292646829	4.38534379667348	0.056458	0.8182	1077.81021684211	1282.52562022472	5624.31577272727
ENTPD8	0.0275964851300697	36.2364987891295	7.23080040287982e-010	0.9627	0.0529788221089978	18.8754668411203	0.028536	0.734	1.91976702320221	1.91976702320221	0.0583199999999999	0.6343	6.69431052631579	242.578375280899	126.358236363636
GNAI1	3.5949549896147	3.5949549896147	0	0.9262	1.3872939867602	1.3872939867602	0.0102595	0.6459	0.385900238185983	2.59134330857307	4.75360000251612e-008	0.8927	1349.76513684211	375.460928089888	972.948163636363
LRRN3	0.727863353888926	1.3738842526651	0.45094	0.5237	0.729649671741976	1.3705207289583	0.42772	0.5598	1.00245419396856	1.00245419396856	0.9961	0.5863	22.4418084210526	30.8324471910112	30.7569636363636
TDGF1	0.0166003684255652	60.2396268783989	0.000762770000000024	0.8636	0.0288988094743342	34.603501604041	0.00771650000000002	0.8349	1.74085349996383	1.74085349996383	0.198663	0.5495	1.2060747368421	72.6534921348315	41.7344090909091
SPATA22	1.75767436305235	1.75767436305235	0.22004	0.5479	2.74736381391783	2.74736381391783	0.061137	0.5148	1.56306758047423	1.56306758047423	0.40572	0.5352	0.798908421052632	0.454525842696629	0.290790909090909
CSTB	2.11113160222105	2.11113160222105	0.00916289999999997	0.7692	0.531203556003926	1.88251751837408	0.57482	0.7789	0.251620294748592	3.97424222477427	0.37488	0.6701	16449.5251547368	7791.80470674158	30966.5192727273
PERP	4.16461813113705	4.16461813113705	1.62436730732907e-012	0.9198	2.5061070435368	2.5061070435368	0.00718169999999996	0.8297	0.601761545626408	1.66178780825724	0.483	0.6864	45372.3471073684	10894.7196786517	18104.7123363636
UTP15	1.07611233940593	1.07611233940593	0.26092	0.5476	1.11892171417534	1.11892171417534	0.126258	0.4804	1.03978151090903	1.03978151090903	0.58808	0.5148	349.768021052632	325.029282022472	312.593827272727
PABPC1L2B	23.6473715748232	23.6473715748232	0.047119	0.5368	1.4915708503929	1.4915708503929	0.56798	0.6794	0.0630755450208657	15.8540049026797	0.0794820000000001	0.7308	1.72931368421053	0.0731292134831461	1.15939090909091
MAGEE2	2.86624009697338	2.86624009697338	0.0500189999999999	0.5717	0.488221436856791	2.04825090524103	0.28234	0.6952	0.170335150000982	5.87077887326388	0.032937	0.7497	1.72105157894737	0.600456179775281	3.52514545454545
IFRD2	0.69481479508437	1.43923245025111	1.07229999990466e-007	0.7464	0.620225095573963	1.61231786191204	0.000119321999999977	0.8191	0.892648084010144	1.12026230483528	0.37898	0.6139	808.905158947368	1164.20255393258	1304.21223636364
EXD2	1.1713811132907	1.1713811132907	0.0027581000000001	0.5831	0.883050917050222	1.13243753071503	0.29226	0.6727	0.753854494520157	1.32651593546115	0.0002162	0.8018	651.741011578948	556.386819101123	738.055981818182
IL10RA	0.805836276496785	1.2409468637318	0.3477	0.5806	1.16909964824591	1.16909964824591	0.58088	0.5464	1.45079054188072	1.45079054188072	0.12162	0.5516	352.49982631579	437.433553932584	301.513927272727
OR6T1	3.90939351348641	3.90939351348641	0.101242	0.5356	8.15803584027092	8.15803584027092	0.058958	0.5684	2.08677786263465	2.08677786263465	0.3736	0.4688	0.470273684210526	0.120293258426966	0.0576454545454545
MOG	1.05814338293345	1.05814338293345	0.90896	0.5446	1.94442705893687	1.94442705893687	0.32632	0.5531	1.8375837247561	1.8375837247561	0.3122	0.4888	0.840151578947368	0.793986516853933	0.432081818181818
SORCS3	17.1341995668106	17.1341995668106	0.121184	0.6236	0.27823772084754	3.59404899146636	0.162824	0.7923	0.0162387346874665	61.5811526726788	0.043037	0.8682	4.64585157894737	0.271144943820225	16.6974181818182
ANKZF1	0.909805167191603	1.0991364261942	0.075118	0.604	1.0909792102046	1.0909792102046	0.5058	0.4689	1.19913499015646	1.19913499015646	0.107702	0.6282	537.96969368421	591.302086516854	493.107190909091
LOC646982	0.83224648620324	1.20156710370994	0.36884	0.5894	1.55533423319489	1.55533423319489	0.106099	0.5512	1.86883844988091	1.86883844988091	0.0061599	0.6476	2.73955157894737	3.29175505617978	1.76139090909091
SNORD19B	NA	NA	NA	NA	NA	NA	NA	NA	NA	0	0	0
C19orf43	1.14731296864428	1.14731296864428	0.0410560000000001	0.5884	1.41511724276386	1.41511724276386	2.10889999999742e-005	0.7043	1.2334186760183	1.2334186760183	0.00881730000000003	0.619	2087.25213473684	1819.25262921348	1474.96763636364
BSX	0.262531625055888	3.80906490708356	0.4164	0.4934	Inf	Inf	NA	Inf	Inf	NA	0.0377452631578947	0.143774157303371	0
LOC339047	1.08981991807674	1.08981991807674	0.31804	0.5345	0.995552484845935	1.00446738391171	0.97006	0.5627	0.913501825698724	1.09468856204542	0.58242	0.617	820.339392631579	752.729307865169	824.004163636364
FASTK	1.19297778781165	1.19297778781165	0.00268089999999999	0.6164	1.2108665382642	1.2108665382642	0.0165006	0.6239	1.01499504067496	1.01499504067496	0.84742	0.5352	1255.32908421053	1052.26526179775	1036.71960909091
PITX2	10.5001305455364	10.5001305455364	1.62447832963153e-012	0.9442	3.13721627543358	3.13721627543358	0.00020271999999999	0.8163	0.298778787732998	3.34695781982235	0.107517	0.4469	349.0689	33.2442438202247	111.267081818182
NOS1	67.8087917964737	67.8087917964737	0.000142456000000069	0.8687	1.19389769706052	1.19389769706052	0.82836	0.4928	0.0176068274545279	56.7961492541822	0.0842430000000001	0.9602	222.877136842105	3.28684719101124	186.680263636364
LRRC61	0.870687578642537	1.14851759061393	0.136977	0.5719	1.29338113315253	1.29338113315253	0.0608	0.5904	1.48547098279385	1.48547098279385	0.00328299999999992	0.6599	332.780310526316	382.204040449438	257.294854545455
OR5E1P	3.86247422080567	3.86247422080567	0.0114449	0.5926	1.18406179971217	1.18406179971217	0.85198	0.5244	0.306555262772779	3.26205458342174	0.34506	0.5628	0.282646315789474	0.0731775280898876	0.238709090909091
KCNK16	0.00548185513115652	182.419997623875	0.152196	0.4186	0.0121750588473648	82.1351266171859	0.0287999999999999	0.8077	2.22097420600683	2.22097420600683	0.44084	0.7446	0.0303631578947368	5.53884719101124	2.49388181818182
DIO3OS	0.265246656471685	3.77007579775751	0.00187528000000003	0.6326	0.88697256144353	1.12743059195937	0.7108	0.6469	3.34395378717324	3.34395378717324	0.00392309999999996	0.5138	1.49870947368421	5.65024831460674	1.68969090909091
MLL4	0.994482458829982	1.00554815333446	0.94388	0.5692	1.18007660483883	1.18007660483883	0.0658030000000001	0.4392	1.18662385078888	1.18662385078888	0.0172238	0.6517	2548.10350631579	2562.2407752809	2159.26957272727
EXO1	1.47713214915836	1.47713214915836	4.42849999999773e-005	0.6848	9.16866461907762	9.16866461907762	0	0.9856	6.20707133366622	6.20707133366622	1.50189860548267e-011	0.9673	451.327932631579	305.543368539326	49.2250454545455
C16orf79	0.95456332742573	1.0475994323989	0.66052	0.5349	0.998428795494594	1.00157367707391	0.9947	0.5282	1.04595343945085	1.04595343945085	0.83784	0.4903	19.0226463157895	19.9281134831461	19.0525818181818
NAP1L2	6.97094868958243	6.97094868958243	1.63868918434673e-012	0.8885	1.06439197040099	1.06439197040099	0.8385	0.5732	0.152689686554665	6.54923081292716	0.038601	0.906	104.114729473684	14.9355179775281	97.8161545454545
BRD9	1.12557661710867	1.12557661710867	0.22422	0.602	1.47347625374379	1.47347625374379	1.80013999999673e-005	0.7273	1.30908570002883	1.30908570002883	0.0115989000000001	0.5986	882.628631578947	784.156865168539	599.0111
PROM2	2.51365719840889	2.51365719840889	2.63310040438114e-010	0.7769	1.1844411167314	1.1844411167314	0.5194	0.5445	0.471202325233979	2.12223061400099	0.0416650000000001	0.7222	5203.22101157895	2069.98035168539	4392.97567272727
RALB	1.3901389963815	1.3901389963815	2.39249999999247e-005	0.6801	1.59237295595918	1.59237295595918	0.000218890000000083	0.7464	1.14547750987786	1.14547750987786	0.22714	0.6404	2085.33895052631	1500.09384382023	1309.57948181818
SLC22A7	0.320261422563798	3.12244912919786	0.173559	0.6264	7.01421099167016	7.01421099167016	0.020162	0.6172	21.9015170029505	21.9015170029505	0.051739	0.7334	0.721188421052631	2.25187415730337	0.102818181818182
H1FNT	2.79745936810292	2.79745936810292	0.0064438	0.618	2.61884096870861	2.61884096870861	0.020962	0.4158	0.936149778820401	1.06820513407593	0.88976	0.5123	1.87201894736842	0.669185393258427	0.714827272727273
DAZL	0.608692423346539	1.64286585744256	0.20216	0.5372	1.13024769590157	1.13024769590157	0.82628	0.5263	1.8568453500498	1.8568453500498	0.21778	0.5199	2.22355684210526	3.65300561797753	1.96731818181818
MAN2A2	0.593331170865725	1.68539940104766	4.67859972985707e-010	0.8238	0.535356179347598	1.8679153030766	0.000178208000000013	0.8124	0.902288984019607	1.10829237385244	0.43936	0.6241	1069.98328631579	1803.34918988764	1998.63815454545
SUSD4	6.49282951095897	6.49282951095897	1.68698388591793e-012	0.8506	0.808720809396753	1.23652067361285	0.45172	0.4612	0.124555990270767	8.02851792054436	0.025863	0.906	965.95264	148.772216853933	1194.42040909091
SNORD115-39	NA	NA	NA	NA	NA	NA	NA	NA	NA	0	0	0
B3GALT1	1.68743664146273	1.68743664146273	0.158078	0.5404	0.920268310439612	1.08663961222603	0.91224	0.5904	0.545364660116595	1.83363549773505	0.196638	0.6241	3.88956421052632	2.30501348314607	4.22655454545455
C12orf12	2.80226556703502	2.80226556703502	0.090797	0.6218	Inf	Inf	NA	Inf	Inf	NA	0.282093684210526	0.100666292134831	0
RASL10B	0.933454242529479	1.07128979058491	0.78278	0.5704	0.91558736163019	1.09219506724024	0.8398	0.5177	0.980859392902995	1.01951411918517	0.97296	0.5904	58.6888252631579	62.8727393258427	64.0996454545455
BMP7	3.59555606978383	3.59555606978383	4.1115999493968e-011	0.7857	2.86919416767085	2.86919416767085	0.00198405000000002	0.7656	0.79798343065287	1.25315885216044	0.66272	0.478	2386.19099578947	663.650058426966	831.658945454545
LOC285768	1.67988685442781	1.67988685442781	0.37686	0.5244	1.46904211151862	1.46904211151862	0.5126	0.5722	0.874488723836697	1.14352532255949	0.65806	0.5511	5.68563368421053	3.38453370786517	3.8703
C13orf37	1.10726031730314	1.10726031730314	0.20982	0.5844	2.4933258317804	2.4933258317804	1.62458935193399e-012	0.9598	2.25179733511373	2.25179733511373	3.62077035021002e-012	0.9244	708.529398947368	639.894149438202	284.1704
NRL	1.26302953623483	1.26302953623483	0.112816	0.5379	1.23241227927993	1.23241227927993	0.24734	0.5244	0.975758874930057	1.02484335596915	0.85568	0.4791	28.6853705263158	22.7115595505618	23.2757909090909
PLEKHM3	1.15164279132979	1.15164279132979	0.048301	0.5812	0.760531526496575	1.3148698839699	0.040138	0.7378	0.660388387981308	1.51426042341057	0.000856280000000043	0.8182	490.801664210527	426.175258426966	645.340327272727
MIA3	0.835770308715124	1.19650098785796	0.00328139999999999	0.5985	0.580888857520922	1.72149971040542	0.0171249	0.7943	0.695034091859467	1.43877834441853	0.066265	0.712	1983.12760105263	2372.81413370787	3413.95359090909
ZNF791	1.04166390206632	1.04166390206632	0.46898	0.5014	0.882864008972329	1.13267727513779	0.3184	0.6526	0.847551698029483	1.17986903020188	0.086959	0.666	361.958962105263	347.481525842697	409.982690909091
FDPS	1.10069389921294	1.10069389921294	0.166397	0.5648	1.51356954241441	1.51356954241441	0.00157931999999994	0.7818	1.37510487111512	1.37510487111512	0.042343	0.7283	1728.74527578947	1570.59585505618	1142.16441818182
DSG2	0.717364066475853	1.39399232096003	0.00093913000000001	0.6536	1.26904476592971	1.26904476592971	0.33872	0.5789	1.76903865866054	1.76903865866054	0.027945	0.6987	6729.71705157895	9381.17389213483	5302.97845454545
DFNB31	1.28429022729534	1.28429022729534	0.048459	0.6242	0.890798392282061	1.12258846520612	0.63282	0.4354	0.693611438715095	1.4417293951387	0.123018	0.6977	302.448243157895	235.498360674157	339.524909090909
CNGB1	59.7525114272897	59.7525114272897	0.000199975999999991	0.8879	54.6658672689286	54.6658672689286	0.00020319000000002	0.9072	0.91487145833944	1.09304972942874	0.87864	0.6042	396.632672631579	6.63792471910113	7.25558181818182
PGLYRP1	0.366507282279663	2.72845874652212	0.00362459999999998	0.6716	0.548584722347351	1.82287249218513	0.0286230000000001	0.7201	1.49679078389704	1.49679078389704	0.199384	0.5373	0.984749473684211	2.68684831460674	1.79507272727273
LAGE3	1.11583805946429	1.11583805946429	0.177419	0.5217	2.33811425168477	2.33811425168477	5.38910027714223e-010	0.8804	2.09538851256543	2.09538851256543	1.10319999802044e-008	0.9203	396.216947368421	355.08463258427	169.460045454545
TADA3	0.949346088749822	1.05335663342426	0.3445	0.5553	0.909576258979072	1.09941304000439	0.0558799999999999	0.7053	0.958108186000827	1.04372346944872	0.36818	0.6456	1342.06687894737	1413.6750494382	1475.48582727273
MSI1	1.19093111052419	1.19093111052419	0.45376	0.5381	1.10327755309846	1.10327755309846	0.85354	0.5368	0.926399137069188	1.07944832846419	0.86396	0.5659	154.245704210526	129.516898876405	139.8068
EXOG	0.741165758821027	1.34922584873686	1.26260000010703e-007	0.7253	0.774684978195952	1.29084728392275	0.029085	0.7005	1.04522499721013	1.04522499721013	0.7109	0.5546	114.466241052632	154.440811235955	147.758436363636
ZNF727	0.95530612033824	1.04678487733956	0.89856	0.5103	0.465361152356347	2.14886866885325	0.0839000000000001	0.7646	0.487133016787938	2.0528273911586	0.21506	0.7743	6.96431578947368	7.2901404494382	14.9654
ARL2	1.28585887424933	1.28585887424933	0.00110273000000005	0.6828	1.54384979260319	1.54384979260319	0.000481970000000054	0.7656	1.20063703997414	1.20063703997414	0.14408	0.5802	1023.88091578947	796.26227752809	663.199827272727
CCRL2	0.177335546182313	5.6390273779174	0	0.9488	0.664112600115818	1.50576875039806	0.33972	0.6258	3.74494913407301	3.74494913407301	3.55379999983363e-007	0.904	38.5605389473684	217.443934831461	58.0632545454545
SF3B4	1.2354208460053	1.2354208460053	3.88310000000169e-005	0.6899	2.22162827484675	2.22162827484675	7.57199858369972e-011	0.9608	1.79827649989097	1.79827649989097	2.80850000033972e-007	0.9183	3375.30955789474	2732.11316516854	1519.29537272727
CEP290	1.19675528355601	1.19675528355601	0.0416570000000001	0.5652	0.883460620897882	1.13191236411157	0.4955	0.6239	0.738213261338434	1.3546221022729	0.0499229999999999	0.7334	594.530631578947	496.785466292135	672.956572727273
TMEM144	0.275001832541598	3.6363394045701	6.01296790136985e-013	0.9404	0.483070831444606	2.07008979823836	0.0399440000000001	0.7215	1.75660949958046	1.75660949958046	0.00971659999999996	0.715	131.538092631579	478.317149438202	272.295663636364
NUDT5	1.07590384922285	1.07590384922285	0.33234	0.4911	2.3078437957665	2.3078437957665	1.138500000053e-006	0.8833	2.14502791995168	2.14502791995168	8.23450000000392e-005	0.8866	917.100807368421	852.400340449438	397.384263636364
FAM162A	1.58438288808019	1.58438288808019	3.97019999998083e-006	0.6991	0.932259493480376	1.07266271568523	0.73468	0.5789	0.588405429327757	1.69950845141331	0.038219	0.7886	1301.36074	821.367580898876	1395.92114545455
FOXA1	0.634365174172077	1.57637909632274	0.00284109999999993	0.7642	0.385033500080706	2.59717660876364	0.00266470000000008	0.7263	0.606958760911206	1.64755839177399	0.131363	0.6507	907.657275789474	1430.81195617978	2357.34624545455
LRRTM1	1.20533500018743	1.20533500018743	0.85908	0.581	1.27650305167165	1.27650305167165	0.80074	0.8823	1.05904420884912	1.05904420884912	0.93886	0.904	22.3239147368421	18.5209213483146	17.4883363636364
MAP3K14	0.787466938691067	1.26989458333604	0.00370120000000007	0.6815	0.669478264610136	1.49370047223615	0.22062	0.6086	0.850166821889623	1.17623973819321	0.56506	0.5465	532.710562105263	676.486257303371	795.710018181818
PAK4	0.965087461669475	1.03617551747085	0.46012	0.5021	1.27047262080783	1.27047262080783	0.0236400000000001	0.6967	1.3164326252981	1.3164326252981	0.031237	0.6997	1881.54323684211	1949.60903707865	1480.97897272727
TRIM58	1.54639217357193	1.54639217357193	0.3608	0.4927	0.651705030651896	1.53443652107412	0.28632	0.7799	0.421435805088536	2.37284062703196	0.171297	0.8407	30.0005242105263	19.4003337078652	46.0339
ITPR3	0.745344837962672	1.34166086496742	4.4496000000005e-005	0.6585	1.14921751064783	1.14921751064783	0.59908	0.6478	1.54186015937147	1.54186015937147	0.0271600000000001	0.7426	8569.66200842106	11497.5801426966	7456.95390909091
PDIA5	0.789302334597516	1.26694164728389	0.00217730000000005	0.6356	0.618883182185303	1.61581382203497	0.07494	0.6718	0.784088878314146	1.27536562200714	0.28816	0.5945	424.24378	537.492113483146	685.498963636364
CHST5	0.0156685246926413	63.8222180847474	8.93660000444996e-008	0.8798	0.0936224403523968	10.6811998943414	0.0116360000000001	0.8488	5.97519180579692	5.97519180579692	1.60298999999364e-005	0.4004	7.14080736842105	455.742165168539	76.2723909090909
USP50	0.985770298613083	1.01443510867282	0.96358	0.5532	3.64998789150791	3.64998789150791	0.0396610000000001	0.6282	3.7026758633763	3.7026758633763	0.00671980000000005	0.6777	0.346151578947368	0.351148314606742	0.0948363636363636
CYP46A1	2.07175434255092	2.07175434255092	0.000320819999999999	0.7031	0.564119555065438	1.77267387918151	0.0437449999999999	0.6392	0.272290755462275	3.67254480712088	0.0128992	0.7528	22.8680221052632	11.0379988764045	40.5375454545455
SLC8A3	0.784644115877986	1.2744631352789	0.27168	0.552	0.216709663675403	4.6144688844972	0.00627520000000004	0.8967	0.276188477412991	3.62071585812278	0.00983730000000005	0.857	3.69282526315789	4.70636966292135	17.0404272727273
RNF8	1.05554266555718	1.05554266555718	0.21198	0.5781	1.27677645654314	1.27677645654314	0.0136968000000001	0.7541	1.20959246670448	1.20959246670448	0.0756789999999999	0.6854	360.751272631579	341.768537078652	282.5485
LRP4	1.14223043767949	1.14223043767949	0.46396	0.5962	1.19114135448734	1.19114135448734	0.21718	0.5856	1.0428205335757	1.0428205335757	0.80808	0.6619	670.502066315789	587.011205617977	562.907218181818
DPY19L2P4	2.16960826838011	2.16960826838011	0.056904	0.4791	1.28612262626631	1.28612262626631	0.51674	0.6072	0.592790249286139	1.68693732935763	0.197143	0.6517	2.46373157894737	1.13556516853933	1.91562727272727
ALAD	0.829474153030225	1.20558307494792	0.00270369999999998	0.6548	0.282796625901376	3.53611008198077	0.00251760000000001	0.9359	0.340934825839078	2.93311191527264	0.00429519999999994	0.9101	831.367829473685	1002.28298426966	2939.80816363636
EXT2	1.18665337187603	1.18665337187603	0.00363880000000005	0.5972	1.37964248369105	1.37964248369105	0.000557519999999978	0.7378	1.1626330960573	1.1626330960573	0.121981	0.6547	1788.42878315789	1507.11979213483	1296.29871818182
CPLX1	0.245057428491376	4.08067613439105	1.0389999971494e-010	0.8868	0.353773388140075	2.82666823883331	0.102256	0.7895	1.44363462196587	1.44363462196587	0.32038	0.6609	52.702287368421	215.060966292135	148.971881818182
CLDN17	1.16003023709121	1.16003023709121	0.74386	0.7069	0.560151497746338	1.78523132406734	0.57002	0.6144	0.482876635311613	2.0709223161205	0.37944	0.5735	9.05483368421053	7.80568764044944	16.1649727272727
OR10S1	66.8065999517523	66.8065999517523	0.000158405999999944	0.6737	9.45556751607526	9.45556751607526	0.0013427399999999	0.6373	0.141536427881438	7.06531890742417	0.41522	0.5393	0.474927368421053	0.00710898876404494	0.0502272727272727
TBC1D14	1.09672471905672	1.09672471905672	0.157502	0.5506	0.390543532138108	2.56053401915351	0.00418090000000004	0.8737	0.356099872057238	2.80820095279131	0.00293979999999994	0.8968	1738.97489684211	1585.60746067416	4452.70438181818
HAUS5	1.47040948674092	1.47040948674092	0.000462049999999992	0.7007	2.27875030157363	2.27875030157363	4.7435999572798e-009	0.9129	1.5497385742691	1.5497385742691	4.04529999997738e-006	0.7988	529.53498	360.127559550562	232.379554545455
SMUG1	0.922173854990705	1.08439422196597	0.1292	0.5625	1.21688341932879	1.21688341932879	0.108062	0.6287	1.31958134872633	1.31958134872633	0.0372359999999999	0.6905	450.407991578947	488.419823595506	370.132409090909
SEC11A	0.895349243918023	1.11688260954354	0.029318	0.6124	1.21116354561601	1.21116354561601	0.0040017	0.6727	1.35272750141162	1.35272750141162	1.75158999999869e-005	0.7835	1293.04391578947	1444.17826292135	1067.60471818182
HIVEP1	1.52079997227534	1.52079997227534	2.03369999951519e-007	0.7399	1.51230105177844	1.51230105177844	0.00151955000000004	0.7368	0.994411546125826	1.0056198602037	0.9607	0.5066	1594.75512842105	1048.62911460674	1054.52226363636
ZNF45	0.773766174818285	1.29238009174392	0.000682379999999982	0.6636	0.850984315591884	1.1751097895435	0.154499	0.7005	1.09979518785728	1.09979518785728	0.2494	0.5117	200.380657894737	258.967973033708	235.469272727273
FAM154B	1.14547132711358	1.14547132711358	0.56316	0.584	1.27743130006446	1.27743130006446	0.4116	0.5043	1.11520146321201	1.11520146321201	0.74828	0.5965	15.9884578947368	13.9579730337079	12.5161
DDX27	0.79629146364212	1.2558215749622	1.59918999999009e-005	0.6756	1.7120908952398	1.7120908952398	1.62470037423645e-012	0.9416	2.15008068453848	2.15008068453848	0	0.9755	1469.31276421053	1845.19466966292	858.197872727273
SOX2OT	25.498507034636	25.498507034636	0.00100456999999998	0.8793	8.50473387815108	8.50473387815108	0.00250260000000002	0.7158	0.333538503513113	2.99815460424252	0.013119	0.8325	131.538775789474	5.15868539325843	15.4665363636364
LHX2	11.342842520308	11.342842520308	4.00730004734839e-009	0.948	23.2031877067561	23.2031877067561	2.44140041516516e-010	0.9416	2.04562371955826	2.04562371955826	0.4912	0.6869	94.4481536842105	8.32667415730337	4.07048181818182
BFAR	0.846748925629729	1.18098762186949	0.00140234000000006	0.6206	1.21116712000039	1.21116712000039	0.054495	0.6766	1.43037337673578	1.43037337673578	8.10480000000835e-005	0.7712	1036.05641263158	1223.5697988764	855.419863636364
MRPS14	1.09452864667848	1.09452864667848	0.0718369999999999	0.5384	1.19601991430476	1.19601991430476	0.0036001	0.6077	1.09272600396003	1.09272600396003	0.096142	0.5965	345.962655789474	316.083692134832	289.261618181818
C16orf59	1.66159658915495	1.66159658915495	6.76849998271223e-009	0.7406	7.88526340005862	7.88526340005862	1.62447832963153e-012	0.9799	4.74559435877808	4.74559435877808	1.10469966507765e-010	0.9479	167.949730526316	101.077320224719	21.2991909090909
EFNA3	1.65004775451531	1.65004775451531	0.00147787999999993	0.7286	1.800240253201	1.800240253201	0.102723	0.8211	1.09102312237612	1.09102312237612	0.85538	0.7732	609.362930526316	369.300178651685	338.489781818182
POT1	1.09725136785266	1.09725136785266	0.144695	0.5495	1.31261189668356	1.31261189668356	0.00250450000000002	0.6459	1.19627273671334	1.19627273671334	0.041938	0.6057	551.895893684211	502.980365168539	420.456263636364
MRRF	1.02384515090469	1.02384515090469	0.70098	0.4952	1.51624305810008	1.51624305810008	0.0135357	0.7608	1.48093005740204	1.48093005740204	0.00790029999999997	0.7906	785.147183157895	766.861260674157	517.824090909091
MOBKL2C	1.65843015126871	1.65843015126871	8.88178419700125e-016	0.8415	1.04759374907681	1.04759374907681	0.70584	0.5751	0.631677944516017	1.5830851918792	0.013637	0.8018	641.826824210527	387.008656179775	612.667672727273
SFXN2	0.474001017175285	2.10970011406157	4.77720085712008e-011	0.8095	0.584737481252599	1.71016914779919	0.0730230000000001	0.7053	1.23362073089469	1.23362073089469	0.33914	0.5843	183.985410526316	388.154041573034	314.646172727273
PELO	1.16381777504192	1.16381777504192	0.00295679999999998	0.6131	1.05214314133909	1.05214314133909	0.66256	0.5254	0.904044571153925	1.10614015271791	0.28884	0.5975	474.611785263158	407.805925842697	451.090509090909
DHX37	1.00504134573463	1.00504134573463	0.91682	0.5036	1.48314664922118	1.48314664922118	0.00185831999999997	0.8325	1.47570709952941	1.47570709952941	0.00169693999999998	0.8049	798.080389473684	794.077171910112	538.099445454545
DGAT2L6	1.96855564313862	1.96855564313862	0.24514	0.5128	0.862459090856151	1.15947528480141	0.78022	0.6545	0.438117710242149	2.28249161497557	0.047739	0.668	0.389745263157895	0.197985393258427	0.4519
TMEM22	1.08529586648195	1.08529586648195	0.56518	0.6067	1.62009819674201	1.62009819674201	0.094839	0.6603	1.49277100077202	1.49277100077202	0.093361	0.524	106.874549473684	98.4750359550561	65.9679454545455
ZNF785	0.894379258528003	1.11809390755084	0.090842	0.605	0.867423391591372	1.1528395587366	0.127182	0.6785	0.969860809405402	1.03107578974459	0.79524	0.5679	227.604627368421	254.483347191011	262.391618181818
MAN2B2	0.761341348241398	1.31347128631575	3.21079999998641e-006	0.6849	0.571710259247475	1.74913775610091	2.0411999979153e-008	0.8718	0.750925009613695	1.3316908974898	0.00952350000000002	0.7263	1279.76597789474	1680.93586516854	2238.48699090909
C10orf120	3.4037098263688	3.4037098263688	0.028801	0.5677	0.165895468012562	6.02789221417597	0.0609420000000001	0.6852	0.048739603689879	20.5171959616827	0.035703	0.7319	0.281387368421053	0.0826707865168539	1.69617272727273
ABCC11	1.52727463763562	1.52727463763562	0.00967789999999991	0.6083	4.36842646025565	4.36842646025565	3.4650000000358e-006	0.8359	2.86027565220256	2.86027565220256	0.0027433	0.7589	5.56589157894737	3.64432921348314	1.27411818181818
PRSS16	0.677057206204269	1.47698007027533	3.78000000000878e-006	0.6751	0.590706669708045	1.69288760611802	0.088996	0.6632	0.872461978537494	1.1461817530161	0.4461	0.5526	246.960410526316	364.755604494382	418.076218181818
NSMCE4A	0.794926935767549	1.25797724923542	1.36589999999437e-006	0.6984	0.843377010156129	1.18570934227253	0.00987990000000005	0.7129	1.0609490913046	1.0609490913046	0.3062	0.5209	479.286178947368	602.931108988764	568.2941
PROS1	0.805973336009855	1.24073583494799	0.105599	0.6212	0.534641128301094	1.87041352987126	0.26376	0.6545	0.663348406720191	1.5075034323883	0.41144	0.4576	582.468427368421	722.689450561798	1089.45682727273
GRM2	0.521795580915594	1.91645931198823	2.22380000003408e-006	0.6944	0.525645851673003	1.90242155781738	0.068082	0.6804	1.00737888724671	1.00737888724671	0.97864	0.4913	7.62311684210526	14.609393258427	14.5023818181818
POGZ	0.891525900796927	1.1216724035792	0.072182	0.6069	0.856152666639315	1.1680159847254	0.24076	0.6727	0.960322819420062	1.04131650292752	0.74612	0.5843	2095.84465157895	2350.85110786517	2447.98005454545
RPS20	1.14487388896371	1.14487388896371	0.0716600000000001	0.5778	1.39708438343313	1.39708438343313	0.00402079999999994	0.666	1.22029543769027	1.22029543769027	0.0751959999999999	0.5914	12696.470071579	11089.8415921348	9087.83336363636
LIPN	5.35353107505492	5.35353107505492	0.00359569999999998	0.6378	2.29840817894154	2.29840817894154	0.25402	0.6708	0.429325644461299	2.32923426052213	0.54942	0.4413	4.00294947368421	0.747721348314607	1.74161818181818
LDB2	0.565698057695108	1.7677274765171	1.57680000001381e-006	0.7209	0.340586478099619	2.93611186674154	0.00424020000000003	0.8431	0.602064075466887	1.66095278019125	0.00725540000000002	0.7222	118.403337894737	209.304833707865	347.645445454545
TTC16	0.635022254839353	1.57474795942857	0.085721	0.6289	0.388522246809659	2.57385518644421	0.074879	0.6967	0.611824615356114	1.63445532412577	0.25188	0.6098	1.69659894736842	2.67171573033708	4.3668
ZNF100	0.683410570721101	1.463249242611	0.000679089999999993	0.6977	0.693947772978892	1.44103063506829	0.126599	0.712	1.01541855322295	1.01541855322295	0.93616	0.5363	167.81039368421	245.548431460674	241.819918181818
LPAR1	1.81375036942363	1.81375036942363	3.91670000000621e-005	0.6746	0.714233530230424	1.40010228822131	0.171897	0.6766	0.393788220402895	2.53943604249226	0.021439	0.8509	465.994245263158	256.92303258427	652.439609090909
PROCR	0.664199750666182	1.50557117643753	0.0215650000000001	0.5942	1.3539853090841	1.3539853090841	0.23954	0.6555	2.03852125467688	2.03852125467688	0.0150960999999999	0.7385	420.779491578947	633.513474157303	310.771090909091
SORBS2	0.305375202420844	3.27466012980936	1.24120047573228e-010	0.8387	0.0792862194627981	12.6125322505661	0.000644450000000019	0.9847	0.25963542171814	3.85155458905603	0.00297839999999994	0.9152	189.276823157895	619.817266292135	2387.26003636364
EPB49	0.895729661000888	1.11640826863163	0.24098	0.5698	0.59774023075995	1.67296753428932	0.00451710000000005	0.7531	0.667322136114188	1.49852664235446	0.00904169999999993	0.6977	697.187066315789	778.345405617977	1166.37132727273
FAM75A5	1.74382973066224	1.74382973066224	0.46014	0.4918	Inf	Inf	NA	Inf	Inf	NA	0.561605263157895	0.322052808988764	0
PVRL2	0.339062582820528	2.94930803535263	1.62447832963153e-012	0.9703	0.67017840354866	1.49213999541749	0.0176029	0.7426	1.97656255070586	1.97656255070586	5.82930000048165e-007	0.8396	2000.41416421053	5899.83756853932	2984.89798181818
C14orf115	0.0895254939854639	11.1700025934777	5.15330000006031e-007	0.8503	1.8712162302789	1.8712162302789	0.30124	0.5388	20.9014901451728	20.9014901451728	1.55189999961891e-007	0.8544	1.55724315789474	17.3944101123596	0.832209090909091
CILP	1.42239921022771	1.42239921022771	0.38634	0.6533	0.156092903618156	6.40644114383485	0.24074	0.7943	0.109739166399823	9.112516823361	0.21752	0.8774	230.768171578947	162.238680898876	1478.40270909091
SLC2A1	4.67458069142679	4.67458069142679	2.32979968650682e-010	0.8837	4.11455289107986	4.11455289107986	0.00241550000000001	0.8986	0.880197211832492	1.13610902938228	0.87746	0.7824	22370.7403189474	4785.6143247191	5436.97964545455
IL20	17.0304222694919	17.0304222694919	0.00625989999999998	0.7993	87.6955829840087	87.6955829840087	0.00414029999999999	0.8995	5.14934871233966	5.14934871233966	0.00083827000000003	0.6762	35.6745631578947	2.09475505617978	0.4068
FMO3	0.564446454494571	1.7716472342721	0.00832220000000006	0.6941	1.39439486463882	1.39439486463882	0.192738	0.5627	2.47037580542058	2.47037580542058	7.77740000000859e-005	0.6721	58.6611905263158	103.926935955056	42.0692818181818
MYNN	1.38165786578252	1.38165786578252	1.2040000000324e-006	0.7296	1.4316893498681	1.4316893498681	1.13839999982268e-007	0.7445	1.03621119621915	1.03621119621915	0.55802	0.57	646.935995789474	468.231688764045	451.868972727273
LOC653653	1.39714878124659	1.39714878124659	0.00326369999999998	0.6337	0.536244415735335	1.86482128420626	0.27236	0.5349	0.383813394058774	2.60543278447148	0.152016	0.4239	58.6470578947369	41.9762438202247	109.366281818182
DLG1	1.46952594404156	1.46952594404156	4.16919999635113e-008	0.7176	1.32899958143539	1.32899958143539	0.00359530000000008	0.667	0.904372996491855	1.10573845512758	0.35264	0.621	3086.10309263158	2100.06710337079	2322.12495454545
KIAA0664P3	0.737790433448301	1.35539843655356	1.4936000000132e-006	0.7038	0.951896981564446	1.05053384911096	0.72494	0.5244	1.2901996805725	1.2901996805725	0.082438	0.6793	81.2823621052631	110.169986516854	85.3898727272727
BIRC2	0.963101389576335	1.03831228033	0.63752	0.5276	1.16107689849388	1.16107689849388	0.0714999999999999	0.5694	1.20556040211367	1.20556040211367	0.060176	0.6088	1479.79336210526	1536.48762022472	1274.50073636364
ADAMTSL2	0.523901114250837	1.90875715435339	2.38539999999343e-005	0.7041	1.27408043922733	1.27408043922733	0.41156	0.6478	2.43191015359687	2.43191015359687	0.000383409999999973	0.7978	134.567727368421	256.857112359551	105.619490909091
AMBRA1	0.909143021534887	1.09993694755719	0.020819	0.6116	0.97391919726233	1.02677922646045	0.58614	0.578	1.07124970900407	1.07124970900407	0.133201	0.5914	835.921487368421	919.460929213483	858.306818181818
INTS9	0.931472640320994	1.07356883789457	0.31886	0.5612	1.16467639322885	1.16467639322885	0.0218	0.5445	1.25036028200195	1.25036028200195	0.00302150000000001	0.6619	398.108329473684	427.396696629213	341.818836363636
WDFY1	0.799737472387777	1.25041033404912	1.72841999999118e-005	0.695	1.11267781590293	1.11267781590293	0.170342	0.5761	1.39130383947223	1.39130383947223	8.02250000000448e-005	0.8161	1439.31854	1799.73877640449	1293.56271818182
PCA3	0.500585101206255	1.99766233072121	0.098635	0.602	0.120004104082811	8.33304833732964	0.079202	0.8062	0.239727678258178	4.17139984529878	0.125104	0.7349	2.78075473684211	5.55500898876404	23.1721636363636
PRPH2	0.856590498793723	1.1674189725525	0.28708	0.5671	0.400929178422369	2.49420609379177	4.45530000000582e-005	0.8469	0.468052329540159	2.13651324197544	0.000203960000000003	0.8131	16.6140568421053	19.3955651685393	41.4388818181818
LOC728643	2.6116887491929	2.6116887491929	1.48720000003877e-006	0.7619	3.99097037780347	3.99097037780347	0.000599059999999985	0.8469	1.52811868529005	1.52811868529005	0.51394	0.6701	108.363734736842	41.4918258426967	27.1522272727273
TMEM233	0.445211745139866	2.2461222349061	3.26829999730549e-008	0.7779	0.464538454536073	2.15267431627094	0.000899479999999953	0.7684	1.04341015170239	1.04341015170239	0.86862	0.525	3.14242105263158	7.05826179775281	6.76460909090909
MYLK	2.84805725454941	2.84805725454941	0.00133949	0.6923	0.175975619868068	5.68260535606989	0.158095	0.6239	0.0617879502200909	16.1843854090962	0.11242	0.7916	5607.42377894737	1968.85921797753	31864.7764
OR1S2	2.99735591792685	2.99735591792685	0.22582	0.5046	Inf	Inf	NA	Inf	Inf	NA	0.0538715789473684	0.0179730337078652	0
WDR37	0.944795873897296	1.05842968584842	0.31022	0.5763	0.555229415319543	1.80105731506405	1.05829999985652e-007	0.8919	0.587671295630466	1.70163151992506	1.62360014321905e-010	0.9122	446.214127368421	472.286278651685	803.657218181818
BEST1	0.743185401671799	1.34555926118906	0.012798	0.5856	0.67037793587836	1.49169587255248	0.23826	0.6134	0.902033240117933	1.10860659621508	0.69794	0.5312	32.2788926315789	43.4331629213483	48.1502909090909
CYP1A1	7.02633892432405	7.02633892432405	0.36844	0.6034	2.17874661083915	2.17874661083915	0.5863	0.622	0.310082766331792	3.22494542934381	0.3313	0.6895	217.234228421053	30.9171292134831	99.7060545454546
SCD	1.88572841530872	1.88572841530872	5.85999999636044e-008	0.7326	4.12166287702928	4.12166287702928	1.2308000174599e-009	0.8976	2.1857139360943	2.1857139360943	0.00197944999999999	0.7579	11833.3623147368	6275.2208741573	2871.01654545455
HOXB1	1.40992193684361	1.40992193684361	0.2725	0.6268	72.9679593407184	72.9679593407184	3.74529995905704e-009	0.8316	51.7531910341587	51.7531910341587	0.00166067999999997	0.7487	1.95089789473684	1.38369213483146	0.0267363636363636
BAI2	1.50813074165298	1.50813074165298	0.0393399999999999	0.6745	1.27336179744802	1.27336179744802	0.54594	0.5876	0.844331172543013	1.18436939499478	0.71084	0.4137	198.766590526316	131.796657303371	156.095927272727
HS3ST4	1.94605126774719	1.94605126774719	0.3592	0.6874	0.26362001492436	3.79333868214418	0.033563	0.7871	0.135464064741488	7.38203155138115	0.00174192000000006	0.8744	11.53924	5.92956629213483	43.7722454545454
LOC284551	0.179682078693975	5.56538530313392	5.51659999999954e-005	0.7846	3.00345849034335	3.00345849034335	0.121115	0.6555	16.7154037407297	16.7154037407297	1.13400000001374e-006	0.8539	1.49760631578947	8.33475617977528	0.498627272727273
LOC100302401	0.965248238697557	1.03600292640713	0.7621	0.499	1.42813697845523	1.42813697845523	0.0301360000000001	0.6421	1.47955408898986	1.47955408898986	0.0235650000000001	0.6343	20.5532021052632	21.2931775280899	14.3916181818182
PLAC8L1	0.832193946699953	1.20164296311632	0.22024	0.6014	1.21339766085628	1.21339766085628	0.636	0.5584	1.45807076062975	1.45807076062975	0.24006	0.6353	3.43477578947368	4.12737415730337	2.83070909090909
KRT38	4.40467495369404	4.40467495369404	0.066318	0.7399	6.20875227523265	6.20875227523265	0.040876	0.7215	1.40958239609159	1.40958239609159	0.77402	0.498	3.82397052631579	0.868161797752809	0.6159
NUDT15	1.03831944605969	1.03831944605969	0.56134	0.5399	1.90821690220819	1.90821690220819	5.92280000044632e-007	0.8823	1.83779366691982	1.83779366691982	1.80049999998211e-006	0.858	568.102002105263	547.136051685393	297.713536363636
GTF2IP1	1.19984524001407	1.19984524001407	0.000882119999999986	0.6383	1.12593024713939	1.12593024713939	0.3485	0.5895	0.938396227772	1.06564793250956	0.53516	0.5792	6642.65209157895	5536.25740224719	5899.70125454545
HIST1H3F	1.63788395229775	1.63788395229775	0.00282490000000002	0.6074	28.3882886401524	28.3882886401524	2.68995936636429e-012	0.9464	17.3322954903655	17.3322954903655	2.8599345114344e-013	0.9091	2.85173263157895	1.74110786516854	0.100454545454545
PCDH11Y	2.29020611145057	2.29020611145057	0.045081	0.5633	0.135591557375177	7.37509045075007	0.23082	0.4478	0.0592049583211077	16.8904772228086	0.194544	0.6078	1.23014947368421	0.537134831460674	9.07246363636364
ZCCHC13	11.4385782898916	11.4385782898916	0.089399	0.533	4.90607912138907	4.90607912138907	0.164302	0.5196	0.428906372544973	2.33151117356072	0.5859	0.5148	0.242806315789474	0.0212269662921348	0.0494909090909091
DIAPH3	1.04134691761288	1.04134691761288	0.6321	0.5377	1.48440827267639	1.48440827267639	0.0764629999999999	0.6919	1.425469502593	1.425469502593	0.11576	0.6834	389.561643157895	374.094008988764	262.435645454545
OR56A5	4.36244485691698	4.36244485691698	5.64809999999971e-005	0.6497	Inf	Inf	NA	Inf	Inf	NA	1.10690421052632	0.253734831460674	0
CLEC4GP1	0.909886614129635	1.09903803888418	0.9027	0.6413	0.324483196693871	3.08182368205475	0.164539	0.7464	0.356619376145301	2.80411011540932	0.37666	0.8498	1.44230421052632	1.58514719101124	4.44492727272727
NRBP2	1.57955585339419	1.57955585339419	1.96684999999031e-005	0.6951	1.00956704251347	1.00956704251347	0.9668	0.5675	0.639146150067492	1.56458737941925	0.000982570000000016	0.7722	924.57471368421	585.338411235955	915.813090909091
STAR	7.34420816597059	7.34420816597059	2.43299999999058e-005	0.8381	1.9884563437978	1.9884563437978	0.065855	0.5809	0.270751631606975	3.69342187917674	0.063855	0.859	59.3631768421053	8.08299213483146	29.8539
DUOX2	0.155384624929452	6.4356431690331	1.10670000053048e-007	0.787	0.29628381145197	3.37514221617238	0.126757	0.7053	1.90677688726596	1.90677688726596	0.0887159999999999	0.6057	1361.7843031579	8763.9578483146	4596.21569090909
VCX2	0.106672560636447	9.37448200393468	0.342	0.5124	Inf	Inf	NA	Inf	Inf	NA	0.5637	5.28439550561798	0
ECHS1	0.714111928121063	1.40034070377616	2.35549999949569e-007	0.731	0.765431307997085	1.30645296260054	0.0310780000000001	0.7148	1.07186461653294	1.07186461653294	0.60694	0.5332	1468.18601789474	2055.96064157303	1918.11597272727
TRIP4	0.978368892168801	1.02210935773239	0.59706	0.5392	1.09730085440999	1.09730085440999	0.3562	0.6048	1.12156147154019	1.12156147154019	0.183283	0.6435	445.942797894737	455.802306741573	406.399754545455
WNT7A	7.01700938729942	7.01700938729942	4.50180004385459e-009	0.8678	14.2627912008957	14.2627912008957	4.66169991497623e-010	0.9	2.03260255383311	2.03260255383311	0.2805	0.5557	107.575287368421	15.3306460674157	7.54237272727273
TP53TG5	1.18951288235746	1.18951288235746	0.57608	0.5018	0.691826330973282	1.44544946503145	0.5507	0.4852	0.581604740254829	1.7193807594516	0.5323	0.5189	0.235447368421053	0.19793595505618	0.340327272727273
CDH4	9.9953555703097	9.9953555703097	0.00186185999999999	0.715	2.12671208640672	2.12671208640672	0.123063	0.5636	0.212770028184283	4.6999100791296	0.088278	0.8585	45.2610926315789	4.52821235955056	21.2821909090909
DYNLL2	1.06580402619472	1.06580402619472	0.29484	0.5366	0.848298702146593	1.17883004827136	0.20456	0.6144	0.795923717022634	1.25640181164693	0.0460010000000001	0.6588	612.125078947368	574.331738202247	721.591436363636
RCN1	0.809147120162668	1.23586919496045	0.0112037	0.6632	2.11298066299387	2.11298066299387	4.52709999487766e-008	0.8632	2.61136771094122	2.61136771094122	1.2276846206305e-012	0.9285	2300.11543157895	2842.64180674157	1088.56435454545
KRT39	0.225679843201535	4.43105589676872	0.11952	0.5351	2.28455576532867	2.28455576532867	0.189244	0.5933	10.1229942954566	10.1229942954566	0.070659	0.6241	1.00684526315789	4.46138764044944	0.440718181818182
CYP4F12	0.261891779635186	3.8183710897417	4.55969995094563e-009	0.8261	0.246930852400647	4.04971671331492	0.0303199999999999	0.8144	0.942873627971905	1.0605875170684	0.85536	0.4923	60.6248757894737	231.488273033708	245.513572727273
PRDX1	1.59810804694316	1.59810804694316	9.85739999626034e-008	0.7153	2.04252601079755	2.04252601079755	0.000379760000000062	0.844	1.27809006074681	1.27809006074681	0.21196	0.7886	9933.24864842105	6215.63020561798	4863.2177
LUZP1	1.16906612804806	1.16906612804806	0.00590219999999997	0.5925	1.1890597733253	1.1890597733253	0.23094	0.6057	1.01710223638984	1.01710223638984	0.87624	0.5383	1727.44247368421	1477.62597191011	1452.78018181818
FAM75A3	2.03329736014838	2.03329736014838	0.35432	0.5089	53.2945468643985	53.2945468643985	0.0654170000000001	0.6478	26.2108966002442	26.2108966002442	0.00200120000000004	0.3585	1.31540631578947	0.646932584269663	0.0246818181818182
CDC42BPA	0.577195304019552	1.73251582789406	6.48959774807167e-011	0.7877	0.384219085360911	2.60268174617266	0.00244100000000003	0.8641	0.665665646766759	1.50225568174827	0.0542010000000001	0.7201	1749.22266842105	3030.55595955056	4552.66990909091
HSPA5	0.927834472972008	1.07777844985306	0.163079	0.5559	1.3930221187818	1.3930221187818	0.0110844	0.7512	1.50136921979167	1.50136921979167	0.00463809999999998	0.7916	16124.8935842105	17379.062811236	11575.4756272727
EI24	0.909816467808922	1.09912277407801	0.110301	0.5999	1.1769371262067	1.1769371262067	0.0115763999999999	0.555	1.29359839907171	1.29359839907171	5.89999999999202e-005	0.7375	2361.29295789474	2595.35086629213	2006.3034
HSD17B7	0.841494401460308	1.18836203575998	0.017281	0.6018	1.43608009027622	1.43608009027622	0.037103	0.7215	1.70658305959503	1.70658305959503	0.0081599	0.8284	198.625164210526	236.038604494382	138.310645454545
CLCA3P	1.8163778650972	1.8163778650972	0.132978	0.607	4.11330076143537	4.11330076143537	0.0111207	0.7349	2.26456225902932	2.26456225902932	0.157341	0.6537	20.8019715789474	11.4524471910112	5.05724545454545
ZBTB49	0.966860404716421	1.03427547050424	0.57212	0.5575	0.890746016272705	1.12265447358885	0.073503	0.6689	0.921276755080233	1.08545015869082	0.145922	0.6456	88.4925557894736	91.5256797752809	99.3465636363636
KIF1A	0.489109684178594	2.04453118052526	0.33766	0.6351	0.603669816480201	1.6565347027464	0.49068	0.7072	1.23422176253573	1.23422176253573	0.75252	0.7789	202.057792631579	413.113457303371	334.715745454545
DHX29	1.29290448947161	1.29290448947161	8.47319999719431e-008	0.7081	0.886170430579631	1.12845110318781	0.00776399999999999	0.69	0.68541059126633	1.45897949746071	1.30190003222452e-009	0.9275	1001.27335157895	774.437214606741	1129.88801818182
OVOL1	1.31833400156635	1.31833400156635	0.040423	0.529	1.37534785203402	1.37534785203402	0.55102	0.7694	1.04324689373097	1.04324689373097	0.94414	0.7896	850.895457894737	645.432384269663	618.676545454545
MLL5	0.909640220476478	1.09933573460086	0.138785	0.5778	0.982021122359561	1.01830803557182	0.84334	0.5703	1.07957091194271	1.07957091194271	0.55586	0.5199	2878.89840736842	3164.87589550562	2931.60538181818
C14orf39	1.77177032395041	1.77177032395041	0.3346	0.6923	2.2986861228363	2.2986861228363	0.108556	0.5493	1.29739509222113	1.29739509222113	0.7349	0.6272	2.51624631578947	1.42018764044944	1.09464545454545
RIT2	2.17697779491358	2.17697779491358	0.2051	0.505	0.364219911889636	2.74559398691803	0.43058	0.4526	0.16730529486365	5.9770971433688	0.30104	0.5531	0.0794694736842105	0.0365044943820225	0.218190909090909
TMEM59	0.711015336243065	1.40643942405504	8.30360002979091e-009	0.7533	0.574904417077837	1.73941958053283	0.00649820000000001	0.8488	0.808568237241654	1.23675399792032	0.06202	0.6435	3848.20742526316	5412.27063483146	6693.64734545455
CPNE5	0.454350365164799	2.20094463803784	0.000882779999999972	0.7909	0.679381889609943	1.47192619540408	0.156483	0.7981	1.49528192711702	1.49528192711702	0.037037	0.5608	100.818586315789	221.896126966292	148.397518181818
NDRG4	10.347677267577	10.347677267577	3.43058914609173e-014	0.9159	2.17428968991903	2.17428968991903	0.0883400000000001	0.7522	0.210123454152543	4.75910699275879	0.197005	0.7947	1358.93714421053	131.327747191011	625.0028
CTSZ	0.727140892815409	1.37524929471111	0.000123365999999958	0.7189	1.82669065968838	1.82669065968838	0.000197251000000009	0.7569	2.51215504139182	2.51215504139182	8.00440003168035e-009	0.9224	2031.3360431579	2793.59346067416	1112.03067272727
TGFA	1.94457039875906	1.94457039875906	3.56809999990659e-007	0.725	2.87607226758222	2.87607226758222	1.75296999999075e-005	0.8105	1.47902707426669	1.47902707426669	0.25006	0.6588	1725.04605263158	887.10907752809	599.792318181818
SNORA42	0.468995894891432	2.13221482510309	0.055635	0.4376	0.620837160775241	1.610728324882	0.51454	0.4737	1.32375819817988	1.32375819817988	0.7308	0.4668	0.0523873684210526	0.111701123595506	0.0843818181818182
PIPSL	1.04277914709548	1.04277914709548	0.37286	0.5599	1.2296463936756	1.2296463936756	0.0446840000000001	0.6861	1.1792011732308	1.1792011732308	0.152196	0.6353	177.943750526316	170.643756179775	144.711318181818
ZNF131	1.23012542631221	1.23012542631221	0.021802	0.7134	1.87817163557531	1.87817163557531	1.62647673107585e-012	0.9359	1.52681311629001	1.52681311629001	0.000139702999999991	0.7416	886.257169473684	720.460816853933	471.8723
FBXL18	1.024735336738	1.024735336738	0.7641	0.5053	1.31661536741277	1.31661536741277	0.00262450000000003	0.6364	1.28483455211362	1.28483455211362	0.00410100000000002	0.62	910.000997894737	888.035149438203	691.166927272728
ASFMR1	1.10874750146244	1.10874750146244	0.37596	0.4911	1.4220113253074	1.4220113253074	0.26834	0.5828	1.28253847105113	1.28253847105113	0.3148	0.5863	3.67754105263158	3.31684269662921	2.58615454545455
MGC16275	1.17985029307491	1.17985029307491	0.040519	0.5791	1.23445193452703	1.23445193452703	0.02338	0.5656	1.04627844886135	1.04627844886135	0.61212	0.5649	30.7879494736842	26.094793258427	24.9405818181818
TMEM200C	1.65033025986224	1.65033025986224	0.053937	0.5122	2.931804802645	2.931804802645	0.00182498999999992	0.6077	1.77649581659475	1.77649581659475	0.0135837999999999	0.6404	28.7492778947368	17.4203179775281	9.806
TMC8	1.20262417781203	1.20262417781203	0.37136	0.5228	2.36736972918418	2.36736972918418	0.00206129999999993	0.7139	1.96850335529693	1.96850335529693	0.00203830000000005	0.7007	485.978435789474	404.098341573034	205.282018181818
PLAT	1.53815442069097	1.53815442069097	0.025783	0.6308	1.80900562501882	1.80900562501882	0.0183777000000001	0.6105	1.17608843473998	1.17608843473998	0.56892	0.5465	2822.54158105263	1835.01834606742	1560.27241818182
TRPC4	0.532921048866367	1.87645055890963	0.000383059999999991	0.6803	1.64314069781221	1.64314069781221	0.0197159	0.5722	3.08327228077687	3.08327228077687	1.70980000047116e-007	0.762	14.8150494736842	27.7997078651685	9.0163
SYT4	0.101704187027226	9.83243688612646	0.3188	0.5654	0.0211837547471484	47.2059845828141	0.0110386	0.8718	0.208287931562518	4.80104628481486	0.148356	0.8498	1.37505157894737	13.5201078651685	64.9106636363636
DDX10	0.919053409291099	1.08807604638705	0.25366	0.5477	1.52668284705827	1.52668284705827	1.61521999999525e-005	0.7579	1.66114703631409	1.66114703631409	3.98459999995104e-007	0.7967	667.898513684211	726.724374157304	437.483472727273
FAM122A	1.02024895504706	1.02024895504706	0.73646	0.5389	0.749125995832091	1.33488893131956	1.8719399999978e-005	0.8383	0.734258037831109	1.36191903728266	1.58331999999817e-005	0.8784	518.764017894737	508.468070786517	692.492345454545
ADSSL1	1.49661376337739	1.49661376337739	0.034056	0.6306	0.736564800957378	1.35765379868847	0.126415	0.7493	0.492154234433326	2.03188336101876	0.00291569999999997	0.8274	160.134464210526	106.997856179775	217.407163636364
C11orf1	0.932086916849877	1.07286132003617	0.43506	0.4539	0.886809678245788	1.12763767077747	0.52602	0.5981	0.951423802023625	1.05105631987875	0.77932	0.5587	267.618482105263	287.117517977528	301.776681818182
LOC729991-MEF2B	1.42198645703825	1.42198645703825	5.89850000000114e-005	0.6669	2.17770162682591	2.17770162682591	6.19139999999963e-005	0.8344	1.53145032855072	1.53145032855072	0.0285559999999999	0.6936	38.7835989473684	27.2742393258427	17.8094181818182
RBBP5	0.998464184618792	1.00153817773824	0.975	0.4841	1.21978327143163	1.21978327143163	0.00018224	0.6756	1.22165951490522	1.22165951490522	8.21149999999937e-005	0.7017	524.024604210526	524.830647191011	429.604681818182
DDX52	0.879694884557585	1.1367577753995	0.0113422	0.6368	1.31319255518458	1.31319255518458	0.000503330000000024	0.7598	1.49278184770281	1.49278184770281	6.29740000035461e-007	0.8713	837.420134736842	951.943849438202	637.6979
UBB	0.850185899106299	1.17621334469459	0.00886439999999999	0.6245	0.876632907421332	1.14072833854887	0.31498	0.6354	1.03110732410739	1.03110732410739	0.8147	0.4852	12564.0348978947	14777.9855101124	14332.1506545455
PUS3	0.803972091791249	1.24382426978529	0.000137335000000016	0.6924	0.782149656223993	1.27852769868586	0.043176	0.7445	0.972856725015621	1.02790058832552	0.78706	0.5352	163.946794736842	203.921002247191	209.610518181818
GEMIN8P4	1.36041566666089	1.36041566666089	0.000280880000000039	0.6504	1.29842450611738	1.29842450611738	0.191096	0.6048	0.954432191525947	1.0477433691766	0.7882	0.5342	37.1153936842105	27.2823921348315	28.5849454545455
WASH5P	0.969375927125438	1.03159153432392	0.64672	0.4807	1.18303166856647	1.18303166856647	0.115079	0.5847	1.22040545413027	1.22040545413027	0.184678	0.6006	208.133417894737	214.708671910112	175.932245454545
FAM49A	1.42928164550522	1.42928164550522	0.0137597	0.6419	0.958690842843267	1.04308913292028	0.88918	0.5627	0.670750125322143	1.49086815230892	0.32366	0.5649	114.290067368421	79.963293258427	119.214727272727
SLC6A18	0.0200627183793082	49.8436942140082	0.022622	0.3284	0.242930856553148	4.11639762107052	0.46936	0.4785	12.1085713291822	12.1085713291822	0.035595	0.3555	0.0428	2.13331011235955	0.176181818181818
TMEM126A	0.842573564360739	1.18683998916902	0.0166957999999999	0.6361	0.800912195198501	1.2485763183468	0.122917	0.7215	0.950554621074723	1.05201739892587	0.71024	0.5822	226.075771578947	268.315766292135	282.272854545455
KEL	6.18949948294251	6.18949948294251	0.190277	0.5527	2.35339838239463	2.35339838239463	0.4254	0.601	0.380224344291539	2.63002623323152	0.45616	0.5618	39.3795221052631	6.36231123595506	16.7330454545455
CPSF6	0.971701785216863	1.02912232457906	0.80316	0.5055	1.52352113552985	1.52352113552985	1.05110000003794e-006	0.8478	1.56788961254181	1.56788961254181	0.00056067999999998	0.8682	2147.33624105263	2209.87166404494	1409.45615454545
CLDN10	1.47520521248315	1.47520521248315	0.38812	0.6173	4.73378820811475	4.73378820811475	0.0026775	0.5617	3.20890149252291	3.20890149252291	0.135764	0.668	124.028736842105	84.0755820224719	26.2007363636364
CMYA5	3.17869182694413	3.17869182694413	8.54240000958129e-009	0.8042	0.924763803985353	1.081357202445	0.81096	0.5244	0.290925907364346	3.4373013014191	0.065677	0.7692	180.350698947368	56.7373966292135	195.023527272727
AGBL4	1.09075198173586	1.09075198173586	0.75706	0.516	1.58130348833364	1.58130348833364	0.21858	0.5096	1.44973698403655	1.44973698403655	0.30342	0.4883	2.97385684210526	2.72642808988764	1.88063636363636
GPR142	0.52510225884325	1.90439096987109	0.184602	0.6931	0.69190503660026	1.44528504216936	0.38328	0.7962	1.31765770370986	1.31765770370986	0.5158	0.6231	2.60948210526316	4.96947415730337	3.77144545454545
COL15A1	0.506095459025615	1.97591182091477	8.33749999999966e-005	0.7297	0.450992541997191	2.21733156732829	0.156621	0.6612	0.891121494876651	1.122181437379	0.72426	0.5679	1569.47140526316	3101.13710224719	3480.03849090909
NOM1	1.05132632583319	1.05132632583319	0.42966	0.4795	1.19753390832729	1.19753390832729	0.036438	0.5943	1.13906964840649	1.13906964840649	0.1262	0.5812	709.274904210527	674.647715730337	592.2796
KCNA4	8.23871173193474	8.23871173193474	0.0386230000000001	0.609	0.675721087191869	1.47990053729972	0.47918	0.7254	0.0820178092374141	12.1924739187478	0.026641	0.8069	1.77932105263158	0.215970786516854	2.63321818181818
DNAH17	21.0439627650243	21.0439627650243	5.60995694343092e-013	0.9125	5.39113938270733	5.39113938270733	2.35659999999749e-005	0.8555	0.256184609472299	3.9034351129049	0.27972	0.5097	893.85404631579	42.4755573033708	165.800581818182
C9orf37	1.08081365001909	1.08081365001909	0.25792	0.4992	1.18145678525262	1.18145678525262	0.37388	0.5789	1.09311793502215	1.09311793502215	0.4281	0.5863	126.873690526316	117.387202247191	107.3875
CCL20	0.433067558949233	2.30910854284799	0.00243850000000001	0.7451	19.3186232576282	19.3186232576282	6.15429999999417e-005	0.8909	44.6087980002511	44.6087980002511	7.06140002026956e-009	0.9745	678.503944210526	1566.73925393258	35.1217545454545
CR1L	0.580736078797672	1.72195259862337	0.22264	0.5315	4.05819541709616	4.05819541709616	0.00749840000000002	0.6833	6.98802014419019	6.98802014419019	0.0115843999999999	0.6287	1.31673684210526	2.26735842696629	0.324463636363636
LRRC27	0.580000164103218	1.72413744321293	1.33259958623455e-010	0.7881	0.623777411796169	1.60313596018249	0.00168424	0.801	1.07547799190822	1.07547799190822	0.63958	0.5097	58.5813694736842	101.00233258427	93.9139
TMEM56	0.381686570656545	2.6199507053127	2.95439994690838e-009	0.7657	0.191629815312835	5.21839463429794	0.00190429999999997	0.8526	0.502060669787803	1.99179115229769	0.028837	0.7283	194.223517894737	508.856042696629	1013.53496363636
TAS2R16	NA	NA	NA	NA	NA	NA	NA	NA	NA	0.135349473684211	0	0.0557
SCARB1	0.7062682901701	1.41589253534115	0.00406390000000001	0.6234	2.61591197353252	2.61591197353252	5.12889730686084e-011	0.8641	3.70385023643423	3.70385023643423	2.29904983939377e-012	0.9459	1121.84319578947	1588.40940674157	428.853572727273
SELP	0.489089016295994	2.04461757815229	0.00663959999999997	0.6601	0.40018951925571	2.49881606559773	0.090656	0.8038	0.818234525662537	1.22214349142782	0.64828	0.6588	106.814198947368	218.394188764045	266.909036363636
FOXD1	1.82291838718743	1.82291838718743	2.40499999999422e-005	0.6904	6.20521426490762	6.20521426490762	2.10149999624321e-008	0.8928	3.40400004109983	3.40400004109983	0.00138238000000002	0.8059	262.293391578947	143.886524719101	42.2698363636364
NCOA3	1.4736046909058	1.4736046909058	2.72740000029081e-007	0.7083	1.66618227536868	1.66618227536868	1.93560000250059e-008	0.7904	1.13068469831248	1.13068469831248	0.078842	0.6016	3482.34482736842	2363.14721910112	2090.01432727273
BPGM	2.2109342323584	2.2109342323584	4.06209954562087e-010	0.844	1.97266547840595	1.97266547840595	6.24220000022824e-007	0.7952	0.892231641056873	1.12078517952521	0.44534	0.6364	831.211776842105	375.954998876404	421.364790909091
SEC24B	1.13799623416733	1.13799623416733	0.00495790000000007	0.614	0.921461548645745	1.08523247819693	0.133481	0.6249	0.809722845278111	1.23499047338418	0.000880569999999969	0.7569	1531.19098	1345.51497977528	1661.69818181818
MGMT	1.37624582724719	1.37624582724719	0.00256449999999997	0.6289	0.952441768174591	1.04993295486879	0.8039	0.5742	0.69205787899077	1.44496584802748	0.067262	0.712	258.910436842105	188.12804494382	271.8386
LRIT3	0.590519492881939	1.6934242003082	0.000958899999999985	0.641	0.693556512473343	1.4418435729683	0.135557	0.6622	1.17448538250371	1.17448538250371	0.6366	0.5179	5.15908947368421	8.73652696629213	7.4386
FKBP6	6.2865005483743	6.2865005483743	4.7023000000479e-006	0.7985	5.22701020570234	5.22701020570234	3.64520000000201e-005	0.7694	0.831465799689472	1.20269528869795	0.51532	0.5465	6.77087894736842	1.07705056179775	1.29536363636364
GPR98	3.18458323883293	3.18458323883293	7.17890191737069e-011	0.8324	5.57685468752273	5.57685468752273	1.19482201910159e-012	0.8938	1.7512039313397	1.7512039313397	0.086159	0.4704	216.288524210526	67.9173719101124	38.7832454545455
SLC7A11	2.75556218199579	2.75556218199579	0.000116217999999946	0.4506	3.12597496005573	3.12597496005573	0.000423510000000071	0.6402	1.13442366878168	1.13442366878168	0.67704	0.5751	3377.32750210526	1225.64009775281	1080.40772727273
CDC42BPG	1.18106290717583	1.18106290717583	0.0165233	0.6102	0.684559715287074	1.46079294131505	0.11332	0.7091	0.579613254406575	1.72528835805149	0.043005	0.7528	1142.43086631579	967.290446067416	1668.85494545455
OR1F1	6.15662051427339	6.15662051427339	9.71929999815657e-008	0.7445	12.4544139089247	12.4544139089247	1.75930000012592e-007	0.8067	2.02293025533255	2.02293025533255	0.44744	0.3953	2.15382105263158	0.349838202247191	0.172936363636364
AP2B1	0.611542123968791	1.63521033270806	3.98014954328119e-013	0.8057	0.899241743976393	1.11204801900995	0.43346	0.5885	1.47044939135261	1.47044939135261	0.00947849999999995	0.7508	5157.14502526316	8433.01683258428	5734.99290909091
PSMC3IP	1.58734061468762	1.58734061468762	2.13430000006731e-007	0.7514	3.02033541337738	3.02033541337738	0	0.955	1.90276452667455	1.90276452667455	6.81029999061167e-009	0.8611	133.867992631579	84.3347617977528	44.3222272727273
PTPN11	0.99757775115983	1.00242813037616	0.95408	0.4966	0.875069729159822	1.14276607529337	0.39394	0.4756	0.877194512550451	1.1399980114929	0.40158	0.4688	3404.19662631579	3412.46245955056	3890.20041818182
STXBP4	0.990653048373698	1.0094351414369	0.90122	0.5116	0.748450108280399	1.33609440220077	0.035801	0.6766	0.755511840910487	1.32360599245523	0.067578	0.6752	182.108137894737	183.826353932584	243.313663636364
SNORD114-30	NA	NA	NA	NA	NA	NA	NA	NA	NA	0	0	0
IFT27	1.12590531277769	1.12590531277769	0.0904839999999999	0.562	0.832338970185791	1.20143359354757	0.20654	0.6297	0.739261961676287	1.35270046592481	0.0182635	0.6966	310.18986	275.502616853933	372.672518181818
FIBP	1.2545434751335	1.2545434751335	0.000303480000000023	0.649	1.49694273185841	1.49694273185841	0.000117351999999959	0.7684	1.19321710369513	1.19321710369513	0.134123	0.6466	1027.14689263158	818.741568539326	686.163118181818
TNFSF10	2.43377605779953	2.43377605779953	1.67470004530657e-009	0.772	7.70741417723339	7.70741417723339	1.11022302462516e-016	0.9617	3.16685430137806	3.16685430137806	5.07419994910663e-010	0.8897	4101.45154736842	1685.22142134831	532.143654545455
OR10AD1	1.1844465205901	1.1844465205901	0.44868	0.522	2.54782721439646	2.54782721439646	0.00299899999999997	0.4536	2.15106986267907	2.15106986267907	0.00616229999999995	0.5853	1.56077578947368	1.31772584269663	0.612590909090909
SEPT10	1.70935813469992	1.70935813469992	1.62436730732907e-012	0.8559	1.16981768052001	1.16981768052001	0.178901	0.6191	0.684360788282307	1.46121755822674	0.044976	0.7038	2744.27066	1605.43926067416	2345.89603636364
C7orf41	0.878933566914426	1.13774241608565	0.30372	0.6444	0.15620784863051	6.40172698598117	0.00269769999999991	0.9435	0.177724295112419	5.62669273420077	0.00315710000000002	0.9295	529.329458947368	602.24057752809	3388.62268181818
ZNF252	0.892329026141789	1.12066286168428	0.079963	0.5701	0.788620126072788	1.26803763553417	0.052217	0.7416	0.883777287266544	1.13150678842735	0.33506	0.6323	611.91142631579	685.74641011236	775.926718181818
FGB	0.0979015576120599	10.2143420839386	0.069936	0.7368	0.176239070163538	5.67411073533279	0.064838	0.7005	1.80016615120563	1.80016615120563	0.42614	0.5567	65.4449431578947	668.477037078652	371.341854545455
CCDC64	1.30578778232609	1.30578778232609	0.0177782999999999	0.575	1.12003623652907	1.12003623652907	0.68626	0.577	0.857747523517086	1.16584422873018	0.6392	0.5179	694.13120631579	531.580411235955	619.739954545454
FN1	2.32765797872277	2.32765797872277	0.000443789999999944	0.6581	1.50432072286839	1.50432072286839	0.44792	0.6096	0.646280826744933	1.54731497302282	0.45344	0.4515	71788.9665210526	30841.7160842697	47721.8490909091
ST6GALNAC3	0.343290381705948	2.91298577906726	1.20319999963314e-007	0.7962	0.287719241182823	3.47561044540841	0.00249690000000002	0.8957	0.838122057929586	1.19314363646543	0.55252	0.6404	29.7543231578947	86.6739202247191	103.414436363636
RPL23AP32	0.873065077485673	1.14538998957545	0.34814	0.4823	0.436554114387555	2.29066676282025	0.000124011999999896	0.8019	0.500024712527479	1.99990115477551	0.00253970000000003	0.7549	1.99839789473684	2.28894494382022	4.57766363636364
NR6A1	0.657204495747378	1.52159640792291	4.42529999999941e-005	0.662	1.72439237384011	1.72439237384011	0.0304179999999999	0.7656	2.62382924188477	2.62382924188477	0.00417660000000009	0.8427	22.157407368421	33.7146314606742	12.8494
C4orf3	1.64869297578795	1.64869297578795	1.36709999987161e-008	0.7885	0.759136162003941	1.31728673991795	0.42792	0.5005	0.460447259224314	2.17180139520134	0.091577	0.7385	2230.38169157895	1352.81809550562	2938.05222727273
CLIP3	1.49156145473049	1.49156145473049	0.00968069999999999	0.605	0.26650710079338	3.75224523858105	0.099379	0.7311	0.178676580806076	5.5967043665635	0.0689850000000001	0.8059	424.447438947368	284.565840449438	1592.63088181818
NUP210	1.18689853423543	1.18689853423543	0.26006	0.5418	2.86674809143027	2.86674809143027	4.28919999517774e-009	0.7359	2.41532701300112	2.41532701300112	2.1646999999958e-005	0.7181	2779.34482526316	2341.68696404494	969.511354545454
RPL32	0.8765121213454	1.14088553443511	0.100618	0.6082	1.01079393100619	1.01079393100619	0.95486	0.5349	1.15320017417976	1.15320017417976	0.41014	0.6547	6795.14192526316	7752.47912696629	6722.57887272727
ZNF575	1.00548577429161	1.00548577429161	0.93554	0.5195	0.988364083446382	1.0117729050949	0.93308	0.4718	0.982971722442026	1.01732326288662	0.9046	0.4443	57.2538557894737	56.9414876404495	57.9279
FLJ22536	3.83156301789759	3.83156301789759	0.000497149999999946	0.7899	5.6611345632196	5.6611345632196	0.000141650999999965	0.8584	1.47750005331399	1.47750005331399	0.3195	0.5638	48.7267747368421	12.7172056179775	8.60724545454546
FBXW11	1.01334048260207	1.01334048260207	0.79142	0.4901	0.579656285972342	1.72516027894454	2.40080000324383e-008	0.9053	0.572025193826158	1.74817474963158	0.000799589999999961	0.9336	987.892910526316	974.887441573034	1704.27360909091
PATE1	0.390434086079378	2.56125178526726	0.087735	0.455	Inf	Inf	NA	Inf	Inf	NA	0.0456873684210526	0.117016853932584	0
CDHR2	0.00406728445165183	245.864289032914	1.03690389607891e-011	0.9873	0.0120433355590472	83.0334748290544	0.021515	0.8072	2.96102613480994	2.96102613480994	0.000641070000000021	0.7089	4.93941368421053	1214.42543370787	410.136681818182
SNORD127	NA	NA	NA	NA	NA	NA	NA	NA	NA	0	0	0
MTIF3	0.674922928782132	1.48165065573406	2.52929999167151e-009	0.7781	0.622932260875376	1.60531098292252	1.63491999999321e-005	0.8402	0.922967992803903	1.08346119020019	0.5259	0.5935	515.258589473684	763.433226966292	827.150272727273
NFAM1	0.888249765853049	1.12580947211354	0.51178	0.5998	1.43413247408812	1.43413247408812	0.20062	0.5608	1.61455992359404	1.61455992359404	0.155685	0.6425	138.388829473684	155.79945505618	96.4965454545455
SNORA16A	1.2586732094341	1.2586732094341	0.52156	0.5167	4.37818394797431	4.37818394797431	0.00821949999999994	0.5517	3.47841196202368	3.47841196202368	0.0398390000000001	0.4714	0.103723157894737	0.0824067415730337	0.0236909090909091
GTF2H3	1.31448282291065	1.31448282291065	1.70020000000992e-006	0.7049	1.98856964993627	1.98856964993627	1.66339999552179e-008	0.9234	1.51281524206835	1.51281524206835	0.00451840000000003	0.811	410.802731578947	312.520425842697	206.582018181818
PM20D2	0.86810060892259	1.15194021259945	0.049581	0.594	1.12684772759095	1.12684772759095	0.4738	0.5856	1.29806121088832	1.29806121088832	0.134736	0.6793	914.935141052632	1053.95058089888	811.942127272727
UNC13B	0.494689528208657	2.02146991795267	3.78241882259545e-012	0.8452	0.303578887833973	3.29403670701534	0.000137675000000059	0.9158	0.613675589481905	1.62952546449542	0.000640580000000002	0.7967	793.213228421053	1603.45667977528	2612.87349090909
RAB8A	0.949492962650361	1.0531936931988	0.4623	0.4822	1.54647043830643	1.54647043830643	2.39909999999455e-006	0.8507	1.62873291234271	1.62873291234271	2.06160000004729e-006	0.8989	1940.69544526316	2043.92820337079	1254.9192
SNORA48	1.77871543868099	1.77871543868099	0.037658	0.5555	2.22236646594197	2.22236646594197	0.0177042000000001	0.5608	1.24942214904817	1.24942214904817	0.5684	0.5117	1.76758947368421	0.993744943820224	0.795363636363636
MADCAM1	0.294998199798041	3.38985119463309	0.00468080000000004	0.6576	0.1348412769237	7.41612674408186	0.0113197	0.867	0.457091863665655	2.18774403897826	0.0869760000000001	0.7487	6.01588105263158	20.3929415730337	44.6145363636364
EIF3B	1.06770280976315	1.06770280976315	0.24032	0.5319	1.94644037167686	1.94644037167686	6.23779999875396e-008	0.9081	1.82301699862403	1.82301699862403	8.43509999959302e-007	0.9019	5323.47524	4985.91479887641	2734.97987272727
NCRNA00120	0.989587487545408	1.01052207367781	0.89928	0.5197	1.42635763656938	1.42635763656938	0.00201669999999998	0.6249	1.44136587671227	1.44136587671227	0.00147934999999999	0.6742	32.4622789473684	32.8038494382023	22.7588636363636
NT5C3	0.603954782330055	1.65575309486251	4.91399998470143e-009	0.7866	1.86078752295955	1.86078752295955	3.20760000005471e-006	0.8172	3.08100470002182	3.08100470002182	1.62625468647093e-012	0.9694	587.633874736842	972.976606741573	315.798481818182
OR1J2	0.740788579107364	1.34991282020706	0.162463	0.4585	3.23845289532303	3.23845289532303	0.0154167	0.7282	4.37162908103323	4.37162908103323	0.00132346999999999	0.762	1.81067789473684	2.44425730337079	0.559118181818182
CYHR1	1.22373464171911	1.22373464171911	0.00136182000000007	0.6705	1.39464090619211	1.39464090619211	0.000259039999999988	0.7522	1.13965957867542	1.13965957867542	0.129662	0.5587	665.101192631579	543.501156179776	476.897809090909
FNDC1	1.00671049388906	1.00671049388906	0.97588	0.5845	1.97969097272049	1.97969097272049	0.190842	0.801	1.96649482123969	1.96649482123969	0.36414	0.7354	692.295251578948	687.680575280899	349.698645454546
SNORD91B	NA	NA	NA	NA	NA	NA	NA	NA	NA	0	0	0
CNTD1	0.603328523907191	1.65747177594711	1.29669999959781e-007	0.7444	0.121011308387391	8.26369050402067	0.037023	0.7895	0.200572828222532	4.98572019381666	0.05372	0.6895	39.4259463157895	65.347393258427	325.803818181818
ZBED4	1.06966813769348	1.06966813769348	0.182955	0.5759	1.51653309486926	1.51653309486926	0.00106192000000005	0.8096	1.417760370183	1.417760370183	0.00909540000000009	0.7569	1271.63183263158	1188.80967640449	838.512418181818
PGBD5	6.1017034142846	6.1017034142846	4.51439996496106e-010	0.876	6.61033398007736	6.61033398007736	2.96199953453424e-010	0.8536	1.08335878217254	1.08335878217254	0.77004	0.6956	422.274925263158	69.2060719101123	63.8810272727273
ANKRD19	1.69016863071708	1.69016863071708	0.00286249999999999	0.6157	1.92027888780768	1.92027888780768	0.00271589999999999	0.6392	1.13614633055459	1.13614633055459	0.65408	0.5506	49.4886768421053	29.2803191011236	25.7716090909091
RPF1	1.03558229669112	1.03558229669112	0.41074	0.5474	1.30469130465618	1.30469130465618	0.000181529000000014	0.7493	1.25986250327465	1.25986250327465	0.000882649999999985	0.7395	608.980251578947	588.055873033708	466.761945454545
ANKRD13B	1.76678845221482	1.76678845221482	6.84970002939878e-009	0.7398	2.91557561206463	2.91557561206463	2.36820000054649e-007	0.8727	1.65021206042507	1.65021206042507	0.0438040000000001	0.7201	472.485885263158	267.426405617978	162.055781818182
CLDN20	5.66173490127315	5.66173490127315	9.9171000000009e-005	0.6574	3.69874396384258	3.69874396384258	0.00172342999999997	0.6287	0.653288087192293	1.53071825371531	0.38014	0.5281	33.7867147368421	5.96755505617977	9.13464545454545
PCDHGB8P	0.91555360161022	1.09223534071764	0.60784	0.5494	1.75431241881994	1.75431241881994	0.0206959999999999	0.4105	1.91612202249498	1.91612202249498	0.0024016	0.6353	7.14608	7.8052011235955	4.07343636363636
EFCAB10	1.2063335570973	1.2063335570973	0.20408	0.4901	1.74092612883656	1.74092612883656	0.00214080000000005	0.6048	1.44315485430547	1.44315485430547	0.00673780000000002	0.6353	13.9940073684211	11.6004460674157	8.03825454545455
NF2	1.20286820071317	1.20286820071317	0.00135623000000007	0.6839	0.997853190501702	1.0021514282048	0.9834	0.4852	0.829561534597127	1.20545608528684	0.025779	0.7702	1088.01026947368	904.513286516854	1090.35104545455
PTGIS	0.883397520024857	1.13199321634032	0.64216	0.4941	0.131422212281406	7.6090638153219	0.043978	0.8909	0.148769052778989	6.72182810416624	0.04758	0.8641	380.674048421053	430.920440449438	2896.57312727273
RHCG	1.59055100743463	1.59055100743463	0.24454	0.7642	0.414408376622762	2.41307863549849	0.53814	0.7368	0.260543908799979	3.83812465471111	0.43912	0.4367	14014.4779305263	8811.08362134831	33818.0372818182
AGBL1	4.29534284885713	4.29534284885713	3.68640000000253e-005	0.7274	5.77206266695545	5.77206266695545	3.70659999999745e-005	0.7325	1.34379556418674	1.34379556418674	0.59668	0.4872	2.10391684210526	0.489813483146067	0.3645
NUCB1	0.906766262262012	1.10282003380387	0.059418	0.5787	0.759862889546358	1.31602689611149	0.00480329999999995	0.755	0.837992017535819	1.19332878962329	0.099565	0.6813	5138.5137768421	5666.85593707865	6762.42233636364
MOBKL2B	0.595505282498299	1.67924622902544	2.45070000000069e-005	0.7436	0.626152913873461	1.59705397490507	0.076102	0.7435	1.0514649194153	1.0514649194153	0.80696	0.5128	505.668365263158	849.141695505618	807.579672727273
CHAD	0.430523244267215	2.32275495763784	0.22182	0.6431	0.0429098606659125	23.3046666775685	0.028303	0.778	0.0996690915932972	10.0332007045929	0.03772	0.712	20.3936263157895	47.3693966292135	475.266663636364
FCRL6	0.71656810590997	1.39554076123734	0.38464	0.5357	0.997352879832031	1.0026541460114	0.99648	0.5579	1.39184659714305	1.39184659714305	0.48706	0.5352	6.69228315789474	9.33935393258427	6.71004545454545
CKMT2	0.506569215578051	1.97406389738644	0.051338	0.5951	0.0150280068999884	66.5424235332747	0.00360349999999998	0.9809	0.0296662458709414	33.7083432919134	0.00396069999999993	0.9653	7.1519052631579	14.1183179775281	475.905109090909
NAV1	3.5405130416315	3.5405130416315	2.49245069028348e-013	0.8488	3.61921340722383	3.61921340722383	1.04569686243394e-011	0.8555	1.02222852017968	1.02222852017968	0.90024	0.5087	5153.47841578947	1455.57391123596	1423.92222727273
WFDC1	0.436811637145955	2.28931629782991	2.61479999874581e-008	0.8047	0.163215081937566	6.1268847714853	0.076858	0.9225	0.373650947131314	2.67629456763712	0.171137	0.6721	78.6692021052632	180.098686516854	481.997136363636
ENO1	1.71359081514608	1.71359081514608	1.69086966650411e-012	0.8091	2.62076442719075	2.62076442719075	1.55699999999648e-005	0.8976	1.52939920313902	1.52939920313902	0.0125366	0.7967	28059.4388915789	16374.6436101124	10706.5856818182
PTCRA	1.11731425559941	1.11731425559941	0.69206	0.5215	1.76332680211961	1.76332680211961	0.24664	0.6077	1.57818339225757	1.57818339225757	0.39838	0.6159	1.75425368421053	1.57006292134831	0.994854545454546
MC5R	0.813958791885258	1.22856342356576	0.50786	0.5441	0.577858666045776	1.73052695885465	0.36448	0.7134	0.70993602109434	1.4085776327542	0.65336	0.6093	1.49623368421053	1.83821797752809	2.58927272727273
HLA-G	0.661440833632336	1.51185102151684	0.107841	0.5745	1.86074229007862	1.86074229007862	0.35428	0.6708	2.81316513203496	2.81316513203496	0.035321	0.7395	23.4085947368421	35.3903078651685	12.5802454545455
DFNB59	1.32150212634516	1.32150212634516	0.0223	0.597	1.07452923186314	1.07452923186314	0.78238	0.5254	0.813111996145575	1.22984288110413	0.36964	0.617	15.8409736842105	11.9870966292135	14.7422454545455
PYCR2	1.66110884873971	1.66110884873971	2.41700004455225e-009	0.7556	2.2403364195561	2.2403364195561	1.62547753035369e-012	0.8957	1.34869934697889	1.34869934697889	2.30339999999218e-005	0.6864	1978.07852421053	1190.8181247191	882.938163636364
C16orf58	0.874825255507539	1.14308542615158	0.00649709999999992	0.5949	0.773452578961746	1.29290408643069	0.07002	0.6746	0.884122370830526	1.13106514775847	0.25722	0.5904	1899.71347052632	2171.53478202247	2456.14730909091
SLC39A5	0.00330687719237327	302.400101916795	7.12979675299152e-011	0.9907	1.1805434107048	1.1805434107048	0.76872	0.5569	356.996447714333	356.996447714333	7.00790536711793e-011	0.9888	1.31144421052632	396.580862921349	1.11088181818182
AP2S1	1.30349530480799	1.30349530480799	3.72339999999971e-005	0.6939	1.9286816227346	1.9286816227346	0.000237539999999981	0.8737	1.47962299182866	1.47962299182866	0.0211250000000001	0.8008	1566.25723789474	1201.58256966292	812.086981818182
UVRAG	1.01602641947629	1.01602641947629	0.81438	0.5185	1.06351449393018	1.06351449393018	0.56062	0.533	1.04673901538738	1.04673901538738	0.71982	0.5138	756.54518	744.611720224719	711.3633
HTR1B	0.268246885746908	3.72790907605729	4.07859999995708e-006	0.7229	0.106776994946422	9.36531319786413	0.0147423999999999	0.8129	0.398054928574891	2.51221609937146	0.080137	0.6885	3.35606210526316	12.5110943820225	31.4305727272727
SLFNL1	1.49114476461811	1.49114476461811	0.029139	0.5685	1.13803445112548	1.13803445112548	0.78202	0.6029	0.763195149209364	1.31028086464642	0.56584	0.5332	24.0993589473684	16.1616494382022	21.1763
C2orf65	0.581141370355973	1.72075169831303	0.00730110000000006	0.677	1.79484811887132	1.79484811887132	0.41892	0.5789	3.08848794876177	3.08848794876177	0.042485	0.7114	51.4958242105263	88.6115269662921	28.6909090909091
INTS1	1.00375778129412	1.00375778129412	0.94752	0.5284	1.27535111389197	1.27535111389197	0.000115444999999936	0.6699	1.27057656504311	1.27057656504311	1.65699999999935e-005	0.7089	5517.05877473684	5496.40448876404	4325.91363636364
ZNF620	0.320719409215556	3.11799027831178	1.62436730732907e-012	0.9184	0.410889804827718	2.43374254666477	1.05729999999582e-006	0.8469	1.28115041691025	1.28115041691025	0.2208	0.4208	30.8339852631579	96.1400662921348	75.0419818181818
SAMD14	0.575184849129101	1.73857152446578	8.12340000000411e-005	0.6944	0.586239734262042	1.70578679942054	0.41106	0.4986	1.01921970849837	1.01921970849837	0.96938	0.6517	25.7589315789474	44.7837449438202	43.9392454545455
CYB5R4	1.02005749129396	1.02005749129396	0.74424	0.5103	1.32392543111971	1.32392543111971	0.00474209999999997	0.6947	1.29789295448465	1.29789295448465	0.029242	0.7293	438.548770526316	429.925542696629	331.248845454545
TPD52L3	7.94047424778984	7.94047424778984	0.099723	0.5452	11.6300438596491	11.6300438596491	0.0860379999999999	0.5325	1.46465355805243	1.46465355805243	0.59314	0.5163	0.614066315789474	0.0773337078651685	0.0528
GAN	1.31644283482724	1.31644283482724	0.0168959999999999	0.5831	1.14185247698713	1.14185247698713	0.64072	0.5598	0.867377182494198	1.15290097570291	0.59172	0.4811	311.468954736842	236.598921348315	272.775127272727
GLI1	2.66840284109904	2.66840284109904	0.000199590000000027	0.6066	3.05439496692399	3.05439496692399	0.00173584000000004	0.5636	1.14465286870478	1.14465286870478	0.82542	0.5506	170.494883157895	63.8939820224719	55.8195272727273
GRIN1	0.755732459299439	1.32321959669034	0.25802	0.6097	0.720690553404992	1.38755807922745	0.45914	0.7014	0.95363186341509	1.04862267963537	0.88192	0.6027	22.1918442105263	29.3646831460674	30.7924727272727
PLB1	1.33025243511478	1.33025243511478	0.135763	0.5934	2.25988364040834	2.25988364040834	0.00189852000000001	0.7292	1.69883819097339	1.69883819097339	0.0403629999999999	0.6323	99.2690252631579	74.6242011235955	43.9266090909091
AHR	1.26659089023003	1.26659089023003	0.00523929999999995	0.5749	1.97133861450118	1.97133861450118	2.3083999999951e-005	0.7598	1.55641306889801	1.55641306889801	0.0128211	0.761	6419.27855052632	5068.15468202247	3256.30437272727
RPL11	1.06337799671685	1.06337799671685	0.37804	0.5127	0.964495149836222	1.03681184935954	0.81902	0.5541	0.907010632920815	1.10252290734424	0.45408	0.5587	11352.3924221053	10675.7827011236	11770.2949818182
NUP62CL	0.799078412259084	1.25144164159421	0.0467770000000001	0.5793	5.81982930148182	5.81982930148182	0	0.955	7.28317673484447	7.28317673484447	1.62458935193399e-012	0.9265	76.9905747368421	96.3492112359551	13.2290090909091
C6orf167	1.2484897451281	1.2484897451281	0.00035518000000001	0.6376	3.47342454258833	3.47342454258833	0	0.9837	2.78210097931717	2.78210097931717	6.05682171084254e-012	0.952	569.792782105263	456.38563258427	164.043518181818
BOK	0.842072032821182	1.18754686181622	0.0552009999999999	0.5551	0.734763875213458	1.36098144415373	0.029085	0.6957	0.872566534185666	1.14604441131044	0.47894	0.6251	925.197144210526	1098.71496516854	1259.17614545455
SYCE1	0.294475510364848	3.39586812757715	0.186215	0.5473	0.512342041930493	1.9518210846645	0.30214	0.7981	1.73984601060956	1.73984601060956	0.44816	0.762	4.13387368421053	14.0380898876404	8.06858181818182
TSPAN33	1.26078232042349	1.26078232042349	0.09616	0.4766	1.67175958745256	1.67175958745256	0.0122226999999999	0.6086	1.32597004286277	1.32597004286277	0.23772	0.6073	326.293048421053	258.802049438202	195.179409090909
BMP15	2.12650578151456	2.12650578151456	0.3839	0.5033	Inf	Inf	NA	Inf	Inf	NA	0.0930621052631579	0.0437629213483146	0
C9orf144B	4.75826105583465	4.75826105583465	5.52769999999647e-005	0.7416	1.1207165300494	1.1207165300494	0.84594	0.5359	0.235530694280668	4.24573112669706	0.055061	0.7549	3.07121157894737	0.645448314606742	2.7404
DNM1P35	1.16171489408074	1.16171489408074	0.106816	0.5855	1.30580363312248	1.30580363312248	0.21126	0.6067	1.12403106801497	1.12403106801497	0.58938	0.4974	28.2069610526316	24.2804505617978	21.6012272727273
PCDHGA6	0.841512378582332	1.1883366489328	0.167601	0.5167	0.584200614877684	1.7117407522917	0.34158	0.4785	0.694227000988229	1.4404510319773	0.48284	0.4678	37.6213936842105	44.7068808988764	64.3980727272727
ZNF841	0.566368155045129	1.76563599328836	1.71800000003941e-007	0.7737	0.762212365144509	1.31197031920416	0.0754560000000001	0.7388	1.34578958642859	1.34578958642859	0.0175363999999999	0.5955	285.624165263158	504.308306741573	374.730427272727
ESPL1	1.15584064007145	1.15584064007145	0.10602	0.5746	1.47490896485414	1.47490896485414	0.52996	0.8383	1.27604871616469	1.27604871616469	0.71252	0.8315	1141.78795684211	987.842023595506	774.141309090909
C2orf70	0.225853554822444	4.42764782155479	1.67121871896825e-012	0.8679	0.661501614687952	1.5117121074175	0.37432	0.5904	2.92889618322809	2.92889618322809	5.69939999999214e-005	0.7824	9.15688421052632	40.5434584269663	13.8425727272727
ZNF25	1.23036142897936	1.23036142897936	0.0106561999999999	0.6214	0.49006151230289	2.04056016417371	0.034443	0.7598	0.398306953355503	2.51062651951111	0.0160589999999999	0.8509	214.984287368421	174.732629213483	438.688372727273
SCAF1	1.12229144760799	1.12229144760799	0.00533759999999994	0.6322	1.3067730079219	1.3067730079219	1.02180000016716e-007	0.822	1.16437936928692	1.16437936928692	0.0017818799999999	0.6384	3283.62256526316	2925.81982359551	2512.77195454545
SSTR5	0.351718587362527	2.84318212323897	0.00118379000000002	0.6164	1.65832509865792	1.65832509865792	0.46136	0.5971	4.71492027502271	4.71492027502271	0.000976250000000012	0.6925	10.6593368421053	30.3064359550562	6.42777272727273
SLC38A1	1.18327653697431	1.18327653697431	0.027297	0.5776	1.35506785362559	1.35506785362559	0.147565	0.6833	1.14518272887465	1.14518272887465	0.55478	0.6353	5928.44456315789	5010.1936258427	4375.01675454545
DVL1	1.02326154923856	1.02326154923856	0.78942	0.5509	0.851787646018134	1.17400153039871	0.22602	0.6804	0.832424170195758	1.20131062480422	0.120781	0.7242	1877.10986526316	1834.43799550562	2203.72985454545
SLC39A8	0.504473575910571	1.98226437964567	2.45559999999534e-005	0.7266	1.95424033867845	1.95424033867845	0.00025567999999998	0.7569	3.87382101262899	3.87382101262899	2.23020002465546e-009	0.8958	439.359898947368	870.92747752809	224.823881818182
OSR2	1.05318500764979	1.05318500764979	0.66116	0.5223	1.37795542842299	1.37795542842299	0.27032	0.7043	1.30836977208585	1.30836977208585	0.39458	0.6854	240.779522105263	228.620347191011	174.7368
MYBPC3	0.433057974202288	2.3091596496798	0.0508649999999999	0.6712	0.0132947689687841	75.2175537873567	0.00894200000000001	0.8249	0.0306997440545314	32.5735614676043	0.00987640000000001	0.764	0.954605263157895	2.20433595505618	71.8030727272727
NME1	1.00032516704869	1.00032516704869	0.99714	0.5541	3.3723689451733	3.3723689451733	1.35899957953711e-010	0.9608	3.37127271837314	3.37127271837314	2.83340018114586e-010	0.9397	1584.87875473684	1584.36357191011	469.960072727273
SNHG7	1.04869256493832	1.04869256493832	0.58336	0.4972	1.4026278997143	1.4026278997143	0.00134479999999992	0.6469	1.33750152009211	1.33750152009211	0.00358239999999999	0.6456	482.363288421053	459.966347191011	343.899681818182
PCDHGB7	1.23184287613973	1.23184287613973	0.35928	0.4867	0.45061207981714	2.2192037115512	0.196616	0.71	0.365803211225476	2.73371028277719	0.13584	0.7038	173.055406315789	140.48496741573	384.0452
LRRC14B	1.41392468645518	1.41392468645518	0.62176	0.5138	0.534248173122668	1.87178927380326	0.33794	0.7053	0.377847687532829	2.64656906207244	0.0482360000000001	0.6813	1.42759368421053	1.00966741573034	2.67215454545455
C3orf63	0.817229949746674	1.22364580533298	5.67940000000267e-005	0.669	0.868135688168283	1.15189366550515	0.020977	0.688	1.06229059328698	1.06229059328698	0.28016	0.475	1630.06504526316	1994.62225505618	1877.6616
DSCR4	0.375134339071327	2.66571170870567	0.046082	0.4109	Inf	Inf	NA	Inf	Inf	NA	2.01901052631579	5.3821	0
GLRX	0.661153457837579	1.51250816001278	0.00185820999999997	0.7306	0.822165216505408	1.21630054388639	0.296	0.7158	1.2435315988431	1.2435315988431	0.148055	0.4658	353.933171578947	535.32681011236	430.489109090909
COL16A1	1.88141550438011	1.88141550438011	5.61350000000127e-005	0.7119	1.64402381030992	1.64402381030992	0.015499	0.6335	0.873822824613954	1.14439674935453	0.72992	0.6067	1733.25768631579	921.251941573034	1054.27772727273
SNORD115-9	NA	NA	NA	NA	NA	NA	NA	NA	NA	0	0	0
RTBDN	0.351072767381619	2.84841233188843	0.0558439999999999	0.6801	0.986506923188418	1.01367763012547	0.96872	0.6258	2.8099784855032	2.8099784855032	0.060905	0.4801	9.74353157894737	27.753595505618	9.8768
FHL5	0.469903622730951	2.12809595760993	0.000584310000000032	0.7652	0.145944915527069	6.85190022816879	0.026602	0.9062	0.310584784766879	3.21973273980755	0.062878	0.7477	23.3094873684211	49.6048258426966	159.714281818182
NMUR2	0.0392797469791987	25.4584124620143	0.000362429999999914	0.7077	1.18497714148355	1.18497714148355	0.83176	0.5526	30.1676368259469	30.1676368259469	0.000342350000000047	0.7283	5.52637789473684	140.692807865169	4.6637
EMP1	1.27105935528181	1.27105935528181	0.43584	0.6431	0.389569323716264	2.56693722816926	0.41766	0.5464	0.30649184249141	3.26272957828569	0.35828	0.6701	9204.74825894737	7241.79262022472	23628.0109818182
C10orf79	0.602575359158103	1.65954346589473	0.035076	0.6857	1.68849013862836	1.68849013862836	0.192463	0.5866	2.80212277678837	2.80212277678837	0.00138388	0.764	14.6048410526316	24.2373685393258	8.64964545454546
BACH2	2.59425911536667	2.59425911536667	6.06810000025604e-007	0.7797	1.47443165966414	1.47443165966414	0.0454749999999999	0.5761	0.56834402197166	1.75949770093625	0.0301360000000001	0.7763	221.233738947368	85.2781966292135	150.046790909091
MYH7B	0.398158085920399	2.51156521834376	0.0068376	0.6015	1.16018547540611	1.16018547540611	0.61826	0.5301	2.91388148685761	2.91388148685761	0.004637	0.6241	16.9895978947368	42.6704831460674	14.6438636363636
PTPDC1	0.950893743270077	1.05164221247376	0.46606	0.5659	0.765203176724245	1.30684245755604	0.071018	0.6574	0.804719961762235	1.24266831632973	0.256	0.6517	265.872306315789	279.602540449438	347.453218181818
TM9SF3	0.501464386286278	1.99415956017486	1.62447832963153e-012	0.949	0.474328845876446	2.10824201119845	0.00170416000000007	0.912	0.945887402671222	1.05720828628858	0.60428	0.5434	4513.22904210526	9000.09884157304	9514.97907272727
RRP12	0.939194804624446	1.06474183532123	0.25992	0.5442	1.55737063730267	1.55737063730267	9.13860000006927e-007	0.8191	1.65819767063705	1.65819767063705	5.92769999752107e-008	0.8631	1200.33159684211	1278.04326741573	770.742409090909
OR6C3	31.0170973583604	31.0170973583604	0.0751230000000001	0.5473	Inf	Inf	NA	Inf	Inf	NA	0.127623157894737	0.00411460674157303	0
BRF2	1.17411793432224	1.17411793432224	0.116383	0.5417	1.536564803641	1.536564803641	0.000302350000000007	0.6699	1.30869715786088	1.30869715786088	0.00498180000000004	0.6374	314.267536842105	267.662666292135	204.526054545455
SEC61B	1.06832229175236	1.06832229175236	0.28514	0.4982	1.14452971775421	1.14452971775421	0.40096	0.5837	1.07133374131588	1.07133374131588	0.56426	0.5884	1088.63656736842	1019.01511910112	951.164963636364
SOCS5	1.11135406801587	1.11135406801587	0.0314369999999999	0.6083	0.942783796001036	1.060688573819	0.72912	0.5435	0.848319921736744	1.1788005614117	0.36766	0.4331	780.670485263158	702.449838202247	828.048263636364
NNMT	0.901714871652015	1.10899801194131	0.64694	0.5001	0.983310782351166	1.01697247497778	0.97262	0.49	1.0904897027479	1.0904897027479	0.86044	0.4862	943.568238947368	1046.4153011236	959.582927272727
OXSM	0.783178653107354	1.27684787632092	1.66410999999922e-005	0.7115	0.740562302602226	1.35032528186508	0.010042	0.7081	0.945585403360979	1.0575459355079	0.60136	0.5608	133.086182105263	169.930808988764	179.709636363636
MRPS36	0.851463674225739	1.17444822400595	0.0036003	0.6287	0.640859795947429	1.56040370502822	2.21309999999253e-005	0.8421	0.752656649187274	1.32862707195879	0.00467740000000005	0.7497	237.987992631579	279.504575280899	371.357345454545
TMEM72	0.184442518913117	5.42174334796987	0.000737079999999946	0.6633	0.0596669511732293	16.7596966216144	0.020683	0.8526	0.323498895617099	3.09120066111021	0.0817829999999999	0.7252	0.196107368421053	1.06324382022472	3.2867
TUBB	1.47346402685137	1.47346402685137	2.4366952899868e-011	0.7724	2.93229952130127	2.93229952130127	1.86495263676534e-012	0.9789	1.99007201252633	1.99007201252633	6.07870000002286e-007	0.9009	25699.80194	17441.7572955056	8764.385
MAGIX	0.293453550602746	3.40769432827112	2.77577960616782e-012	0.8907	0.197905128738547	5.05292614887764	0.00422279999999997	0.8411	0.674400184738112	1.4827991193216	0.0730999999999999	0.6404	38.0052547368421	129.510291011236	192.037745454545
UQCRFS1	0.64480452297641	1.55085760779718	0.00781520000000002	0.6835	0.664541532897094	1.50479684187753	0.00030406999999999	0.8335	1.03060929199066	1.03060929199066	0.8472	0.6813	1592.28968	2469.41456404494	2396.07248181818
PYDC2	4.23881990417322	4.23881990417322	0.0188984	0.558	Inf	Inf	NA	Inf	Inf	NA	0.164485263157895	0.0388044943820225	0
SNORA5C	1.24457034745894	1.24457034745894	0.33042	0.5056	0.833135040502639	1.20028560963741	0.70678	0.5038	0.669415788511808	1.4938398782364	0.5353	0.5189	0.310123157894737	0.249180898876404	0.372236363636364
MLLT4	0.615448547282883	1.62483119736793	3.10560022143136e-010	0.8119	0.615338297456969	1.62512231748412	0.00301980000000002	0.8086	0.99982086264335	1.00017916945259	0.99896	0.4729	2924.61935368421	4752.01276629214	4752.86418181818
OR2T35	NA	NA	NA	NA	NA	NA	NA	NA	NA	0.0201568421052632	0	0
AK5	3.34546843351657	3.34546843351657	3.61149999905663e-008	0.7547	0.794029986186092	1.25939828142162	0.64156	0.5368	0.237344934488427	4.21327719572106	0.100415	0.8304	23.7300842105263	7.09320224719101	29.8856272727273
MAP3K12	1.09858864178875	1.09858864178875	0.44138	0.6044	0.750534819514672	1.33238322060347	0.44102	0.5234	0.683180938674764	1.46374107266488	0.187203	0.6047	137.812405263158	125.444957303371	183.618936363636
C10orf116	2.03651199049937	2.03651199049937	0.00034261999999996	0.6647	0.624975157739603	1.60006359871451	0.147983	0.6794	0.306885086194044	3.25854870434368	0.054801	0.8345	810.378992631579	397.924979775281	1296.65792727273
TIMM17B	0.843268097580676	1.1858624829624	0.0305569999999999	0.6108	1.28118570820617	1.28118570820617	0.0105622	0.5876	1.51931006506931	1.51931006506931	3.63700000000078e-005	0.7263	631.577732631579	748.964338202247	492.963454545455
C17orf81	1.23586934677102	1.23586934677102	0.00174313000000004	0.6189	1.42535021371887	1.42535021371887	1.69470000033201e-007	0.7273	1.15331787898366	1.15331787898366	0.00475650000000005	0.6027	622.8892	504.008940449438	437.007827272727
SPANXN1	6.54660161323229	6.54660161323229	0.067961	0.5372	Inf	Inf	NA	Inf	Inf	NA	0.155603157894737	0.0237685393258427	0
RHOG	1.08095725786374	1.08095725786374	0.180376	0.5418	1.46550706609688	1.46550706609688	0.0148176	0.8096	1.35574931888899	1.35574931888899	0.0295570000000001	0.7773	1693.73814210526	1566.88724719101	1155.73522727273
TBX1	8.58326929906517	8.58326929906517	1.48160372859252e-011	0.9545	3.90675497812814	3.90675497812814	0.00108372999999995	0.8584	0.455159315408365	2.19703292044635	0.45622	0.7732	386.770341052632	45.0609584269663	99.0004090909091
QPCT	0.359243615131577	2.78362636906919	0.000184311000000048	0.6471	3.39716533786068	3.39716533786068	1.12469999979936e-008	0.8029	9.45643901455683	9.45643901455683	1.65160000009656e-007	0.856	116.843525263158	325.248717977528	34.3944181818182
SKP1	1.23397718201164	1.23397718201164	5.64479999964895e-007	0.6917	0.974158132862184	1.02652738427784	0.77768	0.534	0.789445823685413	1.26671136890895	0.00250119999999998	0.7211	2901.32499157895	2351.1982505618	2978.28955454546
ZNF121	0.986239348814277	1.01395264871785	0.82814	0.5213	1.33976057953262	1.33976057953262	0.00297769999999997	0.6746	1.35845378826485	1.35845378826485	0.00150465	0.7242	283.400310526316	287.354495505618	211.530563636364
C1QTNF9	0.471657082824553	2.12018442299525	0.00140414	0.8022	0.232114636701122	4.30821603588761	0.00024035	0.8301	0.492125837082921	2.03200060766471	0.070757	0.6777	3.42946210526316	7.27109213483146	14.7748636363636
CST6	2.93810347221067	2.93810347221067	0.077243	0.6629	2.85292890549416	2.85292890549416	0.177303	0.8029	0.971010358375015	1.02985513117852	0.96614	0.6956	221.254103157895	75.3050752808989	77.5533181818182
ST7OT4	0.868650380524978	1.15121114595683	0.3278	0.5994	1.78409787477741	1.78409787477741	0.066904	0.6287	2.05387335892165	2.05387335892165	0.037216	0.715	2.66961052631579	3.07328539325843	1.49633636363636
EFTUD1	1.02113865537563	1.02113865537563	0.71318	0.5154	1.31302186821935	1.31302186821935	0.00293860000000001	0.6871	1.28584092014062	1.28584092014062	0.033419	0.714	574.757907368421	562.859807865169	437.736736363636
TMEM132C	1.61085723614608	1.61085723614608	0.25762	0.5772	0.0833269807140363	12.0009148469189	0.000622760000000055	0.9799	0.0517283461527559	19.3317605215322	0.000462679999999938	0.9877	7.28973894736842	4.52537865168539	87.4835363636363
ASCC1	1.20769154216061	1.20769154216061	0.000643720000000014	0.6335	1.31750552516161	1.31750552516161	2.05149999999987e-005	0.7148	1.09092883337125	1.09092883337125	0.098982	0.4607	623.419252631579	516.207351685393	473.181509090909
NBEAL1	0.635755436319282	1.5729318899568	7.67359999986894e-007	0.7056	0.450402658366912	2.22023556349742	0.018563	0.7703	0.708452704666635	1.41152682940289	0.172264	0.6088	343.359458947369	540.081042696629	762.338881818182
LOC400759	4.41644863774701	4.41644863774701	1.65323310596932e-012	0.9011	4.79575636969216	4.79575636969216	4.236899719956e-010	0.8938	1.08588523564007	1.08588523564007	0.86294	0.5128	87.0741505263158	19.7158752808989	18.1565
TSLP	3.61595682709815	3.61595682709815	3.42960000399017e-008	0.7967	2.42909851010951	2.42909851010951	0.000555489999999992	0.6804	0.671771989064065	1.48860032314422	0.22388	0.6762	105.564690526316	29.1941235955056	43.4583818181818
VPS25	0.986030514146035	1.01416739710744	0.76304	0.4844	1.29048419247449	1.29048419247449	0.0312359999999999	0.7053	1.30876699449016	1.30876699449016	0.0239809999999999	0.7263	1094.38521789474	1109.88980786517	848.042327272727
LCNL1	0.700593875949712	1.42736046421248	0.190859	0.5604	0.639840023272431	1.5628906658348	0.39426	0.6565	0.913282352639859	1.09495162926283	0.85086	0.5787	1.15341052631579	1.64633258426966	1.80265454545455
PLA2G16	0.178970682747009	5.58750732047878	2.89030022138093e-010	0.909	0.429476165159125	2.32841792193402	0.00984150000000006	0.8354	2.39970121679777	2.39970121679777	3.54799999999766e-005	0.7242	212.439510526316	1187.00732022472	494.647963636364
ZNF300	1.10792571230866	1.10792571230866	0.50886	0.4707	1.23575347806773	1.23575347806773	0.22912	0.4995	1.11537575519635	1.11537575519635	0.48476	0.5271	120.073885263158	108.377198876405	97.1665363636364
PRR20C	NA	NA	NA	NA	NA	NA	NA	NA	NA	0	0	0
HAS2	2.11089385937393	2.11089385937393	0.0146598999999999	0.6908	1.69970373479461	1.69970373479461	0.08334	0.5656	0.805205684429213	1.24191870392578	0.53994	0.6486	217.439189473684	103.008111235955	127.9277
PARP15	0.605759539409752	1.6508200613306	0.111135	0.726	1.11852442056054	1.11852442056054	0.80094	0.6421	1.84648255254952	1.84648255254952	0.00702330000000007	0.6374	35.9201610526316	59.2977224719101	32.1138818181818
HERC3	1.07610741926183	1.07610741926183	0.36114	0.4992	0.55955716711791	1.78712749789385	8.27299999617281e-008	0.9062	0.519982631010707	1.92314115965041	6.70280497772069e-011	0.9561	732.220149473684	680.434068539326	1308.57076363636
NEUROD4	0.0646279650544588	15.4731778906755	0.33854	0.5467	1.63541751397892	1.63541751397892	0.71258	0.5531	25.3051061193221	25.3051061193221	0.32606	0.4872	0.282823157894737	4.37617303370787	0.172936363636364
KLK1	0.177437349139079	5.63579204069477	6.64770000047277e-007	0.7558	1.02737706765979	1.02737706765979	0.9483	0.5129	5.79008350070935	5.79008350070935	1.93410000004501e-006	0.7497	34.7859694736842	196.046489887641	33.8590090909091
TMEM132A	2.92018096598055	2.92018096598055	1.62436730732907e-012	0.9135	2.10182891669544	2.10182891669544	0.00109513000000006	0.8019	0.719759816662487	1.3893523601206	0.144141	0.5904	3094.66080421053	1059.74966629214	1472.3657
GPR37L1	0.459978623377367	2.17401407190959	6.23140000000078e-005	0.6984	0.781413164176512	1.27973272763308	0.68658	0.6239	1.69880321489514	1.69880321489514	0.25756	0.7303	14.0374410526316	30.5175943820225	17.9641727272727
OR1K1	1.78178677953817	1.78178677953817	0.21222	0.5124	1.6470769098586	1.6470769098586	0.38782	0.5426	0.924396189697579	1.08178723705812	0.85664	0.5613	0.770472631578947	0.432415730337079	0.467781818181818
YBX1	1.2050171624756	1.2050171624756	0.000715940000000082	0.6744	1.36143911120815	1.36143911120815	0.000763860000000061	0.7531	1.12980889700458	1.12980889700458	0.33598	0.5434	8488.82254631579	7044.56567977528	6235.1834
CNOT10	0.79608030663516	1.25615467643806	3.65300000000346e-005	0.7102	1.13366662569789	1.13366662569789	0.0649029999999999	0.5952	1.42406063339216	1.42406063339216	4.02399999999137e-006	0.8161	517.995047368421	650.681901123595	456.920081818182
IMP4	0.987343387629048	1.01281885565806	0.79588	0.487	1.38201705186581	1.38201705186581	0.00895509999999999	0.7761	1.39973292897065	1.39973292897065	0.00625730000000002	0.7753	700.136384210526	709.111331460674	506.604736363636
ZCCHC11	1.68224328599396	1.68224328599396	2.87429968715003e-010	0.7879	1.4099852362442	1.4099852362442	0.00163780000000002	0.7033	0.838157743284502	1.19309283725195	0.33652	0.6496	1207.63143578947	717.869671910112	856.485163636364
GRIA1	0.559507256782103	1.78728691697639	0.20472	0.541	0.13229525223886	7.55885024652653	0.13626	0.8928	0.236449573504606	4.22923156586078	0.187964	0.8488	2.15410105263158	3.84999662921348	16.2825272727273
RFPL3S	0.951292596209554	1.05120128547675	0.74474	0.5945	0.995954722918901	1.00406170781463	0.98688	0.6072	1.04694888500899	1.04694888500899	0.85658	0.5082	4.94974105263158	5.20317415730337	4.96984545454545
IGFBP2	1.92970397105545	1.92970397105545	0.000943929999999926	0.6452	0.409324490158058	2.4430495219425	0.000719620000000032	0.7962	0.212117763293081	4.71436236397755	0.00421669999999996	0.907	4360.69394	2259.77352247191	10653.3912454545
DDX19B	0.965633981113948	1.03558907366372	0.57162	0.5417	0.851509273285812	1.17438533128499	0.26764	0.6364	0.881813699538118	1.13402638281055	0.20546	0.5965	330.925516842105	342.702849438202	388.634072727273
CCR7	0.724735327425021	1.37981406750654	0.41434	0.6953	1.36518883810984	1.36518883810984	0.58854	0.5541	1.88370676362686	1.88370676362686	0.070082	0.6333	86.1211010526316	118.831106741573	63.0836545454546
HIBADH	0.629939007436797	1.58745527454947	1.04710018433707e-010	0.7992	0.628695088920068	1.59059616915051	0.00161566000000002	0.7455	0.998025334989509	1.00197857202744	0.9881	0.5179	627.612287368421	996.306435955056	998.2777
HVCN1	1.30809664750163	1.30809664750163	0.22306	0.4732	1.355034052788	1.355034052788	0.188657	0.577	1.03588221510697	1.03588221510697	0.80052	0.5618	119.671975789474	91.4855764044944	88.3165818181818
IKZF2	1.3147301011899	1.3147301011899	0.098922	0.5791	0.854776084833523	1.16989702653504	0.63106	0.5206	0.650153277893241	1.53809883607817	0.4077	0.4678	578.484627368421	440.002573033708	676.767445454546
ACTR8	0.732415826002098	1.36534460957584	4.97490049156113e-010	0.7541	0.658812435501073	1.51788270244084	1.77430004022483e-009	0.9282	0.89950600753292	1.1117213132825	0.077095	0.6619	288.319847368421	393.655949438202	437.635709090909
FAM83E	0.14612549434317	6.84343279381174	1.62447832963153e-012	0.9288	0.212801386938249	4.69921749283609	0.038459	0.7493	1.45629198994183	1.45629198994183	0.190561	0.6578	130.885048421053	895.703032584269	615.057309090909
RXFP4	0.0824084135610731	12.1346833021958	2.7676000047272e-008	0.9112	0.491202064384023	2.03582206286942	0.161723	0.6871	5.96058148868491	5.96058148868491	1.88300000003583e-006	0.8274	0.763962105263158	9.27043820224719	1.55529090909091
B9D2	0.818896252875485	1.22115591137288	0.00278040000000002	0.6232	1.0261731744811	1.0261731744811	0.84356	0.512	1.25311743810987	1.25311743810987	0.0264989999999999	0.6231	59.8644242105263	73.103795505618	58.3375454545454
PILRA	0.88079249733144	1.1353411876574	0.46618	0.5177	2.39134275114401	2.39134275114401	0.000700689999999948	0.7493	2.71498991917974	2.71498991917974	0.000119890999999983	0.7303	65.2216126315789	74.0487831460674	27.2740545454545
C17orf106	1.21625501546377	1.21625501546377	0.00244140000000004	0.6316	1.18489806799667	1.18489806799667	0.25392	0.6086	0.974218443444494	1.0264638354252	0.8523	0.4995	261.228509473684	214.781033707865	220.464963636364
ULK1	2.0777193143871	2.0777193143871	6.81388279133444e-012	0.8611	1.01327622869635	1.01327622869635	0.90612	0.6029	0.487686773511684	2.05049645451589	4.2947978506902e-011	0.9183	2743.75197894737	1320.5595	2707.80257272727
LOC149134	0.523646779412201	1.90968423623747	0.00202079999999993	0.64	0.754106435778865	1.32607275651635	0.17538	0.71	1.44010517285212	1.44010517285212	0.0722390000000001	0.5342	8.12576421052631	15.5176438202247	10.7753545454545
PATE3	0.473053366094681	2.11392640169873	0.136059	0.4402	3.24325541951556	3.24325541951556	0.0264	0.5435	6.85600325876642	6.85600325876642	0.0117361	0.3979	0.644110526315789	1.36160224719101	0.1986
ALS2CR11	0.918140910949314	1.08915743550306	0.7415	0.476	1.64949436069366	1.64949436069366	0.108424	0.5124	1.79655904776987	1.79655904776987	0.093336	0.5133	9.45865052631579	10.3019595505618	5.73427272727273
QTRT1	1.22907221330602	1.22907221330602	7.92460000000883e-005	0.66	1.46602132201324	1.46602132201324	0.00500159999999994	0.7818	1.19278697064501	1.19278697064501	0.117442	0.6609	471.336876842105	383.489978651685	321.507518181818
ZMYM4	0.981740805570352	1.01859879341476	0.69698	0.5582	0.997095272789622	1.0029131892304	0.96096	0.6048	1.01564004178307	1.01564004178307	0.78378	0.5087	1464.32114631579	1491.55575280899	1468.58699090909
C12orf23	0.787681313299431	1.26954897001582	0.00111797999999996	0.6241	0.569641403479784	1.75549037322651	0.0107226	0.799	0.723187657066125	1.38276696266757	0.02098	0.7293	883.691394736842	1121.8895	1551.31173636364
PARL	1.48383258314456	1.48383258314456	5.93709970075906e-010	0.7733	1.59862365395817	1.59862365395817	5.90090000196497e-008	0.8191	1.07736120106646	1.07736120106646	0.31902	0.4801	1019.28226736842	686.925384269663	637.599890909091
GBP4	0.78746357165916	1.26990001314351	0.135322	0.5843	2.25906241424697	2.25906241424697	1.56213999999988e-005	0.6038	2.86878338954423	2.86878338954423	1.72979999990552e-007	0.7835	1094.06421473684	1389.35216067416	484.300127272727
CYP2C8	0.450659832296144	2.21896856195266	0.00251730000000006	0.6977	0.0188945114328864	52.925422472659	0.152839	0.7321	0.04192632686303	23.8513620157311	0.161756	0.6415	4.15012842105263	9.20900449438202	219.6473
ZDHHC5	1.24065238037501	1.24065238037501	1.90200000005358e-006	0.6924	1.26783249287037	1.26783249287037	0.050701	0.7474	1.021907919515	1.021907919515	0.90336	0.6885	4811.18140526316	3877.94476629214	3794.80840909091
RALY	0.963661906588485	1.0377083426906	0.38614	0.4637	1.66219391194473	1.66219391194473	1.17049999692753e-008	0.9148	1.72487248959457	1.72487248959457	1.46430001457531e-009	0.9448	2771.21141263158	2875.70920224719	1667.20103636364
SNORD25	NA	NA	NA	NA	NA	NA	NA	NA	NA	0	0	0
OPN1MW	6.23046046054824	6.23046046054824	0.275	0.5148	1.21508552847778	1.21508552847778	0.85374	0.456	0.195023391316228	5.12759004574233	0.28	0.5587	0.168068421052632	0.0269752808988764	0.138318181818182
EPB41L3	1.6846408802644	1.6846408802644	0.00978309999999993	0.6285	0.768310131791614	1.30155774162201	0.4875	0.5694	0.456067605145037	2.19265737956105	0.120981	0.7017	459.903886315789	272.998175280899	598.591463636364
ARHGEF17	0.954792642471136	1.0473478277041	0.64188	0.5284	0.581206090571756	1.72056008397341	0.153815	0.6574	0.60872493640872	1.64277810910734	0.179984	0.6149	1209.11696736842	1266.36602921348	2080.35839090909
CALCRL	0.761018408195559	1.31402866110833	0.0214030000000001	0.5965	0.896643213688247	1.11527080641876	0.64376	0.5627	1.17821488157463	1.17821488157463	0.54034	0.5495	549.939013684211	722.635625842697	613.330927272727
EDARADD	6.78892686392394	6.78892686392394	6.66133814775094e-016	0.9703	1.1765243434032	1.1765243434032	0.57818	0.5464	0.173300488720124	5.77032417730208	0.00465690000000007	0.8212	446.387090526316	65.7522314606742	379.411690909091
FEM1B	1.68424743006682	1.68424743006682	4.9960036108132e-015	0.8457	1.26192374717971	1.26192374717971	0.10842	0.6555	0.749250807602328	1.33466656272296	0.106639	0.6374	3097.48316631579	1839.09033258427	2454.57237272727
MAPK8	0.817037569279971	1.22393392617339	0.00253630000000005	0.6787	1.01285216535025	1.01285216535025	0.88744	0.5636	1.23966412737036	1.23966412737036	0.0126611999999999	0.6936	231.858830526316	283.779888764045	228.916754545455
C3AR1	0.954059670064793	1.04815247030837	0.75088	0.5153	1.33081652769091	1.33081652769091	0.3717	0.6182	1.39489863102643	1.39489863102643	0.40596	0.5965	172.590292631579	180.900941573034	129.687518181818
PAFAH1B3	1.00450003049965	1.00450003049965	0.9573	0.5345	2.81744696555981	2.81744696555981	2.64659960613756e-010	0.9282	2.80482516676319	2.80482516676319	2.58030041777602e-010	0.9418	559.616146315789	557.109138202247	198.625263636364
LOC401052	1.05471035825925	1.05471035825925	0.52542	0.4826	0.695605365072027	1.43759673259055	0.022085	0.7608	0.659522644890007	1.5162481648629	0.00288189999999999	0.7702	25.5952736842105	24.2675853932584	36.7956818181818
PEBP1	0.955614653735563	1.0464469083756	0.49548	0.5535	0.784738928155833	1.27430915444712	0.073022	0.7033	0.821187625250654	1.21774850137904	0.107681	0.6731	2540.35821368421	2658.3499988764	3237.20172727273
ADAP1	0.162160412150898	6.16673321642431	1.11022302462516e-016	0.9831	0.588600063276117	1.69894647043368	0.00272360000000005	0.7895	3.62973956139428	3.62973956139428	1.62447832963153e-012	0.954	330.310497894737	2036.93671910112	561.179854545455
DNAJC25-GNG10	0.863472393012869	1.15811461731944	0.6303	0.4647	1.91890149229246	1.91890149229246	0.30388	0.5383	2.22230786741998	2.22230786741998	0.33568	0.4219	0.626817894736842	0.725926966292135	0.326654545454545
WDR77	0.949292652535329	1.05341592745845	0.31912	0.5354	1.36090257062681	1.36090257062681	0.01294	0.7378	1.43359644361744	1.43359644361744	0.000200479999999947	0.7497	937.691934736842	987.779619101123	689.022090909091
TMEM214	0.745796606243821	1.34084815032408	2.84630097269201e-011	0.774	0.863153679885489	1.15854224259655	0.050159	0.6651	1.15735801511988	1.15735801511988	0.136521	0.6282	2712.91057368421	3637.6011247191	3143.0215
PLEKHA4	0.824206280943576	1.21328849721355	0.0801400000000001	0.5658	0.812685714619811	1.23048797586878	0.52398	0.5378	0.98602222939799	1.01417591833659	0.95484	0.5332	592.975304210526	719.450115730337	729.648981818182
OR6C70	7.53591560745777	7.53591560745777	0.00138196000000002	0.7098	1.8584812423439	1.8584812423439	0.5312	0.6526	0.246616514721143	4.05487848666878	0.46034	0.5444	2.51891789473684	0.334255056179775	1.35536363636364
SFT2D2	0.999513385142727	1.00048685176658	0.9935	0.5211	1.01671171770186	1.01671171770186	0.911	0.555	1.01720670559772	1.01720670559772	0.92446	0.5894	217.751135789474	217.857148314607	214.171954545455
PPP1R15A	0.970816550185711	1.03006072548795	0.8182	0.5827	1.17663288067471	1.17663288067471	0.47314	0.5033	1.21200331870076	1.21200331870076	0.42134	0.5771	2247.73842526316	2315.30707303371	1910.31413636364
SERINC5	0.757506801719415	1.32012015962123	0.00243899999999997	0.6588	0.932879795851503	1.07194946706637	0.75024	0.4622	1.23151342500691	1.23151342500691	0.26788	0.6149	476.2302	628.681087640449	510.494709090909
SCARNA5	0.554945713618644	1.80197805922183	0.000243199999999999	0.679	0.59781527678933	1.67275752030071	0.1989	0.6574	1.077250012242	1.077250012242	0.81738	0.5281	1.06869263157895	1.9257606741573	1.78766363636364
FAM82A2	0.933315223969652	1.07144936064229	0.16962	0.5689	0.956613017462967	1.04535479001958	0.67722	0.5895	1.02496240594279	1.02496240594279	0.8092	0.5189	656.901767368421	703.836978651685	686.695409090909
MRPS31	0.872656668470584	1.14592603956445	0.117715	0.5885	1.0665001118906	1.0665001118906	0.39184	0.512	1.22213024941383	1.22213024941383	0.020439	0.6027	271.311782105263	310.903235955056	254.394518181818
KLHDC5	1.39277680005239	1.39277680005239	0.00110466000000009	0.7458	0.923389882314391	1.08296616537924	0.78252	0.6077	0.662984824474142	1.5083301503819	0.105137	0.429	1313.56303894737	943.125301123596	1422.54432727273
SCFD1	1.18772885546468	1.18772885546468	0.00140443000000001	0.6131	1.19577782503087	1.19577782503087	0.020203	0.6211	1.00677677361222	1.00677677361222	0.934	0.4903	978.25182631579	823.632280898876	818.088281818182
DNAI1	0.326294317057575	3.06471779532571	0.048062	0.5515	0.928662924957009	1.07681697322663	0.87686	0.5971	2.84608979197497	2.84608979197497	0.06396	0.5465	0.640549473684211	1.96310337078652	0.689754545454546
PCDH12	0.442557466405565	2.25959355769537	2.35639999734971e-008	0.7813	0.762607798381643	1.31129002630466	0.14432	0.6249	1.72318366827141	1.72318366827141	0.00905960000000006	0.6834	133.087470526316	300.723591011236	174.516272727273
CCDC47	0.810734752320007	1.23344903760248	0.000619040000000015	0.6375	1.02550617134119	1.02550617134119	0.63094	0.5014	1.2649096000962	1.2649096000962	0.000523910000000072	0.6578	2425.90494631579	2992.23012134831	2365.56835454545
MRS2P2	0.860496565115226	1.16211968825941	0.195019	0.6062	0.844267610714364	1.18445856184613	0.52914	0.6373	0.981140012570894	1.01922252398991	0.92402	0.5444	20.2885105263158	23.5776775280899	24.0309
LOC91149	1.20583959957868	1.20583959957868	0.60816	0.5501	1.98709561934518	1.98709561934518	0.086975	0.4536	1.64789381609251	1.64789381609251	0.2829	0.4974	1.1101	0.920603370786517	0.558654545454545
LOC100130522	2.11215658769582	2.11215658769582	3.5269000000504e-006	0.7707	1.4786966501841	1.4786966501841	0.030762	0.6019	0.700088553470949	1.4283907300614	0.139001	0.7549	14.9949115789474	7.09933707865169	10.1406272727273
ZSWIM7	1.16590217944035	1.16590217944035	0.00935580000000003	0.6286	1.03010506054067	1.03010506054067	0.80506	0.51	0.883526147137952	1.13182841644172	0.30508	0.6517	179.190165263158	153.692280898876	173.953290909091
C14orf118	1.2288404515232	1.2288404515232	0.000100133000000002	0.6475	1.01955743567481	1.01955743567481	0.86872	0.512	0.829690652200642	1.20526849054842	0.05768	0.6364	324.921674736842	264.413231460674	318.688936363636
NUP35	1.09907514037637	1.09907514037637	0.0996039999999999	0.5548	1.43395483059888	1.43395483059888	8.11880000000098e-005	0.7426	1.30469226162994	1.30469226162994	0.00199623000000004	0.7191	364.442735789474	331.590373033708	254.152172727273
LOC96610	0.710187141642218	1.40807956292707	0.41394	0.5792	0.90498326796979	1.10499280527403	0.8657	0.5502	1.27428844441921	1.27428844441921	0.66762	0.4688	21101.8426936842	29713.0734370787	23317.3843545455
MVD	1.165007152325	1.165007152325	0.070739	0.5723	1.27095070537588	1.27095070537588	0.25882	0.6297	1.09093811384716	1.09093811384716	0.6226	0.5618	618.532990526316	530.926346067416	486.669536363636
ST7OT3	0.945139952638348	1.05804436391511	0.71194	0.4855	0.908743897505057	1.10042004435516	0.76936	0.5502	0.961491358997478	1.04005094860413	0.89692	0.5312	1.53144	1.62033146067416	1.68522727272727
EIF4A2	1.39945933126599	1.39945933126599	2.3231000012558e-008	0.7399	1.00923370103508	1.00923370103508	0.94082	0.5244	0.72115972110608	1.38665537013943	0.00247600000000003	0.7681	8440.12463789474	6030.9895752809	8362.90408181818
CHI3L2	2.08453705396996	2.08453705396996	0.02298	0.6114	3.35236247185357	3.35236247185357	0.00808150000000007	0.6756	1.60820478842967	1.60820478842967	0.35384	0.5689	108.976222105263	52.2783808988764	32.5072909090909
ZNF85	1.12772244557085	1.12772244557085	0.5037	0.5338	0.320123205459586	3.12379728474962	0.0181645	0.7866	0.283867015963791	3.52277631342543	0.0136248	0.8059	57.8496652631579	51.2977865168539	180.710627272727
ANKRD20B	1.55636858901273	1.55636858901273	0.35826	0.5005	2.08131727421191	2.08131727421191	0.105536	0.6373	1.33729072207258	1.33729072207258	0.49732	0.665	23.4249421052632	15.0510247191011	11.2548636363636
RGAG4	1.1423737740211	1.1423737740211	0.60248	0.5594	0.31223180933311	3.20274863133222	0.022845	0.8383	0.273318432577517	3.6587360412159	0.0167963999999999	0.8631	96.2066221052632	84.216413483146	308.125627272727
ABRA	1.40379715528488	1.40379715528488	0.3559	0.5436	0.163545416928858	6.11450946641323	0.176159	0.8077	0.116502171494761	8.58353099491339	0.154063	0.7926	3.71435578947368	2.64593483146067	22.7114636363636
RAD54L	1.34081549811068	1.34081549811068	0.000317990000000101	0.6541	9.39303527466645	9.39303527466645	0	0.9895	7.00546442661351	7.00546442661351	0	0.9857	334.609632631579	249.556805617978	35.6231636363636
SRRM5	1.00948744304491	1.00948744304491	0.90956	0.5095	1.42269153740418	1.42269153740418	0.00284279999999992	0.6373	1.40932068764811	1.40932068764811	0.00296190000000007	0.6711	31.9452063157895	31.6449764044944	22.4540636363636
ELTD1	0.501300537944383	1.99481134430968	8.19930000006686e-007	0.7856	0.5552379117064	1.80102975484279	0.0331359999999999	0.7426	1.10759488506274	1.10759488506274	0.69412	0.5424	277.280992631579	553.123269662922	499.391318181818
C20orf199	1.03052593781288	1.03052593781288	0.71718	0.4827	1.88230248837666	1.88230248837666	0.00026219999999999	0.8163	1.8265454748005	1.8265454748005	0.000480959999999975	0.8039	1515.31994842105	1470.43358426966	805.0353
BEAN	0.748064305541054	1.33678347248066	0.25678	0.5759	1.19575997104234	1.19575997104234	0.64966	0.5512	1.59847216634335	1.59847216634335	0.20376	0.5342	35.7359715789474	47.7712561797753	29.8855727272727
FGD4	0.404357102734181	2.47306154198406	3.4811999949369e-009	0.8562	0.140852459271188	7.09962754767857	0.0035425	0.888	0.348336800117451	2.87078482567108	0.0172789	0.7181	586.58588	1450.66298089888	4164.54127272727
PKNOX2	2.07979661920757	2.07979661920757	0.000675439999999972	0.7124	0.220937207815321	4.52617288816237	0.00515949999999998	0.9282	0.106230198556386	9.41351907074905	0.0020983	0.9745	31.9188747368421	15.3471134831461	144.470345454545
RTN2	0.79642263893731	1.25561473407427	0.020779	0.5758	1.14234578114302	1.14234578114302	0.50748	0.5981	1.43434619421076	1.43434619421076	0.167875	0.666	152.079964210526	190.953843820225	133.129536363636
SNORD114-9	NA	NA	NA	NA	NA	NA	NA	NA	NA	0	0	0
MRPL38	0.97143028912404	1.02940994448683	0.61268	0.4613	1.24626355483509	1.24626355483509	0.0145434	0.6488	1.28291609679875	1.28291609679875	0.037779	0.6721	1125.09714421053	1158.18618876404	902.776254545454
RAB11FIP1	0.380552638841376	2.62775736635169	2.40170000553874e-008	0.8933	0.66883627484162	1.49513421687064	0.38752	0.7139	1.75753944809829	1.75753944809829	0.0095423	0.7293	3586.41485368421	9424.2280505618	5362.17156363636
NT5C1B	1.9562507384911	1.9562507384911	1.44959999559546e-008	0.7694	0.854285794214422	1.17056845235215	0.45476	0.6555	0.436695448801902	2.28992539936827	0.00124280999999993	0.8968	10.8853484210526	5.56439325842697	12.7420454545455
C5orf48	0.646798399612974	1.54607680012562	0.52936	0.4585	0.883275923604944	1.13214905249389	0.92198	0.4794	1.36561241359513	1.36561241359513	0.78474	0.4801	0.0509168421052632	0.0787213483146067	0.0576454545454545
DNAJC5B	0.896963420218974	1.11487266644148	0.66298	0.5762	3.27928450697446	3.27928450697446	0.00471810000000006	0.645	3.65598466231087	3.65598466231087	4.23090000000181e-005	0.7232	6.38944736842105	7.1234202247191	1.94842727272727
LOC643923	4.22603050816547	4.22603050816547	0.065877	0.5508	1.3260534216222	1.3260534216222	0.67118	0.466	0.313782264245376	3.18692327115725	0.24246	0.5884	0.172664210526316	0.0408573033707865	0.130209090909091
HSBP1L1	0.84675536805411	1.18097863648394	0.090199	0.5968	0.807235318930888	1.23879614351415	0.2836	0.6191	0.953327666272679	1.04895728444534	0.80672	0.5618	113.873618947368	134.482311235955	141.0662
ROM1	1.23170807382892	1.23170807382892	0.0153793	0.5892	0.647894664185247	1.54346077422561	0.0126984	0.6804	0.5260131665543	1.90109309725191	0.02386	0.7753	39.2953473684211	31.9031337078652	60.6508272727273
TTLL9	0.546761340490698	1.82895154785914	0.0158366000000001	0.6575	1.19827220646367	1.19827220646367	0.39662	0.5024	2.19158180676831	2.19158180676831	0.00642360000000008	0.6762	4.46797578947368	8.17171123595506	3.72868181818182
FRS3	0.720685628237671	1.38756756180271	0.0020038	0.6289	1.13219571491484	1.13219571491484	0.419	0.5234	1.57099804762786	1.57099804762786	0.00148229999999994	0.6711	87.73856	121.743179775281	77.4941636363636
SLC8A1	0.832189412213796	1.20164951070429	0.187835	0.6342	0.277656915597418	3.60156705568942	0.150778	0.667	0.3336462967713	2.99718597112275	0.181235	0.4668	198.290849473684	238.276102247191	714.157790909091
MTHFS	0.755884261162292	1.32295385865336	0.00311819999999996	0.6244	1.09401649695971	1.09401649695971	0.56582	0.4632	1.44733334608329	1.44733334608329	0.146518	0.6547	219.091881052632	289.848449438202	200.263781818182
C12orf75	0.552654501136519	1.80944875676128	6.3054999999923e-005	0.7137	1.15023687979745	1.15023687979745	0.6734	0.4785	2.08129469213046	2.08129469213046	0.00195539999999994	0.7079	964.178201052631	1744.63104719101	838.243163636364
GCC2	0.352532806004103	2.83661543824764	1.62436730732907e-012	0.9559	0.422627570769272	2.366149463888	0.00192205999999995	0.8297	1.19883189187322	1.19883189187322	0.170098	0.5884	954.066318947369	2706.3192494382	2257.46350909091
LYPD6B	0.525999507794444	1.90114246340852	7.98900000000824e-005	0.6226	0.300064099127489	3.33262127294718	0.032775	0.6373	0.570464600595693	1.75295714923551	0.167182	0.5904	124.645361052632	236.968588764045	415.395781818182
TUBA8	0.876187369618726	1.14130839438504	0.141303	0.6206	0.387400564359406	2.58130754572743	0.043675	0.7608	0.442143516092891	2.26170906866789	0.0614429999999999	0.714	42.7073305263158	48.7422348314607	110.240754545455
TNFRSF21	0.499475663854574	2.00209954631775	0.00115921000000008	0.7547	1.01775711946292	1.01775711946292	0.94392	0.5005	2.03765106713836	2.03765106713836	0.00631750000000009	0.764	3499.96479157895	7007.27792134831	3438.89983636364
KCNMB2	1.12168534560714	1.12168534560714	0.78748	0.7044	0.152040367871898	6.57720060795009	0.0325599999999999	0.756	0.13554636196981	7.377549537056	0.031003	0.8498	11.3614210526316	10.1288842696629	74.7263454545455
GHRH	0.00909322788409939	109.971949757096	0.31336	0.4577	3.36487576340986	3.36487576340986	0.45174	0.49	370.041948392579	370.041948392579	0.31026	0.4699	1.69005473684211	185.858614606742	0.502263636363636
RHBDL1	2.05249109387969	2.05249109387969	0.000197252999999953	0.6694	1.08512861976277	1.08512861976277	0.83124	0.534	0.52868858870984	1.89147263881806	0.0135962000000001	0.7007	56.51412	27.534404494382	52.0805727272727
KHK	0.551589277719726	1.81294314518587	0.000103041999999998	0.6866	1.21386436142272	1.21386436142272	0.187123	0.5397	2.20066707322674	2.20066707322674	1.69932999999345e-005	0.7232	88.4318726315789	160.321957303371	72.8515272727273
OR2V2	32.2398258440462	32.2398258440462	0.078497	0.5806	3.11137191366735	3.11137191366735	0.2864	0.5522	0.096507094322345	10.3619325296427	0.38812	0.5199	0.89681052631579	0.0278168539325843	0.288236363636364
PLSCR3	2.2135725588297	2.2135725588297	1.62447832963153e-012	0.8902	1.78672857445899	1.78672857445899	0.00509540000000008	0.8211	0.807169644081432	1.23889693738175	0.29182	0.6067	1185.60307473684	535.606149438202	663.560818181818
EDEM1	0.933199159753954	1.07158261936676	0.31806	0.5663	0.926384605348927	1.07946526121658	0.5823	0.6096	0.992697641940844	1.0073560747509	0.96046	0.4607	1576.77194210526	1689.64140786517	1702.07053636364
ROMO1	0.907073850666734	1.10244606794139	0.195524	0.5597	1.57302615111465	1.57302615111465	0.000615690000000058	0.7656	1.73417649506533	1.73417649506533	4.26920000000663e-005	0.8304	830.743067368421	915.849428089888	528.117772727273
GPHB5	NA	NA	NA	NA	NA	NA	NA	NA	NA	0.0644673684210526	0	0
ATL2	1.55842735497757	1.55842735497757	1.40239997392655e-009	0.8623	1.30263647478086	1.30263647478086	0.102138	0.71	0.835866022641526	1.19636397809277	0.2551	0.475	2347.23123894737	1506.15377191011	1801.90811818182
PDZD2	1.90774217148598	1.90774217148598	8.34330000000216e-005	0.6756	0.734512882700098	1.36144650904414	0.27504	0.6823	0.385016850640761	2.59728891952588	0.035664	0.8601	733.64793368421	384.563461797753	998.822418181818
PRAMEF14	3.71250908858209	3.71250908858209	0.040019	0.5575	Inf	Inf	NA	Inf	Inf	NA	0.198986315789474	0.0535988764044944	0
LOC100216001	0.800107958191827	1.24983133808581	0.58338	0.6378	5.17484340342004	5.17484340342004	9.79079999999799e-005	0.7574	6.46768145528101	6.46768145528101	0.0137225	0.6113	31.8827747368421	39.848091011236	6.16110909090909
CA12	5.7167813906489	5.7167813906489	0	0.8923	2.29529920057598	2.29529920057598	0.0116606	0.7541	0.401502006763887	2.49064757623509	0.179937	0.6476	7236.00705894737	1265.74842808989	3152.53325454545
PRDM2	1.29833635103568	1.29833635103568	3.29259999998222e-006	0.7121	0.864620347583786	1.15657699103952	0.140976	0.6584	0.665944804590952	1.50162595023808	0.000303199999999948	0.8682	1513.00750947368	1165.34325505618	1749.90967272727
NDUFA13	1.0957509046955	1.0957509046955	0.149561	0.5339	0.929774039878978	1.0755301364729	0.61394	0.5971	0.848526828401163	1.17851312006746	0.130839	0.6445	1554.73843052632	1418.87944044944	1672.16803636364
C14orf72	0.432581359304049	2.31170386446802	3.96059999999698e-005	0.8093	2.18033899699582	2.18033899699582	0.0391969999999999	0.6019	5.04029808520557	5.04029808520557	1.63720148549373e-011	0.8979	4.61540105263158	10.6694404494382	2.11682727272727
ARID2	1.10367846536237	1.10367846536237	0.086237	0.5494	0.991773822007989	1.00829440927908	0.8913	0.6077	0.89860756835766	1.11283282626659	0.061056	0.6476	1347.75997263158	1221.15273146067	1358.93884545455
ZAN	64.0252576920504	64.0252576920504	3.55250000000362e-005	0.8539	3.62907465872878	3.62907465872878	0.04908	0.8316	0.0566819219406184	17.6423093247902	0.35884	0.4249	35.9931294736842	0.562170786516854	9.91799090909091
APTX	1.29996800628215	1.29996800628215	0.000417270000000025	0.6536	1.48001462110061	1.48001462110061	7.36319999972146e-007	0.7598	1.13850080459548	1.13850080459548	0.025157	0.5781	486.931833684211	374.57216741573	329.004745454545
TUBA3E	2.92559637668126	2.92559637668126	0.25912	0.4762	12.3097988075753	12.3097988075753	0.104339	0.6325	4.20762033535853	4.20762033535853	0.0996429999999999	0.6762	12.587552631579	4.3025595505618	1.02256363636364
ZNF578	0.330919589581987	3.02188214745215	0.000603130000000007	0.6423	0.416291527831992	2.40216274688055	0.00631730000000008	0.801	1.25798393609108	1.25798393609108	0.43088	0.6364	13.4289705263158	40.5807662921348	32.2585727272727
CIC	1.28796497259753	1.28796497259753	1.18540000038081e-007	0.738	0.975978247219733	1.02461300018591	0.79932	0.5167	0.757767693985816	1.31966565470752	0.00516340000000004	0.761	3288.02112631579	2552.88085955056	3368.94919090909
ANO6	1.08330563600928	1.08330563600928	0.26024	0.4977	0.783540666133655	1.27625794451034	0.4944	0.5234	0.723286799300785	1.38257742428967	0.38348	0.5332	2409.19679894737	2223.93082696629	3074.75655454545
LOC285045	12.5680586280633	12.5680586280633	0.0354640000000001	0.6577	Inf	Inf	NA	Inf	Inf	NA	2.65650631578947	0.211369662921348	0
HEATR7A	0.839581257054299	1.19106994301961	0.0114003	0.6285	0.879551858006989	1.13694262697135	0.35634	0.6526	1.04760778139918	1.04760778139918	0.7464	0.5097	1369.50102315789	1631.17150561798	1557.04409090909
PTGER2	0.179996413607687	5.55566624888183	3.71189999848198e-008	0.8678	0.11756166906863	8.50617389088121	0.0013244	0.8622	0.653133397006805	1.53108079388196	0.196598	0.6772	42.5816947368421	236.569684269663	362.2073
ZFP36L1	1.93896491110652	1.93896491110652	4.17219592208085e-011	0.8356	1.26412021070572	1.26412021070572	0.27862	0.6411	0.651956207904927	1.53384535322321	0.0930770000000001	0.6517	12471.60212	6432.09273595506	9865.83555454545
NAPA	1.01628239158746	1.01628239158746	0.77002	0.5024	0.890621745901377	1.12281111998666	0.34642	0.5684	0.876352629223656	1.14109317032104	0.40916	0.573	2912.38770421053	2865.72681797753	3270.0613
ZNF280C	1.66086711490032	1.66086711490032	2.37359998322972e-009	0.7404	3.23081877495914	3.23081877495914	0	0.9541	1.94526024747804	1.94526024747804	1.54470003455032e-009	0.9009	365.923356842105	220.320670786517	113.260254545455
PPAPDC1B	0.627457953812332	1.59373228743721	7.89310000000043e-005	0.7616	0.477437208342021	2.09451626837519	0.0500350000000001	0.7225	0.760907094158566	1.31422089198134	0.179162	0.5608	485.657296842105	774.007714606741	1017.21710909091
STX4	1.03423347307842	1.03423347307842	0.49682	0.5122	1.20258020227702	1.20258020227702	0.00419519999999995	0.644	1.1627743962855	1.1627743962855	0.0118228	0.6507	547.714431578948	529.584901123595	455.4494
BCL8	13.8550280045619	13.8550280045619	0.00135673999999997	0.8274	17.1100979732504	17.1100979732504	0.00110319000000003	0.7388	1.23493781229578	1.23493781229578	0.6971	0.6936	77.1643642105264	5.56941235955056	4.50987272727273
CHAF1A	1.57734336113683	1.57734336113683	1.47992729182533e-013	0.8044	3.29836235360703	3.29836235360703	4.44089209850063e-016	0.977	2.09108709927927	2.09108709927927	1.69899999957757e-007	0.9295	845.247662105263	535.867892134831	256.262827272727
C18orf55	1.25263490531356	1.25263490531356	0.00167508999999999	0.655	1.01364383355473	1.01364383355473	0.87432	0.5455	0.809209314904878	1.23577420771231	0.122362	0.7344	311.960334736842	249.043303370786	307.761290909091
HSP90B1	0.867690748957233	1.15248433984317	0.00488029999999995	0.6109	1.40520727009456	1.40520727009456	0.0078049	0.7359	1.61947937301775	1.61947937301775	0.000416340000000015	0.81	16302.0521557895	18787.8598168539	11601.1726545455
FBXO22	1.06937794305988	1.06937794305988	0.1831	0.5617	1.37339273235427	1.37339273235427	1.30080000004806e-006	0.7962	1.28429124732505	1.28429124732505	8.26630000000383e-005	0.7365	408.700576842105	382.185343820225	297.584636363636
SSBP2	2.35922630450135	2.35922630450135	2.26929586233382e-013	0.8328	0.715996863555028	1.3966541627499	0.25222	0.5675	0.303487996123527	3.29502323905087	0.0128560000000001	0.857	316.980357894737	134.357758426966	442.711936363636
HEMK1	0.705360560431604	1.41771464992047	3.3569000001954e-007	0.7342	0.466720863416785	2.14260830912758	0.00127765999999996	0.8928	0.661677005489508	1.51131139771164	0.000563769999999963	0.7559	182.153108421053	258.241130337079	390.282763636364
PDIA6	0.941212586498634	1.0624592300875	0.23934	0.554	1.31569195202779	1.31569195202779	0.033964	0.6957	1.39786905838376	1.39786905838376	0.00845869999999993	0.7385	5481.88266736842	5824.27683820225	4166.53963636364
KRTAP12-3	19.1261968263714	19.1261968263714	0.0850989999999999	0.5263	0.595592038790832	1.67900162337662	0.689	0.4842	0.0311401186653911	32.1129155204985	0.35568	0.5403	0.0589473684210526	0.00308202247191011	0.0989727272727273
NNT	0.819398586783488	1.2204072793504	0.0902839999999999	0.5672	0.380304850588127	2.62946948600192	0.00578289999999992	0.8191	0.464126808030017	2.15458358082028	0.000201530000000005	0.7794	1394.69058526316	1702.09054269663	3667.29633636364
GPD2	1.25284023067038	1.25284023067038	0.000559129999999963	0.6214	1.53045049563536	1.53045049563536	0.024644	0.7378	1.2215847305737	1.2215847305737	0.077516	0.6629	2375.58640736842	1896.1606988764	1552.21381818182
SLC25A40	1.01420859201458	1.01420859201458	0.87916	0.4999	1.2696104391657	1.2696104391657	0.030602	0.5943	1.25182378572025	1.25182378572025	0.059621	0.6006	248.988901052632	245.500682022472	196.114409090909
LYRM5	0.42383418818767	2.35941325138502	0.081683	0.6487	0.562731440844571	1.77704661125591	0.00103514999999998	0.8392	1.32771601849967	1.32771601849967	0.46714	0.8652	293.89439368421	693.418326966292	522.264036363636
BTLA	0.947677756128659	1.05521100767953	0.88126	0.6209	0.847397782255986	1.18008333387155	0.71292	0.6048	0.894183467719739	1.11833872588822	0.78514	0.5455	19.4985305263158	20.5750640449438	23.0098909090909
NTN1	2.105182561082	2.105182561082	0.000864160000000003	0.638	0.305185341977687	3.27669734568416	0.079735	0.8048	0.144968587342293	6.89804611007796	0.036242	0.9111	1186.12842	563.432569662922	3886.58384545455
FAM188B	0.680362842488271	1.46980395981463	1.78469999999598e-005	0.718	1.12563709566006	1.12563709566006	0.72754	0.6794	1.6544658605154	1.6544658605154	0.033179	0.7875	161.369215789474	237.181112359551	143.358118181818
ST8SIA4	1.07277390717384	1.07277390717384	0.6487	0.5457	1.70574316398082	1.70574316398082	0.0119228	0.5866	1.5900304365852	1.5900304365852	0.00985979999999997	0.6404	252.816428421053	235.666086516854	148.214827272727
LY6K	3.67886789348026	3.67886789348026	1.08500000095546e-008	0.8308	4.70910754898783	4.70910754898783	1.86147999999831e-005	0.8421	1.28004257976574	1.28004257976574	0.73862	0.5056	551.821185263158	149.997553932584	117.181690909091
CD68	0.998915598193653	1.00108557901019	0.9913	0.539	1.80975953944108	1.80975953944108	0.00317639999999997	0.7187	1.81172417641058	1.81172417641058	0.0161152999999999	0.7579	3085.38798105263	3088.73741348315	1704.86073636364
RAI2	0.497065449424496	2.01180750172397	0.000738669999999941	0.6852	0.152905107725492	6.54000389441065	0.00171836999999997	0.9445	0.307615642774058	3.25080997501318	0.00669929999999996	0.8682	138.844061052632	279.327523595506	908.0407
CCDC93	0.813399213740123	1.22940861400869	0.00028035999999998	0.7173	0.891351709676533	1.12189160478852	0.176802	0.6689	1.0958354699877	1.0958354699877	0.3422	0.5536	920.54909368421	1131.73098539326	1032.7563
CD300LD	0.378699030159283	2.64061938468497	0.071437	0.4473	10.7373181338249	10.7373181338249	0.0113629000000001	0.5799	28.3531704037074	28.3531704037074	0.00318459999999998	0.3708	0.287076842105263	0.758060674157303	0.0267363636363636
SURF1	0.882622796374286	1.13298682529829	0.021798	0.6251	0.572498623203595	1.7467290915115	0.0225240000000001	0.7914	0.648633397591083	1.5417029152582	0.050936	0.7079	440.982417894737	499.627269662921	770.276818181818
ALG13	0.857357292900463	1.16637486877492	0.00297729999999996	0.6468	0.831273467254289	1.20297355730963	0.08812	0.7024	0.969576481284796	1.03137815252582	0.75316	0.5771	497.591667368421	580.378415730337	598.589618181818
STXBP5	0.779613679940714	1.28268657378619	0.00156237999999997	0.6439	0.78506315985908	1.27378286376284	0.120742	0.623	1.00698997472541	1.00698997472541	0.9661	0.5189	721.065282105264	924.900756179775	918.4806
NID2	0.856545319752254	1.16748054882751	0.21058	0.5533	1.26695913584401	1.26695913584401	0.4388	0.6603	1.4791501472572	1.4791501472572	0.23276	0.714	813.778622105263	950.070712359551	642.3085
SMN1	1.45406174855374	1.45406174855374	0.03596	0.5752	2.76449007998116	2.76449007998116	0.000564259999999983	0.7254	1.90121917637323	1.90121917637323	0.033698	0.6553	23.47228	16.1425606741573	8.49063636363636
PTBP1	1.07651255832673	1.07651255832673	0.0141165999999999	0.6006	1.77460226749001	1.77460226749001	1.83839998779689e-009	0.9292	1.64847335385326	1.64847335385326	1.36989997123749e-009	0.906	9214.57368210526	8559.65275168539	5192.47261818182
C20orf117	2.34497331488827	2.34497331488827	1.62447832963153e-012	0.8729	1.40043507290557	1.40043507290557	0.0790559999999999	0.6689	0.597207253495888	1.67446057318674	0.00517869999999998	0.7089	1195.46943263158	509.800868539326	853.641454545455
RAB3A	1.32190301538895	1.32190301538895	0.0132787999999999	0.6182	0.753357913813243	1.32739031695883	0.177055	0.6746	0.569904073932066	1.75468126258596	0.00215729999999992	0.7773	63.0958894736842	47.7311033707865	83.7528727272727
AMY1A	4.6985564732045	4.6985564732045	0.30794	0.5992	2.97679993515628	2.97679993515628	0.392	0.4689	0.633556274598961	1.57839175475453	0.54416	0.6282	5.25407894736842	1.11823258426966	1.76500909090909
DARS	1.4508139869413	1.4508139869413	5.42188516305941e-012	0.814	1.49263461232112	1.49263461232112	0.0014387400000001	0.8383	1.02882562875479	1.02882562875479	0.82698	0.5904	2733.45557789474	1884.08410898876	1831.29585454545
RNF213	0.591499390567503	1.69061881710574	6.86949996886455e-009	0.7618	1.29202319149174	1.29202319149174	0.141919	0.6651	2.18431871967296	2.18431871967296	1.38069999999768e-006	0.8713	5989.52220947369	10125.998952809	4635.76989090909
SLC13A2	0.0175697529053831	56.9159967920559	0.000260549999999915	0.797	1.60084588128422	1.60084588128422	0.40828	0.5565	91.1137390437486	91.1137390437486	0.000239239999999974	0.7814	2.79766736842105	159.232026966292	1.74761818181818
GAGE2A	4.46049454189654	4.46049454189654	0.3132	0.5217	342.226816592649	342.226816592649	0.189024	0.5589	76.7239626409538	76.7239626409538	0.100877	0.4617	19.0620336842105	4.27352471910112	0.0557
SH3GLB2	0.928305141982306	1.07723199492852	0.21118	0.5805	0.640126656770686	1.56219084055147	0.000100011999999983	0.8258	0.689564915480008	1.45018979004159	0.00024084000000002	0.8172	1105.56860315789	1190.95387191011	1727.10914545455
FAM53C	1.17247265334775	1.17247265334775	0.00939880000000004	0.6189	0.774251938910044	1.29156925510287	0.0626800000000001	0.6679	0.66035820681986	1.51432963151284	0.044104	0.7732	960.392479999999	819.117168539326	1240.4134
CCL16	0.496938751751026	2.0123204247533	0.00790199999999996	0.671	0.272857364134932	3.66491849384532	0.122436	0.7608	0.549076446893073	1.82124002160074	0.3238	0.62	0.738342105263158	1.4857808988764	2.70596363636364
ATP2B3	4.41408519683701	4.41408519683701	0.00628260000000003	0.6373	0.150541280158208	6.6426962687515	0.182958	0.6545	0.0341047518217548	29.3214272669804	0.133996	0.7906	1.76526210526316	0.399915730337079	11.7261
PAX6	1.41933346262152	1.41933346262152	0.114679	0.5309	1.55620974361037	1.55620974361037	0.068665	0.556	1.09643701398827	1.09643701398827	0.59522	0.5751	124.317603157895	87.5887213483146	79.8848636363636
IL12A	0.803663032275489	1.24430259927299	0.26188	0.589	0.654153295185697	1.52869366761521	0.5815	0.5579	0.813964645522552	1.22855458833598	0.7644	0.5495	11.6453915789474	14.490391011236	17.8022363636364
IL19	0.383289910828038	2.6089911885227	0.132082	0.5082	25.0720544630009	25.0720544630009	0.0057218	0.7368	65.4127691721305	65.4127691721305	0.0122628	0.7283	19.8078347368421	51.6784662921348	0.790036363636364
SLC39A1	0.812749130215512	1.23039196576542	0.000139016999999964	0.6645	1.37773041732748	1.37773041732748	1.24499999998307e-006	0.7799	1.69514843647037	1.69514843647037	4.3639536428941e-012	0.9142	2156.38076421053	2653.19356741573	1565.16887272727
SNX33	1.15684525482156	1.15684525482156	0.030758	0.5959	0.771975132499579	1.29537851402298	0.042282	0.7292	0.667310627140578	1.4985524871453	0.000917990000000035	0.8264	1135.02699473684	981.139862921349	1470.28958181818
CST7	0.679564835590299	1.47152993743615	0.25582	0.5409	1.80407710310184	1.80407710310184	0.0222239999999999	0.5656	2.65475346665745	2.65475346665745	0.0203639999999999	0.6118	100.838545263158	148.386938202247	55.8948090909091
S100A7A	8.32656260372412	8.32656260372412	0.000179737000000069	0.8245	349.292931568111	349.292931568111	2.06359999999073e-005	0.9167	41.949235019489	41.949235019489	0.00289729999999999	0.6057	1836.84579157895	220.600730337079	5.25875454545455
DDX6	1.06802263696555	1.06802263696555	0.12098	0.5558	0.87896540438224	1.13770120531971	0.146004	0.6431	0.822983871277803	1.21509064138445	0.0146158000000001	0.7191	2983.88551368421	2793.84107640449	3394.77014545455
AIPL1	6.17678692648801	6.17678692648801	0.00345989999999996	0.6388	Inf	Inf	NA	Inf	Inf	NA	1.85964315789474	0.301069662921348	0
DAND5	1.22135839387613	1.22135839387613	0.5359	0.51	0.629197405732442	1.58932632412225	0.32374	0.6459	0.515161977751354	1.941137046575	0.23694	0.6782	3.83662842105263	3.1412797752809	6.09765454545455
IL15	1.44687054836858	1.44687054836858	0.00113683999999992	0.5833	2.13373768191762	2.13373768191762	3.28989999998086e-006	0.712	1.47472604534214	1.47472604534214	0.0102833	0.6925	120.710273684211	83.4285235955056	56.5722181818182
ISCA1P1	1.24049946439886	1.24049946439886	0.000824600000000064	0.6389	0.883722646068455	1.13157675029473	0.34962	0.5933	0.712392605906282	1.40372035266682	0.00418130000000005	0.7252	55.4147042105263	44.6712842696629	62.7059909090909
CASP14	166.804094671155	166.804094671155	0.033098	0.8279	73.2770299415619	73.2770299415619	0.034502	0.8115	0.439299946958878	2.27634901147304	0.58338	0.5026	293.490492631579	1.75949213483146	4.00521818181818
ARHGAP39	0.930110524112794	1.07514104407524	0.40872	0.4933	2.3319007040446	2.3319007040446	1.86226999999706e-005	0.8746	2.5071221576263	2.5071221576263	1.46980000004238e-006	0.8713	490.903447368421	527.79044494382	210.516445454545
RTN4R	1.78333223212585	1.78333223212585	6.87230000018246e-007	0.7015	5.05430658633775	5.05430658633775	1.63824509513688e-012	0.9541	2.83419235927379	2.83419235927379	6.75450000375832e-008	0.8784	339.938968421053	190.6201	67.2572909090909
FASTKD1	0.905423785383802	1.10445519119658	0.0695399999999999	0.5998	1.60171738150503	1.60171738150503	5.94769999999745e-005	0.8335	1.76902507683302	1.76902507683302	1.5461000000272e-006	0.8774	491.673287368421	543.031114606741	306.966318181818
CDKN1A	1.51673967975189	1.51673967975189	0.000237020000000032	0.6433	0.852471130346009	1.173060253189	0.49756	0.5435	0.562041820179359	1.77922703275155	0.126816	0.7252	4044.19354947368	2666.37288089888	4744.08270909091
WSB2	1.03677804982773	1.03677804982773	0.46568	0.5229	0.806500685332191	1.23992455082429	0.0292829999999999	0.7254	0.777891358199761	1.28552655773713	0.0056157	0.7712	1905.91115789474	1838.30199550562	2363.18603636364
CRTC2	1.04360944166126	1.04360944166126	0.3429	0.5294	1.44583337756329	1.44583337756329	2.0026999947298e-008	0.8603	1.38541615267657	1.38541615267657	3.10170000017429e-007	0.8417	1000.67722421053	958.861796629214	692.111027272727
ANKRD26	0.979267008487263	1.02117194935911	0.78812	0.5289	0.734209470068811	1.36200912786685	0.045235	0.666	0.749754115788085	1.33377060417851	0.0488599999999999	0.6691	399.572732631579	408.032466292135	544.221709090909
TMEM48	0.831788365949974	1.20222888529814	0.00913679999999995	0.5995	2.35195301433045	2.35195301433045	2.00449999931962e-008	0.9167	2.8275858506921	2.8275858506921	1.33989486172936e-011	0.9418	727.237876842105	874.306382022472	309.205954545455
CAMKV	0.194808859762646	5.1332367594492	0.0349969999999999	0.5413	1.15399956553307	1.15399956553307	0.72212	0.5368	5.92375299018276	5.92375299018276	0.030058	0.476	2.07915052631579	10.6727719101124	1.80169090909091
MLNR	3.04497894209623	3.04497894209623	0.000620170000000031	0.7389	0.685569718601742	1.45864085426579	0.40002	0.6837	0.225147605825405	4.44153068532058	0.023641	0.8498	2.88948315789474	0.948933707865169	4.21471818181818
ITGB6	1.9423461359879	1.9423461359879	0.000142623000000008	0.6459	2.6904457402263	2.6904457402263	8.07780000000591e-005	0.7033	1.38515256903883	1.38515256903883	0.23138	0.4362	3384.68295368421	1742.57455505618	1258.03799090909
CNGA1	0.897595967790384	1.11408700115009	0.56696	0.5363	0.63791615181687	1.56760413912058	0.16488	0.6545	0.710694092562861	1.40707515436615	0.32884	0.618	72.9873736842105	81.3142842696629	114.415309090909
PIK3CD	2.03281057237082	2.03281057237082	5.63210000859016e-009	0.7975	2.01878967434702	2.01878967434702	6.47609999999688e-005	0.7914	0.993102703117365	1.00694519998887	0.9779	0.5546	711.814429473684	350.162695505618	352.594645454545
PCDHA10	0.498202309016412	2.0072167107661	0.170301	0.684	0.248133061581106	4.0300957624429	0.0370240000000001	0.7541	0.498056827699151	2.00780301440631	0.25434	0.6098	9.2195147368421	18.5055640449438	37.1555272727273
KCNN4	0.299342548054205	3.34065439911643	1.22510002142917e-009	0.8422	0.67233492439393	1.48735394178942	0.34272	0.6278	2.24603862285619	2.24603862285619	0.00380130000000001	0.7477	242.817645263158	811.169834831461	361.155781818182
APCDD1L	8.39460072882436	8.39460072882436	3.99620000000045e-005	0.8164	3.27148762344498	3.27148762344498	0.00202399999999991	0.4574	0.389713308485506	2.56598883904215	0.0919220000000001	0.8294	202.982483157895	24.1801235955056	62.0459272727273
CD8A	1.04485147726223	1.04485147726223	0.86432	0.5205	1.33685042468754	1.33685042468754	0.24612	0.5761	1.27946454953619	1.27946454953619	0.4159	0.5608	182.433414736842	174.602246067416	136.465090909091
RRN3	0.994318375478546	1.00571408983437	0.91366	0.4711	1.11708338882018	1.11708338882018	0.23334	0.6019	1.12346650365639	1.12346650365639	0.132464	0.5659	1219.30251052632	1226.26971460674	1091.50536363636
MPP3	1.83967415498303	1.83967415498303	1.25390000049741e-007	0.7156	1.73747319659336	1.73747319659336	0.00247520000000001	0.6928	0.944446162863763	1.05882160288289	0.77594	0.4648	146.332930526316	79.5428528089888	84.2216909090909
VTI1A	0.828164064332408	1.20749021005411	2.99029999994982e-006	0.6879	0.960486112813853	1.04113946746235	0.6266	0.5751	1.15977757811565	1.15977757811565	0.0102641	0.6547	450.950849473684	544.518735955056	469.502727272727
PLK3	0.908792701431413	1.10036094966974	0.30226	0.5404	0.849358721601712	1.17735884093144	0.66318	0.5455	0.934601169511937	1.06997512160424	0.85018	0.5577	509.067056842105	560.157510112359	599.3546
PLEKHA6	0.0762984883488518	13.1064195587703	1.62447832963153e-012	0.9957	0.0876818224080662	11.4048724414743	0.000840379999999974	0.9684	1.1491947521577	1.1491947521577	0.3951	0.5741	225.817946315789	2959.66474831461	2575.42487272727
CBLC	0.791642855332037	1.26319588848	0.00452300000000005	0.6369	1.74503030588051	1.74503030588051	0.0337400000000001	0.712	2.20431510766127	2.20431510766127	0.00056206999999997	0.811	815.830921052632	1030.55426516854	467.516763636364
TMEM59L	1.99471524589234	1.99471524589234	0.00946239999999998	0.6505	0.356013294965414	2.80888386512967	0.181139	0.6679	0.178478254326547	5.60292346971515	0.094617	0.7998	18.0822842105263	9.06509550561798	50.7910363636363
RMND1	0.905524807686205	1.10433197579114	0.0745589999999999	0.5566	1.20433076359358	1.20433076359358	0.0142213	0.6641	1.32998097166535	1.32998097166535	0.000617819999999991	0.7007	274.03921368421	302.630266292135	227.544809090909
PRKCZ	0.443279969710633	2.25591063961854	0.193215	0.6295	1.15508156225753	1.15508156225753	0.30726	0.4612	2.60576078592397	2.60576078592397	0.154042	0.6772	605.499887368421	1365.95363820225	524.205309090909
C4orf29	0.706117579661979	1.41619473697101	2.9351000518929e-009	0.7559	0.672119848434526	1.48782988975725	0.000137735000000028	0.7885	0.951852591966727	1.05058284070414	0.66758	0.5577	150.586307368421	213.259535955056	224.046809090909
C22orf33	2.72772928835744	2.72772928835744	0.36954	0.4984	1.05015289354608	1.05015289354608	0.96786	0.4804	0.384991611164777	2.59745919391474	0.55794	0.5199	0.0527463157894737	0.0193370786516854	0.0502272727272727
KRT8	0.20137538169227	4.96585030204011	0	0.9431	0.579248937654105	1.72637347260384	0.121679	0.6488	2.87646351200605	2.87646351200605	0.00018204799999999	0.8682	6233.23475368421	30953.3106842696	10760.8911272727
SLC35D2	0.38813202097252	2.57644292654432	0	0.9674	0.601322097563103	1.66300224796755	0.015662	0.801	1.54927206484125	1.54927206484125	0.00135898000000001	0.7906	248.38577368421	639.951769662921	413.0661
C3orf37	1.64562945218277	1.64562945218277	1.63546953757532e-012	0.8124	2.58114548353203	2.58114548353203	0	0.9713	1.56848522619014	1.56848522619014	1.57514999999941e-005	0.855	1316.50527578947	800.001041573034	510.046909090909
GPM6A	9.74170033517814	9.74170033517814	0.00416189999999994	0.7103	0.181024625481296	5.52411031008221	0.31976	0.644	0.018582446518869	53.8142272592889	0.23706	0.8744	125.286672631579	12.8608629213483	692.0974
PMP2	4.61069577882434	4.61069577882434	0.000700990000000012	0.7873	0.133010989572714	7.51817577789935	0.092495	0.8914	0.0288483552056496	34.6640213236199	0.063376	0.9867	8.08764736842105	1.75410561797753	60.8043545454546
MAMDC4	0.456280568259506	2.19163398479696	0.021024	0.7305	0.629407001116753	1.58879707125232	0.051701	0.734	1.37942977391661	1.37942977391661	0.29266	0.4913	74.8801389473684	164.109857303371	118.969345454545
PMF1	1.22161742458237	1.22161742458237	0.000915569999999977	0.6336	1.33159445317546	1.33159445317546	0.000675349999999963	0.6756	1.09002575305496	1.09002575305496	0.25978	0.4729	861.076582105263	704.865995505618	646.650772727273
NAPG	0.940975544714067	1.06272687490924	0.33012	0.5704	0.839871328866665	1.19065857546229	0.174758	0.7196	0.892553832652341	1.1203806016141	0.32742	0.6435	830.351417894737	882.43676741573	988.665036363636
WARS2	0.987986986092313	1.01215908111827	0.87128	0.5536	1.0816385208333	1.0816385208333	0.43642	0.5129	1.09479025134875	1.09479025134875	0.38568	0.5424	366.14557368421	370.59756741573	338.510109090909
C1orf25	1.04947322291323	1.04947322291323	0.2987	0.5648	0.99895398112541	1.00104711417578	0.99068	0.5148	0.951862286064259	1.05057214120204	0.63214	0.5965	499.339943157895	475.800556179775	499.862809090909
IMP3	1.11466597561	1.11466597561	0.051742	0.5878	1.1255285468757	1.1255285468757	0.33876	0.5904	1.00974513576568	1.00974513576568	0.93994	0.5363	1244.00181473684	1116.03102808989	1105.26011818182
POU6F1	1.08021372710571	1.08021372710571	0.4708	0.5225	0.347217813298109	2.88003656984452	0.024299	0.8392	0.321434364871877	3.11105503731251	0.0200589999999999	0.8488	121.339182105263	112.328865168539	349.461281818182
AKR1C2	20.5540327862367	20.5540327862367	3.30229954492722e-010	0.8111	3.73585653972138	3.73585653972138	0.00108407999999993	0.6431	0.181757836944922	5.50182603847245	0.173758	0.808	10750.8693421053	523.054013483146	2877.75219090909
SLC6A6	0.930521890504901	1.07466574424961	0.46578	0.6024	1.2835818959292	1.2835818959292	0.38258	0.5837	1.37942149349408	1.37942149349408	0.092102	0.6834	1666.2920368421	1790.70697191011	1298.15794545455
NDUFS6	1.34036642105941	1.34036642105941	0.00735779999999997	0.6251	1.96927258761883	1.96927258761883	4.05720000040688e-007	0.8411	1.46920465678508	1.46920465678508	5.90630000000258e-005	0.7171	1130.91255473684	843.733875280899	574.279336363636
UBA2	1.14398793162229	1.14398793162229	0.025559	0.6265	1.64841951513014	1.64841951513014	8.85299611397272e-011	0.8651	1.4409413504848	1.4409413504848	6.97060000054428e-007	0.7835	2730.33983789474	2386.6858752809	1656.33797272727
IFNA14	6.00026563717504	6.00026563717504	0.0873550000000001	0.5209	Inf	Inf	NA	Inf	Inf	NA	0.0200368421052632	0.00333932584269663	0
KIAA0753	1.20289049826479	1.20289049826479	0.000477090000000069	0.6414	0.647599020835527	1.54416539838156	0.155897	0.6096	0.538369055013496	1.85746188546244	0.0711999999999999	0.763	470.552507368421	391.184823595506	726.6109
LOC399959	1.53757403983215	1.53757403983215	0.0433170000000001	0.6334	0.263821190845345	3.79044608507667	0.16326	0.6105	0.171582755698805	5.82809149979728	0.120637	0.7406	232.752676842105	151.376565168539	882.236472727273
OR5L2	NA	NA	NA	NA	NA	NA	NA	NA	NA	0.00580315789473684	0	0
HELB	0.733365344427918	1.36357684147194	0.0188642	0.6668	1.33269381453043	1.33269381453043	0.104805	0.5464	1.8172304222666	1.8172304222666	0.00078107999999999	0.7436	113.47209368421	154.727919101124	85.1449090909091
TRIM24	0.735052353198184	1.36044731460152	0.00101983000000005	0.6542	0.861190548913915	1.16118320302184	0.43148	0.6402	1.17160436963015	1.17160436963015	0.225	0.4576	824.769681052632	1122.05569775281	957.7087
RAB31	2.09497853961869	2.09497853961869	2.53939980154883e-010	0.7903	1.68817954837458	1.68817954837458	0.055203	0.7512	0.805821881441254	1.24096903178088	0.59932	0.5485	2703.11507263158	1290.28294157303	1601.20117272727
ZNF552	0.562635364155314	1.7773500631289	7.12789827161942e-011	0.7986	0.443138106606294	2.25663283092115	0.00771759999999999	0.7885	0.787611541751519	1.26966143459016	0.120842	0.621	139.086234736842	247.204928089887	313.866563636364
TMSB15A	5.9805024827287	5.9805024827287	0.0143006	0.7086	8.94157437327906	8.94157437327906	0.00924309999999995	0.7541	1.49512091987283	1.49512091987283	0.17396	0.4801	26.9280389473684	4.50263820224719	3.01155454545455
BTBD9	0.636083310038878	1.57212111089486	6.59549970194462e-010	0.7714	0.629315518276592	1.58902803277209	1.81044999999491e-005	0.8852	0.98936021169637	1.01075421083024	0.87952	0.5965	408.641781052632	642.434370786517	649.343245454545
KIAA0754	0.529185269280812	1.88969734807442	1.96654999999879e-005	0.8155	0.525226183344641	1.90394163830904	0.0588639999999999	0.777	0.992518525805619	1.00753786856352	0.971	0.5128	299.565007368421	566.0872	570.354290909091
GAGE10	0.363319608082949	2.75239755232723	0.5508	0.4996	0.0638926485942999	15.6512528749546	0.3722	0.4593	0.175857969602655	5.68640706053564	0.43586	0.5393	0.00316210526315789	0.00870337078651685	0.0494909090909091
ST6GALNAC4	0.655495859315171	1.52556264969354	4.10640000003681e-007	0.7326	1.21894204790665	1.21894204790665	0.133021	0.5933	1.85957246042734	1.85957246042734	3.66249999994572e-006	0.8202	384.830465263158	587.082984269663	315.708581818182
EGFL7	1.04491074118261	1.04491074118261	0.70558	0.5219	1.16287200806385	1.16287200806385	0.59894	0.5742	1.11289123772212	1.11289123772212	0.65038	0.5312	377.733092631579	361.497951685393	324.827745454545
CORO1C	1.80219692335368	1.80219692335368	1.62436730732907e-012	0.873	1.27254743286262	1.27254743286262	0.3529	0.6861	0.706108980862401	1.41621198299823	0.31478	0.5138	4476.49708	2483.91117640449	3517.74477272727
ARL6IP4	1.11076482481797	1.11076482481797	0.024975	0.5722	0.903915965597702	1.10629752992444	0.3195	0.6316	0.813777989184915	1.22883638202307	0.0142196999999999	0.7181	1607.54278210526	1447.23954719101	1778.42060909091
C6orf58	0.0846390710893874	11.8148744678908	0.124802	0.708	0.0878110019678643	11.3880946303968	0.35292	0.7	1.03747596515003	1.03747596515003	0.97358	0.5143	19.0005326315789	224.488907865169	216.379863636364
C19orf26	2.41152713614721	2.41152713614721	1.30889743488183e-011	0.7985	1.89799917709051	1.89799917709051	0.026518	0.7474	0.787052796811095	1.27056279331159	0.40244	0.5659	80.694832631579	33.4621292134832	42.5157363636364
CRAT	0.77431179342654	1.29146941644105	0.021959	0.6173	0.411049943171952	2.43279440031859	1.40980000007396e-007	0.8976	0.530858430236409	1.88374139514874	0.000281560000000014	0.8682	998.298107368421	1289.2714741573	2428.65404545455
UTP20	1.0295703333022	1.0295703333022	0.65406	0.5137	1.51577250942072	1.51577250942072	7.7266999999992e-005	0.7541	1.47223794275335	1.47223794275335	0.000201899999999977	0.7365	1068.16670631579	1037.48784494382	704.7012
RNF14	0.998244476891683	1.00175861038949	0.96812	0.5113	0.558173221029429	1.79155853832564	0.00185787000000004	0.8488	0.559154830255068	1.78841341591171	0.00190113999999997	0.8407	701.898050526316	703.132415730337	1257.49144545455
OLFM4	0.00621098615550949	161.005028020058	5.55549999999849e-005	0.9186	0.692377802623302	1.44429817970936	0.80152	0.7014	111.476307511831	111.476307511831	5.68149999999878e-005	0.8784	259.259565263158	41742.0935696629	374.448118181818
DUSP2	1.09321345055523	1.09321345055523	0.60174	0.5199	2.72989945934956	2.72989945934956	0.000341739999999979	0.7684	2.49713306945051	2.49713306945051	0.000142613000000069	0.8192	231.583029473684	211.836974157303	84.8320727272727
DUOXA1	2.68396600392734	2.68396600392734	6.91329999913393e-008	0.8233	0.985128560379034	1.01509593795072	0.97132	0.5971	0.36704211563691	2.72448298818447	0.145956	0.7007	746.775648421053	278.235882022472	758.048927272727
PTPRD	6.15749763483345	6.15749763483345	0.000122258999999958	0.7274	1.78582950445982	1.78582950445982	0.10574	0.5579	0.290025203478315	3.44797620347078	0.043623	0.8315	377.825805263158	61.3602842696629	211.5688
LAMB2	0.762981700992309	1.31064742273561	0.00209559999999998	0.6494	0.291232819978027	3.43367893795571	0.0174599	0.9081	0.381703544920225	2.61983419674291	0.032578	0.8141	2699.92479157895	3538.64946966292	9270.67489090909
CIB2	0.873441297626251	1.14489663211219	0.30206	0.4967	2.08299526642155	2.08299526642155	0.037956	0.777	2.38481426523167	2.38481426523167	0.0032008	0.7681	142.217808421053	162.82468988764	68.2756272727273
GAPT	0.796514253834618	1.25547031353896	0.49788	0.579	0.768441967040685	1.3013344440974	0.50566	0.7321	0.964756077297066	1.03653143372952	0.90392	0.6313	22.0558842105263	27.6905078651685	28.7020818181818
ZBTB16	1.08181131297555	1.08181131297555	0.82022	0.5852	0.0542653610211992	18.4279618007027	0.00806149999999994	0.9742	0.0501615765802458	19.9355775510814	0.00782240000000001	0.9806	92.4260494736842	85.4363865168539	1703.22370909091
ARCN1	0.722712484773418	1.38367611058153	2.12030393242912e-011	0.7797	0.830784584293381	1.20368145835366	0.034257	0.7483	1.14953678232616	1.14953678232616	0.0240239999999999	0.6343	4000.45653368421	5535.33613707865	4815.27535454546
CPSF2	1.11573797176858	1.11573797176858	0.0138036	0.6017	1.36790277430655	1.36790277430655	1.38580003028466e-009	0.7952	1.22600718889065	1.22600718889065	3.3278000000081e-006	0.7385	1885.81215368421	1690.19268089888	1378.61563636364
USP14	1.31699742580033	1.31699742580033	0.00181597	0.7106	1.76260483361573	1.76260483361573	1.53120000012663e-007	0.8947	1.33835100895858	1.33835100895858	0.00463689999999994	0.6823	2426.60762210526	1842.53026966292	1376.71676363636
SNORD114-22	NA	NA	NA	NA	NA	NA	NA	NA	NA	0	0	0
ID3	1.23662169873988	1.23662169873988	0.09476	0.6384	0.968746218438178	1.03226209400044	0.88144	0.5761	0.783381222750122	1.27651770422761	0.20094	0.7028	970.072854736842	784.454013483146	1001.36943636364
ALOXE3	6.53883664811238	6.53883664811238	5.27550000350985e-008	0.8212	2.10117328540613	2.10117328540613	0.24616	0.8373	0.321337479200171	3.11199304385241	0.47038	0.6159	239.106624210526	36.5671505617977	113.796718181818
CLCN6	0.727009355091189	1.3754981184177	0.039542	0.624	0.718268319835064	1.39223737478722	0.00147551999999995	0.7244	0.987976722452177	1.01216959597791	0.94342	0.6098	412.503768421053	567.398157303371	574.303163636364
KCTD7	0.899965814784013	1.11115331668458	0.34786	0.6105	0.56022996847154	1.78498126890333	0.018396	0.7215	0.622501387573252	1.60642212204278	0.106721	0.6353	221.499304210526	246.119686516854	395.372109090909
PRKAG3	3.02135984310326	3.02135984310326	0.0825629999999999	0.7326	2.88386022308929	2.88386022308929	0.0616000000000001	0.4344	0.954490816336283	1.04767901679599	0.94758	0.6655	2.00336526315789	0.663067415730337	0.694681818181818
HTR5A	20.677465710958	20.677465710958	0.0790959999999999	0.5632	0.781789530406915	1.27911664342641	0.86474	0.5273	0.0378087692822339	26.4488905347653	0.35876	0.5301	0.211026315789474	0.0102056179775281	0.269927272727273
MED9	1.26254209020468	1.26254209020468	3.8294999999966e-005	0.684	0.932924379197273	1.07189823987711	0.5544	0.5617	0.738925368457245	1.35331664426116	0.00262300000000004	0.7579	274.589727368421	217.489562921348	294.332245454545
MYBPH	7.11368807523737	7.11368807523737	0.2228	0.5322	0.910320343655268	1.098514393279	0.93992	0.6158	0.127967424777041	7.81448873994545	0.39846	0.4025	4.40630631578947	0.619412359550562	4.84039090909091
ABCF3	1.4473506723112	1.4473506723112	4.44977388269763e-013	0.8185	1.50636753539425	1.50636753539425	2.1798999999989e-005	0.8335	1.04077578724499	1.04077578724499	0.70102	0.5179	1242.13027894737	858.209625842696	824.586463636364
SLC6A5	2.5334222410014	2.5334222410014	0.136098	0.5619	Inf	Inf	NA	Inf	Inf	NA	0.113463157894737	0.0447865168539326	0
CWC22	0.994511960921059	1.00551832385591	0.89616	0.5139	1.11444327734595	1.11444327734595	0.051739	0.6191	1.12059313626939	1.12059313626939	0.047123	0.5822	738.749981052631	742.826642696629	662.887018181818
KRT17	13.176597083245	13.176597083245	1.0325074129014e-014	0.9358	11.7583925995973	11.7583925995973	1.17989995551682e-009	0.9368	0.892369442983803	1.12061210506751	0.91068	0.7395	94404.5708547368	7164.56382921348	8028.69695454545
CSDE1	1.17447035723316	1.17447035723316	0.00103818	0.6532	0.679655299968008	1.47133407191421	0.068998	0.7177	0.578690893118114	1.7280382530504	0.022702	0.8846	10849.7097326316	9237.95961797753	15963.5476
DKFZP586I1420	1.03072779888714	1.03072779888714	0.70504	0.5336	0.911811655261403	1.0967177204083	0.44082	0.6258	0.884628954653079	1.13041744195697	0.34074	0.6302	329.535852631579	319.711812359551	361.407809090909
PRKAB2	1.05650582443959	1.05650582443959	0.43194	0.561	0.571480441878098	1.74984116116665	0.00893509999999997	0.7856	0.540915562090001	1.84871737861669	0.00545779999999996	0.8151	909.264768421053	860.633938202247	1591.06891818182
C1orf131	0.898738367345634	1.11267086877957	0.07494	0.5488	1.6182530973135	1.6182530973135	1.83480000000014e-005	0.8287	1.80058307969304	1.80058307969304	1.72589999958284e-007	0.8601	375.349318947368	417.640252808989	231.947227272727
SPDYA	1.11891981734767	1.11891981734767	0.25686	0.5281	1.45511662632159	1.45511662632159	0.0110605	0.6077	1.30046550589376	1.30046550589376	0.063805	0.5884	27.8694915789474	24.9074966292135	19.1527545454545
THAP7	1.33190006536714	1.33190006536714	0.000282549999999993	0.6846	1.14035310743601	1.14035310743601	0.23918	0.5665	0.85618518767898	1.16797161921346	0.154964	0.6629	326.653411578947	245.253694382023	286.449354545455
C20orf29	0.93830262091654	1.0657542435757	0.24324	0.5507	1.40103156793261	1.40103156793261	1.61304999999334e-005	0.7426	1.4931553389077	1.4931553389077	2.38719999989812e-007	0.7896	234.795123157895	250.233898876404	167.587318181818
PIAS3	1.77163072810612	1.77163072810612	1.92457161318771e-012	0.8252	1.52552104788077	1.52552104788077	0.00167907999999994	0.7627	0.861082969311308	1.16132827571749	0.24372	0.6067	1676.75031789474	946.444589887641	1099.13286363636
UXT	0.84686651366712	1.18082364087084	0.023602	0.6233	1.0175942105356	1.0175942105356	0.91564	0.5474	1.20159930061373	1.20159930061373	0.24424	0.5924	785.124877894737	927.094016853933	771.550063636364
TMEM11	1.33494167200173	1.33494167200173	9.33889998666615e-009	0.748	1.41680570281806	1.41680570281806	4.06069999999703e-005	0.7971	1.06132405073068	1.06132405073068	0.54736	0.5536	511.100356842105	382.863437078652	360.741318181818
NIPA1	0.859686459760815	1.16321478446715	0.0329170000000001	0.5923	0.891712038156249	1.12143826393513	0.39476	0.6153	1.03725262627068	1.03725262627068	0.81052	0.5107	884.290181052632	1028.61941235955	991.676845454545
LOC148824	0.721962899471784	1.38511272633488	0.5105	0.5102	2.187895977856	2.187895977856	0.157124	0.5579	3.03048256282524	3.03048256282524	0.107741	0.4505	0.58204	0.806191011235955	0.266027272727273
PDSS1	0.605306503083772	1.65205560307949	1.68189995264356e-009	0.7614	1.95935385332912	1.95935385332912	0.0051795	0.8316	3.23696151180777	3.23696151180777	4.36400005021653e-009	0.9295	170.210155789474	281.196641573034	86.8705545454545
CYP3A4	0.0306588886853189	32.6169682881837	0.020439	0.8164	0.209503459593498	4.77319086730268	0.33176	0.6612	6.8333676978259	6.8333676978259	0.047756	0.6731	1.40466736842105	45.815991011236	6.70474545454545
INA	3.76368026935223	3.76368026935223	0.0150599	0.7534	1.23986484122403	1.23986484122403	0.58876	0.6612	0.329428844240647	3.0355568963764	0.107522	0.9326	139.032852631579	36.9406651685393	112.135490909091
OR4K2	18.0492504654415	18.0492504654415	0.063465	0.556	Inf	Inf	NA	Inf	Inf	NA	1.10534421052632	0.0612404494382022	0
UTP11L	1.23283013936269	1.23283013936269	0.00223779999999996	0.6656	1.33235344576648	1.33235344576648	0.0083356	0.7254	1.08072750918893	1.08072750918893	0.46888	0.5608	773.687398947368	627.570152808989	580.692309090909
SF3A1	1.11802685386587	1.11802685386587	0.00447530000000007	0.6149	1.0838709752491	1.0838709752491	0.037439	0.5569	0.969449858472844	1.03151286398172	0.37834	0.6016	3209.34382	2870.54269662921	2961.00171818182
MBD5	0.841924067986125	1.18775556849443	0.0111628	0.6175	0.570771439976816	1.75201478203012	0.015779	0.8086	0.677936956170046	1.47506341245862	0.054057	0.7232	305.914329473684	363.351448314607	535.966427272727
HLA-DRB6	0.579005563802721	1.72709912048569	0.052121	0.648	1.26407101263069	1.26407101263069	0.58852	0.5144	2.18317593414591	2.18317593414591	0.024721	0.6415	81.9783147368421	141.584675280899	64.8526181818182
SCARNA7	0.784310315311186	1.27500554369636	0.131881	0.5866	0.663509220828221	1.50713806019419	0.184737	0.733	0.845977934849631	1.18206392720839	0.54434	0.6507	58.8687336842105	75.0579617977528	88.7233090909091
ADAMTS10	0.892324841380505	1.12066811728889	0.43598	0.5079	0.745675944396797	1.34106512019633	0.22104	0.5761	0.835655256714775	1.19666572066012	0.56752	0.571	91.20374	102.209123595506	122.310154545455
HTR3C	3.44344559864557	3.44344559864557	0.27032	0.6104	1.57523194913296	1.57523194913296	0.6089	0.6096	0.45745806170208	2.18599273620683	0.22094	0.6803	1.74485578947368	0.50671797752809	1.10768181818182
TAS2R4	0.640997610128546	1.56006821897426	0.002718	0.686	0.610500303037522	1.63800082493741	0.125518	0.6957	0.952422120442996	1.04995461417347	0.83828	0.4801	3.17565052631579	4.95423146067416	5.20171818181818
PCBP2	1.13772001903796	1.13772001903796	0.00246049999999998	0.628	0.980837129966813	1.01953726000752	0.83956	0.4986	0.862107648238618	1.15994795086566	0.073958	0.621	7350.1663168421	6460.4350752809	7493.76842727273
PHF19	1.13324476067658	1.13324476067658	0.097718	0.5691	1.20700938963752	1.20700938963752	0.31062	0.6574	1.0650915243737	1.0650915243737	0.71008	0.617	881.771031578948	778.094073033708	730.541981818182
MYOM1	0.663740690848304	1.5066124674712	0.21716	0.68	0.109640173036958	9.12074445251843	0.15746	0.8938	0.165185251633181	6.05380922396542	0.182544	0.7814	93.8456578947368	141.389038202247	855.942263636364
C11orf95	1.04729735917545	1.04729735917545	0.49574	0.5603	1.11862007373784	1.11862007373784	0.56984	0.6679	1.06810168471975	1.06810168471975	0.71138	0.5945	490.132141052632	467.997113483146	438.157827272727
UQCRH	0.971592042478195	1.02923856544702	0.67046	0.5364	1.09896627683197	1.09896627683197	0.3544	0.4947	1.1310984742412	1.1310984742412	0.3701	0.4617	1416.38265473684	1457.79565168539	1288.83177272727
GLTPD2	0.0806363474172618	12.4013553692529	4.44810000055362e-007	0.8734	1.47579515293913	1.47579515293913	0.44914	0.6067	18.301860143819	18.301860143819	2.54230000051869e-007	0.904	3.39182	42.0631651685393	2.2983
IL1RAPL1	1.40870040667435	1.40870040667435	0.2584	0.4919	0.44376696895865	2.25343495561784	0.0636409999999999	0.7321	0.315018698692855	3.17441473839306	0.057223	0.7518	2.41003789473684	1.71082359550562	5.43086363636364
OR5K2	0.778112983021777	1.28516040963169	0.3228	0.4825	0.408475397110802	2.44812786051039	0.157055	0.6182	0.524956408675384	1.90492007236046	0.112081	0.5945	0.257068421052632	0.330374157303371	0.629336363636364
HLCS	0.976359744290917	1.02421264892097	0.70486	0.5461	0.848901662479423	1.17799274544858	0.0319229999999999	0.7388	0.869455820401464	1.15014469572273	0.053384	0.6731	585.769443157895	599.952473033708	690.032154545455
PWRN2	9.05074924438953	9.05074924438953	0.047698	0.5742	6.62797844844214	6.62797844844214	0.0640390000000001	0.544	0.732312681466759	1.36553691518367	0.7034	0.5281	0.739863157894737	0.0817460674157303	0.111627272727273
LRP5L	0.739046810088959	1.35309426459689	8.25500000000146e-005	0.692	0.890499328583064	1.12296547330493	0.48186	0.5828	1.20492953413313	1.20492953413313	0.25492	0.5914	95.2501315789473	128.882406741573	106.962609090909
RAF1	0.956297532382784	1.04569965532414	0.28944	0.5623	0.547614353487232	1.8261026096777	0.000204459999999962	0.9416	0.572640140692149	1.74629741951255	0.000320330000000091	0.9295	1913.03069052632	2000.45553370787	3493.39033636364
NBPF22P	0.294828552928359	3.39180174398845	0.00867669999999998	0.4386	Inf	Inf	NA	Inf	Inf	NA	0.254671578947368	0.863795505617978	0
SRF	0.944369065640936	1.05890804388145	0.49948	0.5108	0.723473034738656	1.38222152310243	0.34938	0.5282	0.766091416016089	1.30532724828103	0.4243	0.5455	2036.17774210526	2156.12498988764	2814.4487
PRMT6	0.932552699214711	1.07232545768415	0.36058	0.5216	1.20798191870673	1.20798191870673	0.0368959999999999	0.6134	1.29534976385136	1.29534976385136	0.00922259999999997	0.6261	372.094165263158	399.006046067416	308.029581818182
ZNF829	1.80654368808338	1.80654368808338	0.00904439999999995	0.6412	0.558204186290842	1.79145915519696	0.068016	0.7684	0.308990139553756	3.23634922928026	2.25199999999148e-005	0.8631	18.6949178947368	10.3484449438202	33.4911818181818
C1orf54	0.975319535555892	1.02530500368788	0.82174	0.5166	1.09699542569229	1.09699542569229	0.70688	0.6211	1.12475489898503	1.12475489898503	0.65784	0.6129	63.1923915789474	64.7914752808989	57.6049727272727
DTWD1	1.00044317948905	1.00044317948905	0.99358	0.5292	0.668911111387119	1.49496694400292	0.000401160000000012	0.7895	0.668614795023886	1.49562948268932	0.00770440000000006	0.7967	262.090872631579	261.974770786517	391.817190909091
SSX4	0.00640337164899019	156.167727693535	0.050539	0.3649	1.9328631369528	1.9328631369528	0.44658	0.4823	301.850844040516	301.850844040516	0.0498400000000001	0.3764	0.370951578947368	57.9306651685393	0.191918181818182
DYDC2	2.48578113352219	2.48578113352219	0.00639619999999996	0.6945	8.23745054859828	8.23745054859828	1.81549999999087e-005	0.722	3.313827769272	3.313827769272	0.00813740000000007	0.5659	5.28522315789474	2.12618202247191	0.641609090909091
HEPN1	8.505684826215	8.505684826215	0.20792	0.5623	1.07819725555219	1.07819725555219	0.92606	0.7675	0.12676195715942	7.88880214860022	0.044882	0.8202	4.10444210526316	0.482552808988764	3.80676363636364
ZSCAN5B	0.344654186377738	2.90145902624844	0.21292	0.5449	4.68637478372624	4.68637478372624	0.148241	0.3823	13.5973244166256	13.5973244166256	0.061982	0.6599	1.84417368421053	5.35079438202247	0.393518181818182
NDST1	1.55163160038156	1.55163160038156	2.44419999995138e-006	0.749	0.735846507863571	1.35897906603289	0.28596	0.5962	0.47424047543413	2.10863486311365	0.047445	0.8417	3907.48521578948	2518.30731910112	5310.19060909091
RNF19B	1.39312169078791	1.39312169078791	4.01989999954111e-007	0.7128	1.81901034919294	1.81901034919294	0.000515710000000058	0.8297	1.3057081525765	1.3057081525765	0.119244	0.6752	1530.91654842105	1098.91085505618	841.620581818182
ZSCAN12P1	0.393765904679624	2.53957995884285	2.50680000091208e-008	0.8337	0.789879012941661	1.26601667295325	0.57042	0.5541	2.00596091117722	2.00596091117722	0.054458	0.7773	54.1597778947368	137.543086516854	68.5671818181818
NRG1	5.82686996341602	5.82686996341602	3.78880000040382e-007	0.8093	3.098249987248	3.098249987248	0.0198395	0.777	0.531717715806316	1.88069716368875	0.50848	0.4821	630.04426	108.127393258427	203.354881818182
TXNDC17	1.80121085554706	1.80121085554706	7.90749998813567e-009	0.7579	1.39418714990134	1.39418714990134	0.169722	0.377	0.774027730072671	1.29194337766957	0.30802	0.6047	1431.61511789474	794.80706741573	1026.84572727273
KCNH7	0.12086152649072	8.27393157306167	0.092157	0.691	0.0788289713722855	12.6856913466155	0.027641	0.8856	0.652225515109127	1.53321202074207	0.4836	0.7692	0.913709473684211	7.55996966292135	11.5910363636364
TMEM87B	0.739124756483567	1.35295157039194	9.62539999926904e-008	0.732	1.07392748524219	1.07392748524219	0.57474	0.5541	1.45297187764549	1.45297187764549	0.00709700000000002	0.7559	1731.94716526316	2343.24063707865	1612.72263636364
PLAC9	0.721813491448017	1.38539943052868	0.21638	0.5695	0.140802666716659	7.10213821455757	0.024125	0.934	0.195067934286179	5.12641918139619	0.032258	0.8815	26.2546105263158	36.3731224719101	186.463872727273
C17orf107	1.1780023255791	1.1780023255791	0.20766	0.6461	0.428262736911691	2.33501519934059	0.100059	0.6919	0.363549992739749	2.75065333508577	0.072742	0.7681	72.7466084210526	61.7542146067416	169.864436363636
MRPS23	1.1037960504335	1.1037960504335	0.064855	0.6313	1.08803553076382	1.08803553076382	0.56648	0.6086	0.985721529205058	1.01448529870952	0.9168	0.4893	548.086286315789	496.5467	503.739327272727
DCAF12L2	10.2231753293855	10.2231753293855	0.000359209999999943	0.7219	1.07291579722457	1.07291579722457	0.84802	0.6967	0.104949368728968	9.52840414488347	0.0084183000000001	0.907	10.3057073684211	1.00807303370787	9.60532727272727
NLGN2	2.79959944467709	2.79959944467709	1.11022302462516e-016	0.8563	1.24606762790534	1.24606762790534	0.33228	0.6651	0.44508782507244	2.24674759377488	0.121683	0.6476	1055.96009684211	377.182564044944	847.434018181818
PLEKHA3	0.818613066655448	1.22157835091203	1.56483999999013e-005	0.7035	0.64622450484948	1.54744982973513	0.0101211999999999	0.8048	0.78941386495297	1.26676265061493	0.089581	0.716	378.904168421053	462.861129213483	586.335190909091
SLC43A2	0.849542752650525	1.17710379716625	0.089897	0.6454	1.36544744674522	1.36544744674522	0.069863	0.5962	1.60727337439476	1.60727337439476	0.0135633000000001	0.7702	734.445916842106	864.51907752809	537.8793
AMTN	7.25644624517648	7.25644624517648	0.00750420000000007	0.8442	34.6697230162037	34.6697230162037	0.00217560000000006	0.8048	4.77778265624849	4.77778265624849	0.147997	0.572	386.427156842105	53.2529483146067	11.1459545454545
PHKG1	1.36228752877858	1.36228752877858	0.119622	0.5089	0.883093296291658	1.13238318555838	0.78612	0.5397	0.648242957258395	1.54263149148475	0.30854	0.5526	12.8743442105263	9.45053370786517	14.5786909090909
MGC21881	1.32578506863261	1.32578506863261	0.00251540000000006	0.6485	0.851178994872865	1.17484102171643	0.086123	0.6794	0.642018842277925	1.55758668460872	0.000160849000000018	0.8417	114.430964210526	86.3118516853933	134.438190909091
BRD1	1.19356000321763	1.19356000321763	0.000120433999999947	0.6633	1.01533538973782	1.01533538973782	0.74616	0.4823	0.850678128456596	1.17553275034157	0.00147790999999997	0.7457	1414.12524631579	1184.79610786517	1392.76662727273
PAWR	1.50529611292939	1.50529611292939	1.14410036999857e-010	0.7719	1.99685646294027	1.99685646294027	0.000202929999999935	0.8679	1.32655392237363	1.32655392237363	0.028099	0.7354	888.056946315789	589.954985393258	444.727481818182
C17orf56	0.982148399865834	1.0181760721054	0.70966	0.4862	1.12214264859099	1.12214264859099	0.29124	0.577	1.14253879428432	1.14253879428432	0.23464	0.5894	478.408084210526	487.103664044944	426.334463636364
TECR	1.48983658958894	1.48983658958894	1.20640000000893e-006	0.7195	1.37473532268911	1.37473532268911	0.3819	0.8153	0.92274235462858	1.08372612895017	0.8525	0.714	2916.81593894737	1957.80930561798	2121.7291
AAMP	0.8320283321075	1.20188214921364	1.9101999999549e-006	0.6947	0.849197479631381	1.17758239277168	0.0490560000000001	0.7053	1.02063529192617	1.02063529192617	0.7977	0.5128	1496.01675578947	1798.03583370787	1761.68299090909
PRX	0.970626699889253	1.03026220081737	0.73838	0.5107	0.289580808432065	3.45326751939985	0.00285980000000008	0.888	0.298344161009692	3.35183365618982	0.00314490000000001	0.8805	83.8597115789474	86.397491011236	289.590018181818
EPHB3	1.38751421932931	1.38751421932931	0.025178	0.6815	1.30108512025998	1.30108512025998	0.2861	0.5694	0.937709395791915	1.06642847398951	0.7919	0.6282	2210.25500315789	1592.96025393258	1698.77817272727
LRRC49	0.94882952191905	1.05393010746278	0.54214	0.4818	0.660636799751977	1.51369103322042	0.0112233	0.7206	0.696265013356466	1.43623473938368	0.026103	0.6895	86.3896305263158	91.0486325842696	130.767209090909
ESR1	3.0457371061497	3.0457371061497	0.00419839999999994	0.7011	1.1957978196787	1.1957978196787	0.56446	0.6201	0.392613603210942	2.54703350016816	0.00079637999999993	0.809	80.7868831578947	26.5245752808989	67.5589818181818
CRHBP	1.92218754310004	1.92218754310004	0.113202	0.5869	0.859783899682594	1.16308295650706	0.75358	0.5971	0.4472944915125	2.23566357058983	0.164881	0.667	4.27586947368421	2.22448089887641	4.97319090909091
C1orf152	0.901728157630326	1.10898167206836	0.2796	0.5845	0.698961354223912	1.4306942636483	0.076259	0.6986	0.775135331318399	1.29009730249186	0.107676	0.6302	16.3942021052632	18.1808696629213	23.4550909090909
RAB43	0.71542229107048	1.39777584858826	1.88792999999965e-005	0.6913	1.09694879249315	1.09694879249315	0.5188	0.5445	1.53328852928498	1.53328852928498	0.000177794000000064	0.7436	303.871748421053	424.744591011236	277.015436363636
GLRX5	1.10112498535985	1.10112498535985	0.049916	0.5847	1.09536298204447	1.09536298204447	0.43514	0.5885	0.99476716685936	1.00526035972534	0.95662	0.5015	809.961735789474	735.576566292135	739.445963636364
DEFB115	NA	NA	NA	NA	NA	NA	NA	NA	NA	0.00818105263157895	0	0
CYP26A1	35.0821790991107	35.0821790991107	0.000198974000000018	0.721	8.15243721540762	8.15243721540762	0.00146206999999998	0.7407	0.232381152618147	4.30327498049387	0.35126	0.6118	194.089593684211	5.53242696629214	23.8075545454545
PLA2G2A	0.0635401571098014	15.7380788069494	0.000495350000000006	0.8348	0.13839313399785	7.2257919964117	0.3375	0.778	2.17804204919888	2.17804204919888	0.26208	0.6282	337.153982105263	5306.15594044944	2436.20454545455
PRMT10	1.17974507983225	1.17974507983225	0.038358	0.4533	0.665713448661607	1.50214781151029	0.16458	0.7866	0.564285844494699	1.77215148981005	0.0750029999999999	0.8427	194.233094736842	164.639885393259	291.766818181818
DLG2	1.38255415919865	1.38255415919865	0.27564	0.5681	0.154005389839235	6.49327923551177	0.00676460000000001	0.9234	0.111391939921181	8.97731021389499	0.00497820000000004	0.9479	33.6160136842105	24.3144280898876	218.278163636364
PRSS12	0.352332666567411	2.83822675241119	1.18020038186728e-010	0.7911	0.876955365425933	1.14030889076584	0.80504	0.5177	2.48899817882242	2.48899817882242	0.0196244	0.7988	162.252591578947	460.509646067416	185.018072727273
USP31	2.32435709730956	2.32435709730956	0	0.9088	1.54335096125627	1.54335096125627	0.0256040000000001	0.7694	0.663990469899264	1.50604571199902	0.23912	0.5444	1672.31826421053	719.475620224719	1083.56317272727
IVD	0.591864890974435	1.68957479189823	1.21289978061156e-010	0.7674	0.415021489734198	2.40951378358854	0.00285530000000001	0.8574	0.701209847150952	1.42610661282503	0.0101171	0.6813	836.755438947369	1413.76089662921	2016.17376363636
IRF3	0.852629341566025	1.17284258381643	0.00487749999999998	0.6187	1.42392621088771	1.42392621088771	0.000720270000000078	0.7522	1.67004129634149	1.67004129634149	1.85389999995955e-006	0.8468	797.715475789474	935.594679775281	560.222481818182
MEMO1	1.46990821872699	1.46990821872699	4.72979988508371e-010	0.7915	1.77272073860823	1.77272073860823	0.000657140000000056	0.8737	1.20600777383467	1.20600777383467	0.146937	0.6639	553.400982105263	376.486759550562	312.176063636364
PPY2	0.151268632768796	6.61075585662515	0.090205	0.4719	Inf	Inf	NA	Inf	Inf	NA	0.196194736842105	1.29699550561798	0
IL3RA	0.660358446680555	1.51432908146588	0.00212009999999996	0.6855	0.756037017773911	1.32268655699481	0.33874	0.6278	1.14488884267977	1.14488884267977	0.6108	0.5587	67.1115915789474	101.629034831461	88.7676
ART3	1.16950778206782	1.16950778206782	0.82148	0.5507	1.51383788992119	1.51383788992119	0.57862	0.6096	1.29442310101139	1.29442310101139	0.7119	0.5582	14.0904452631579	12.0481842696629	9.30776363636364
RSPO2	1.22995818971683	1.22995818971683	0.49768	0.5248	0.070348131129912	14.2150187067983	0.184564	0.8565	0.0571955467413961	17.4838786754046	0.178898	0.8744	15.5069894736842	12.6077370786517	220.432145454545
TPO	0.761818828238441	1.31264805086572	0.42034	0.5593	0.169904887469145	5.8856458745579	0.141562	0.8344	0.223025319368934	4.48379584358212	0.166138	0.809	9.23618105263158	12.1238550561798	54.3608909090909
TOMM70A	1.14661663034686	1.14661663034686	0.00699819999999995	0.5845	1.31436273246848	1.31436273246848	3.96730000000733e-005	0.7033	1.14629658918419	1.14629658918419	0.0165571	0.6364	2474.91978947368	2158.45446853933	1882.9808
KLHL2	1.08533211522987	1.08533211522987	0.29298	0.5948	0.75506938331887	1.32438160266087	0.000879920000000034	0.8067	0.695703529567948	1.43739388618745	0.000142030000000015	0.8335	473.554785263158	436.322466292135	627.167245454545
SCYL2	1.08190169459587	1.08190169459587	0.116558	0.5702	1.07628915787154	1.07628915787154	0.199439	0.5483	0.994812341313116	1.0052147108268	0.92726	0.4576	1666.21540736842	1540.08022696629	1548.1113
ADAM21	0.963175957718094	1.03823189520755	0.8447	0.5377	0.601495691516274	1.66252229916919	0.068342	0.688	0.624492011762114	1.60130150772998	0.188463	0.7017	3.80262842105263	3.94801011235955	6.32195454545455
SLC25A27	0.784469324956651	1.27474710378925	0.22296	0.5644	0.442610309935214	2.25932378336684	0.00568469999999999	0.7971	0.564216210697177	1.7723702031963	0.0707209999999999	0.7252	93.1926147368421	118.797015730337	210.552290909091
ZADH2	1.00259447579155	1.00259447579155	0.9655	0.5156	0.715933888785642	1.39677701483888	0.00171725999999994	0.7799	0.714081222341075	1.40040091899008	0.00304479999999996	0.7875	660.586289473684	658.876849438202	922.691745454545
SPSB4	14.4564750844714	14.4564750844714	2.28209999997286e-006	0.9005	2.36817063652278	2.36817063652278	0.037563	0.6756	0.163813835854536	6.10449047104901	0.090458	0.7186	45.1227357894737	3.12128202247191	19.0538363636364
EXPH5	0.928077128709468	1.07749665309665	0.48868	0.5779	0.852180216334366	1.17346070799611	0.54578	0.5493	0.918221330935458	1.08906204453041	0.79104	0.524	723.446681052632	779.51137752809	848.936254545455
SH3D19	0.77716465631471	1.2867286126237	6.42469999999618e-005	0.6658	0.590693125116585	1.69292642402538	0.0462629999999999	0.7273	0.76006174536762	1.31568258249378	0.21528	0.6272	1716.96943052632	2209.27369325843	2906.70291818182
ANKRD20A4	0.363411569287222	2.75170105883352	0.00332390000000005	0.6445	0.398048706432535	2.51225536935513	0.098579	0.7502	1.09531104695772	1.09531104695772	0.8112	0.5812	3.40227789473684	9.36205168539326	8.54739090909091
FBLIM1	0.992116083969601	1.00794656609018	0.92816	0.5869	1.43779352124947	1.43779352124947	0.179044	0.6766	1.44921904249012	1.44921904249012	0.029875	0.7579	2367.91631894737	2386.73312247191	1646.90985454545
IQCE	0.433098330805621	2.30894447951315	0	0.9125	0.738956635475595	1.35325938220502	0.141737	0.6766	1.70620984408099	1.70620984408099	0.00157790999999996	0.8018	674.5577	1557.51627752809	912.851536363636
FAM106C	0.737321503271264	1.35626045837984	0.121544	0.5871	0.683380788663092	1.46331301170511	0.3052	0.6986	0.926842341680184	1.07893214954681	0.83612	0.6129	9.53993368421052	12.9386348314607	13.9599090909091
BAT2L1	1.29396470747107	1.29396470747107	3.61500000000126e-005	0.6691	1.26007621941153	1.26007621941153	0.025961	0.6392	0.973810345936113	1.02689399858318	0.81224	0.4597	8777.38324526316	6783.3250741573	6965.75580909091
SFRS13B	2.16269266557708	2.16269266557708	2.00039999999069e-005	0.7464	1.16145014404807	1.16145014404807	0.66338	0.5876	0.53703892491731	1.86206241969141	0.24188	0.6731	46.1707157894737	21.3487179775281	39.7526454545455
C4orf33	0.682592739970893	1.46500239665989	2.10010000001315e-006	0.712	0.746871095808292	1.33891913291645	0.08752	0.6584	1.09416794535515	1.09416794535515	0.58012	0.5312	186.495281052632	273.216033707865	249.7021
CCDC99	1.05352650986446	1.05352650986446	0.44304	0.5648	2.77701113370557	2.77701113370557	4.52482495916229e-012	0.9608	2.63591955940706	2.63591955940706	2.40240050075613e-011	0.951	424.229424210526	402.675604494382	152.764754545455
ENG	0.636591688809226	1.5708656232546	6.27100000000214e-005	0.7016	0.918379589952782	1.08887437279765	0.68006	0.489	1.44265092695548	1.44265092695548	0.178279	0.6782	2065.22702526316	3244.19413820225	2248.77278181818
HSDL2	0.76767831177073	1.3026289588583	2.40699999999316e-005	0.703	0.57452468730712	1.74056924287648	3.58999999949816e-007	0.8842	0.748392495265261	1.33619725789147	0.0070808	0.7855	996.925704210527	1298.62429213483	1735.21821818182
LOC157627	3.77615099573258	3.77615099573258	0.182298	0.4901	5.69728333535918	5.69728333535918	0.141777	0.5287	1.50875411015017	1.50875411015017	0.6026	0.4597	0.627944210526316	0.166292134831461	0.110218181818182
MYH2	1.87931284910301	1.87931284910301	0.32876	0.5198	0.0175479304115522	56.9867771610079	0.30174	0.7215	0.0093374184186139	107.095982547652	0.29792	0.7365	0.178891578947368	0.0951898876404494	10.1944545454545
TMUB1	0.849874912632236	1.17664374502219	0.019518	0.5909	0.942970788030999	1.06047823823693	0.65318	0.5818	1.10954067947532	1.10954067947532	0.51322	0.4852	733.624989473684	863.21525505618	777.993336363636
C21orf15	1.24363945857199	1.24363945857199	0.68558	0.55	0.341338702246441	2.92964141897398	0.42512	0.6388	0.274467571685433	3.64341766810287	0.38464	0.7058	43.426552631579	34.9189247191011	127.224227272727
TMTC3	2.93242002342793	2.93242002342793	1.62447832963153e-012	0.9547	2.50369181799237	2.50369181799237	9.87765425009002e-012	0.9244	0.853797136150234	1.17123840975737	0.155801	0.6313	2531.18051052632	863.1712	1010.97926363636
PRAMEF6	12.9257252145325	12.9257252145325	0.075341	0.5956	Inf	Inf	NA	Inf	Inf	NA	0.531958947368421	0.0411550561797753	0
KIAA1614	2.74570262429302	2.74570262429302	5.98090021952657e-010	0.8416	0.682084586406398	1.4660938246216	0.40914	0.5244	0.248418958546913	4.02545766172333	0.065919	0.7477	104.333611578947	37.9988752808989	152.962863636364
ZC3H12A	1.00199728966609	1.00199728966609	0.98582	0.5579	3.33974499871144	3.33974499871144	1.92259996811828e-009	0.8297	3.33308785677894	3.33308785677894	7.46439576815305e-011	0.9111	2131.7943	2127.54497640449	638.3105
ZDHHC12	1.12373463376934	1.12373463376934	0.138918	0.5527	1.57116449913693	1.57116449913693	0.00475610000000004	0.6833	1.39816327798564	1.39816327798564	0.047299	0.6251	1254.52611789474	1116.39000898876	798.468981818182
MME	1.09671750067375	1.09671750067375	0.79774	0.5193	3.35598786901653	3.35598786901653	0.0162964999999999	0.7416	3.06002946698199	3.06002946698199	0.051324	0.7436	507.82460631579	463.040487640449	151.318963636364
TDRD12	6.27474898168319	6.27474898168319	0.0962360000000001	0.4983	15.7585077200193	15.7585077200193	0.0611959999999999	0.4866	2.51141643530609	2.51141643530609	0.28704	0.4939	16.5219357894737	2.63308314606742	1.04844545454545
CTF1	1.66980083779236	1.66980083779236	0.000203639999999949	0.7146	0.725816854930786	1.3777580297379	0.131243	0.6536	0.434672709764828	2.3005815123315	0.000540199999999991	0.81	183.866914736842	110.113080898876	253.324118181818
ZNF141	1.38929184655829	1.38929184655829	0.00718479999999999	0.6682	0.721725294065445	1.38556873123712	0.080315	0.7043	0.519491491908907	1.92495934115385	0.00341519999999995	0.7916	82.3710589473684	59.2899606741573	114.130763636364
DBC1	7.52728038593882	7.52728038593882	0.04558	0.5494	5.34590676192294	5.34590676192294	0.0604589999999999	0.7254	0.710204282001937	1.40804557976077	0.0987450000000001	0.763	35.5284589473684	4.7199595505618	6.64591818181818
CC2D2B	0.572776028204815	1.74588312142563	0.000158985	0.6665	0.441013457182215	2.26750450289962	0.113597	0.7129	0.769957951215995	1.29877222310738	0.4982	0.5506	4.17439684210526	7.28800898876405	9.46546363636364
MFSD11	0.964655927172313	1.03663904593557	0.46858	0.5151	1.01703447123788	1.01703447123788	0.85462	0.5148	1.05429764394762	1.05429764394762	0.65336	0.5158	611.815143157895	634.231466292135	601.567754545455
SNORD114-4	NA	NA	NA	NA	NA	NA	NA	NA	NA	0	0	0
BTD	0.499331401236977	2.00267797603502	6.32827124036339e-015	0.8513	0.257320509360555	3.8862040281399	0.000104769999999976	0.9636	0.515330116878497	1.94050370286388	0.00236369999999997	0.8345	163.44282	327.323335955056	635.172145454545
VN1R2	3.99034890768603	3.99034890768603	0.1842	0.5093	1.25093472175893	1.25093472175893	0.83814	0.4947	0.313490060818851	3.18989379563726	0.51198	0.5148	0.123808421052632	0.0310269662921348	0.0989727272727273
[truncated: 18,651 more rows]
